# Supplementary material for: Colorectal Cancer Cell's Weapon: RNF32 Engages SPP1+ Macrophages to Foster Liver Metastasis, Targeted by Indole‐3‐Acetic Acid
Source: Adv Sci (Weinh). 2025 Dec 12;13(11):e19735. doi: 10.1002/advs.202519735 (PMC12931155; doi:10.1002/advs.202519735)
Supplement: Supplementary file 2 — Supporting Information [file ADVS-13-e19735-s003.xlsx]

## Sheet: DEGs
ID	logFC	AveExpr	t	P.Value	adj.P.Val	B
OTOP2	-10.0479	-2.96236	-55.381	6.49413797895366e-222	1.12238186690256e-217	497.071041881055
CA1	-9.514	0.756757244586035	-29.5048	1.03793515372446e-113	5.1253237890914e-111	249.032940897267
TMIGD1	-8.89301	-1.40789	-37.4074	1.76814112708598e-150	5.09313051657117e-147	333.444880832367
AQP8	-8.80479	0.940863706727224	-27.3131	5.16748440332372e-103	1.71749294120469e-100	224.467016354439
GUCA2B	-8.42414	-1.19537	-37.1967	1.53538483635484e-149	3.79086516096009e-146	331.293520764315
CLCA4	-8.24108	2.03490502117704	-23.625	1.04431453242377e-84	1.75231922950292e-82	182.416706221452
ZG16	-8.10395	2.85343751017977	-19.143	2.06925594982837e-62	1.35980800687771e-60	131.205188111138
CLDN8	-7.99989	-2.63204	-31.9054	3.34421143624878e-125	2.31192025010751e-122	275.408411125234
PYY	-7.9485	-1.29641	-36.6926	2.76660784229194e-147	5.97691041729144e-144	326.116570512601
MS4A12	-7.8075	0.824711401882862	-24.9715	2.01873099356814e-91	4.59075365287344e-89	197.837619869852
CA4	-7.65927	1.62597349453146	-23.9638	2.1260633288743e-86	3.82757838676401e-84	186.297710725644
GCG	-7.41279	-1.92015	-30.3931	5.42504281551387e-118	3.02454887033956e-115	258.861863927779
CHGA	-7.25495	1.37299235667991	-25.7193	3.87934521329145e-95	1.04760505189556e-92	206.371740270922
CD177	-7.24621	1.65962912701249	-27.4265	1.43103863146865e-103	4.84953738581816e-101	225.745013933996
CA7	-7.04951	0.00565819168858547	-46.4094	2.44027053168714e-188	1.40583985330496e-184	420.292560628048
SLC30A10	-7.00823	-1.87457	-32.7055	5.66163555412373e-129	4.44772942190547e-126	284.063239003038
GUCA2A	-6.78569	2.7733176666165	-24.1031	4.28924827840718e-87	7.97108365545283e-85	187.887356957887
BMP3	-6.7447	-0.297916	-34.9021	3.65442473025042e-139	3.94746391330738e-136	307.48458544976
B4GALNT2	-6.60707	1.02022773360164	-21.8911	4.76765531265162e-76	5.38558083454627e-74	162.516124037774
SLC26A3	-6.4977	5.59323135482768	-11.5613	1.03620380915696e-27	1.15614657415492e-26	51.639324407366
SLC6A19	-6.4572	-1.25049	-24.345	2.66679449490204e-88	5.42237755945789e-86	190.68187163949
ADH1B	-6.44926	0.947974852832798	-26.8937	6.00578692294987e-101	1.92218547017301e-98	219.718577851905
BEST4	-6.40868	0.398907697022398	-46.8274	5.4219275084826e-190	4.68535865645524e-186	424.097032877143
SST	-6.38083	-2.641	-29.4422	2.08608677962019e-113	1.00149549478266e-110	248.265451250527
MYOC	-6.3676	-3.83604	-30.5028	1.61300400424873e-118	9.61294765704508e-116	259.796144128717
PLP1	-6.35166	-1.82598	-33.6203	3.01304861589704e-133	2.60372596142743e-130	293.842718468234
CLCA1	-6.32007	4.91345214755785	-9.80562	5.79926869557731e-21	4.08097560527942e-20	36.2070364356434
KRT24	-6.31814	-4.72531	-35.7672	4.14695731408196e-143	6.51562393266168e-140	315.685192792805
SCGN	-6.18039	-1.67714	-35.7043	8.0062656623012e-143	1.15310241201293e-139	315.802858324806
BRINP3	-6.15728	-2.40263	-25.3204	3.71362149738646e-93	9.30181454193192e-91	201.826567988427
VSTM2A	-6.10864	-3.33635	-29.8526	2.16771193508866e-115	1.13528985982234e-112	252.684906318418
HSD3B2	-6.09535	-3.01005	-21.5771	1.75746124121378e-74	1.84086076556956e-72	158.991435780152
PCSK2	-6.03946	-3.47662	-31.7468	1.88465405291113e-124	1.2527875383255e-121	273.382435067465
PI16	-6.01944	-1.2003	-32.6214	1.40481706316105e-128	1.01164388760885e-125	283.152562303218
CWH43	-5.92165	-0.218078	-23.4718	6.07670684504061e-84	9.81530134605952e-82	180.663350947436
SCARA5	-5.87994	1.20396977184807	-31.6713	4.30055916192656e-124	2.75283570353988e-121	272.888356542836
OTOP3	-5.87745	-4.71747	-35.1157	3.84635384433882e-140	4.43176889944718e-137	308.769318164773
SCN7A	-5.87633	-1.37235	-27.606	1.87851157464508e-104	6.62577868256957e-102	227.768504574767
PRIMA1	-5.84015	-1.41909	-30.4334	3.47255216920217e-118	2.00053730467737e-115	259.284681217399
SLC4A4	-5.8103	2.74412992568135	-24.1505	2.48707564594038e-87	4.72171395353306e-85	188.42383342896
SFRP1	-5.71862	0.292498302887947	-30.8597	3.15147684985594e-120	1.94524908557358e-117	264.006827840488
CADM3	-5.71711	-1.6078	-32.7665	2.92653224251577e-129	2.40853603559048e-126	284.66620902833
ABCA8	-5.65706	0.0958465245522272	-36.226	3.48057968163358e-145	6.01548586376732e-142	321.305639634709
NRXN1	-5.65619	-2.57247	-26.4725	7.21376019662631e-99	2.1131426691236e-96	214.892135202056
RERGL	-5.64348	-3.53413	-28.7038	8.04168211965632e-110	3.56370236087231e-107	239.84015685883
SPIB	-5.62612	0.405886943451739	-36.629	5.33770450452499e-147	1.02501718835228e-143	325.477948883321
BEST2	-5.62067	-0.158838	-22.172	1.88771540549992e-77	2.28149547924861e-75	165.75561399378
CNTFR	-5.59658	-1.18472	-25.5491	2.71313220679054e-94	7.2140098353786e-92	204.445869503003
MAMDC2	-5.5616	-0.82195	-33.8133	3.82883078331365e-134	3.67631569044499e-131	295.922465148759
OGN	-5.55271	-0.01463	-25.3686	2.13852101197023e-93	5.43530274262962e-91	202.377195730782
SCNN1B	-5.53527	1.6878459880493	-24.3292	3.19523410027816e-88	6.42130592501249e-86	190.47452072218
ADH1C	-5.50577	3.4491025488356	-17.6649	3.37364558405942e-55	1.67067955957877e-53	114.609878571463
CA2	-5.49843	5.18428517819371	-18.7866	1.16351072592765e-60	7.25955085783669e-59	127.160954842284
INSL5	-5.44997	-3.60214	-17.8358	5.01811393424219e-56	2.5735330304305e-54	116.716406422958
ATP1A2	-5.41775	-0.497963	-27.8486	1.21202279052754e-105	4.55378041058422e-103	230.506156060428
CHP2	-5.37963	3.30761743636022	-15.7253	5.68380797240949e-46	1.76996852589465e-44	93.4331125134956
DAO	-5.37631	-3.7887	-26.3767	2.14783471757202e-98	6.08541433177003e-96	213.624636769744
CEACAM7	-5.36452	6.15020272899294	-11.3899	5.06116032925031e-27	5.439803107614e-26	50.0500780192429
C11orf86	-5.28654	0.120539629447047	-22.5435	2.63407830282995e-79	3.44884661422804e-77	170.014793382717
MT1M	-5.28021	0.734137262425866	-27.307	5.53343649681472e-103	1.80442232027262e-100	224.395813684485
TMEM72	-5.21935	-0.426773	-27.7619	3.22666314304997e-105	1.1865195553475e-102	229.528757829825
ITLN1	-5.21642	3.42147598297713	-11.4902	2.00335803970937e-27	2.1969566624554e-26	50.9310703255444
UGT1A8	-5.13943	-1.21087	-25.0663	6.8107574169201e-92	1.61247014296754e-89	198.93568389483
UGT2A3	-5.13059	2.06539	-18.6132	8.21452283113889e-60	5.03445383299906e-58	125.207396501074
LGI1	-5.12894	-4.06028	-28.1062	6.64022402337565e-107	2.66890678595352e-104	232.986476749756
LYPD8	-5.10425	3.06631030417744	-16.2532	1.88955454169233e-48	6.73343734929247e-47	99.114425820904
ABCB11	-5.10299	-2.25127	-23.9291	3.164705910558e-86	5.58118492369121e-84	185.904850155284
SEMA3E	-5.08538	-2.49241	-21.351	2.355204696415e-73	2.4085800454521e-71	156.403921395911
CDH19	-5.06385	-2.41186	-20.5519	2.23118672264679e-69	1.908990105322e-67	147.293684406576
GPM6A	-5.05768	-1.91664	-19.7993	1.19945079580093e-65	9.05244895363646e-64	138.738346929432
ALPI	-5.0372	0.418897266225543	-26.4408	1.03447929027223e-98	2.97981759562916e-96	214.585922270358
GPR15	-4.99778	-0.245058	-23.3183	3.55221736531171e-83	5.6323828187782e-81	178.916443795557
GREM2	-4.98688	1.0108642333313	-26.6509	9.48217655335862e-100	2.87509574336311e-97	216.965064907754
SLC17A8	-4.95352	-4.2654	-24.9795	1.84183187003707e-91	4.24431736131343e-89	197.661456529726
UGT2B17	-4.94718	2.58049	-10.854	6.56438343346874e-25	6.05078607363414e-24	45.184919395365
JCHAIN	-4.92949	6.73890011707014	-10.5583	9.04076114996032e-24	7.73522153241407e-23	42.6233536124208
CCN5	-4.92287	-1.13003	-25.4011	1.47513918390564e-93	3.8051985843942e-91	202.75325931407
CASQ2	-4.89932	-1.11307	-20.1451	2.3277353509052e-67	1.82864773044066e-65	142.64119839601
ABCG2	-4.87362	1.29769171940355	-35.2473	9.63028192549467e-141	1.18885830370232e-137	311.128462417479
CHAT	-4.8406	-4.1984	-24.1496	2.51343912356097e-87	4.72171395353306e-85	188.21434200562
FEV	-4.83653	-3.60928	-21.7292	3.06263740775626e-75	3.30822264489071e-73	160.651604688395
CADM2	-4.81348	-3.42497	-21.006	1.23241630004475e-71	1.14515327492868e-69	152.421597478398
FAM135B	-4.80026	-3.41105	-24.2968	4.63841592964552e-88	9.10974346727994e-86	189.981304502738
PIRT	-4.78274	-2.60117	-21.9363	2.83690935310342e-76	3.22567791774252e-74	163.077126894733
ANGPTL7	-4.78205	-3.42073	-20.1152	3.27425475085795e-67	2.54905157022874e-65	142.299694136395
ECRG4	-4.77126	-2.44425	-23.6763	5.78725490707279e-85	1.00021126558939e-82	182.987509735884
NSG2	-4.76338	-2.39423	-22.4413	8.53521026393253e-79	1.09269658512256e-76	168.861045248301
ANGPTL1	-4.76214	-0.447197	-23.5666	2.0417862090442e-84	3.36078010008676e-82	181.771646572655
TRPM6	-4.75914	2.20333415493831	-23.0941	4.68059692499817e-82	7.2227461298878e-80	176.300882154043
SLC51B	-4.75121	1.75360060541147	-26.5324	3.64972506735024e-99	1.08755514377611e-96	215.615071423571
PHOX2B	-4.74512	-4.08613	-22.8515	7.62210732242137e-81	1.08870149465627e-78	173.415300118728
RSPO2	-4.7396	-1.84609	-24.8841	5.49327605446214e-91	1.23299077986064e-88	196.821007785723
ANPEP	-4.72263	5.67540518214264	-14.8127	9.29598185985173e-42	2.37666352786712e-40	83.7755943413032
BCHE	-4.70215	-1.25381	-24.4786	5.74899403344546e-89	1.24199829850047e-86	192.216391539563
MEP1B	-4.6911	-0.994354	-19.8216	9.30569554683136e-66	7.05396211122309e-64	138.974314080195
VIP	-4.68862	0.410363037895313	-21.8639	6.51673739256547e-76	7.26637241004574e-74	162.22284641862
DHRS9	-4.67257	2.96318366220754	-18.6357	6.37424740550916e-60	3.92050241670515e-58	125.446154711632
NR1H4	-4.65672	-1.16936	-17.3684	9.08628696893455e-54	4.22145961516387e-52	111.491241259905
SLC26A2	-4.62858	6.14100836613604	-15.1211	3.58950752051198e-43	9.86287098203634e-42	87.0240619620265
B3GNT6	-4.61231	1.61320906171263	-14.7237	2.36450146235109e-41	5.83795411054483e-40	82.8560594924574
CTSG	-4.58936	-1.33924	-21.2401	8.41345582998758e-73	8.16908747807165e-71	155.139954722466
DPP6	-4.58382	-2.28743	-20.4638	6.10930626751553e-69	5.02795905816528e-67	146.288288046978
LYVE1	-4.56739	1.14510576589036	-34.6363	6.06151256025098e-138	6.16241891640104e-135	304.696829663028
CMA1	-4.56701	-3.42843	-20.4599	6.39053640197554e-69	5.23448533816793e-67	146.199448173494
ADIPOQ	-4.55957	-3.85766	-12.2654	1.33600053577057e-30	1.78993002013355e-29	58.6373483295544
C7	-4.55679	2.1547376984291	-21.5565	2.22625310542692e-74	2.31785135066828e-72	158.662345555492
NXPE4	-4.55433	3.30188523288999	-13.0045	9.85337747320067e-34	1.61878253678068e-32	65.3611108759561
SOX10	-4.54841	-1.71949	-20.604	1.23020678284198e-69	1.06308319139289e-67	147.88662507796
CHRM2	-4.52433	-2.3416	-13.5383	4.73020412139064e-36	8.95422977327431e-35	71.0032065208662
STMN2	-4.51398	0.512057095362444	-27.6173	1.65285024108162e-104	5.95129389929452e-102	227.900853534411
B3GALT1	-4.51052	-0.372165	-19.565	1.72372015222202e-64	1.23614337721382e-62	136.042140493586
MS4A10	-4.50514	-4.49542	-19.7958	1.24807143531992e-65	9.36219647733161e-64	138.611219119826
NPY2R	-4.50035	-4.39088	-22.56	2.17820235505976e-79	2.87373063377846e-77	170.035
PKIB	-4.48912	2.97856096221486	-27.5851	2.37847454239165e-104	8.22143510323098e-102	227.525391078564
MUSK	-4.4851	-2.497	-22.0376	8.85064348087953e-77	1.03355183297325e-74	164.226562653249
UGT1A10	-4.4696	1.22089801092976	-22.8786	5.58299756477084e-81	8.10848293377601e-79	173.842839164715
XKR4	-4.45984	-3.1919	-20.685	4.86772024906473e-70	4.29228617676458e-68	148.764468128032
AMPD1	-4.44535	-2.21117	-20.64	8.14348842418452e-70	7.07255831332568e-68	148.29000515092
GLP2R	-4.44475	-0.493423	-30.36	7.81837522731202e-118	4.22265559542605e-115	258.459063414664
MT1H	-4.44123	0.891196986097518	-21.8503	7.62316068857475e-76	8.44558244747675e-74	162.057437704716
DNASE1L3	-4.43792	0.561600314137756	-21.4291	9.6165811405455e-74	9.89305784833619e-72	157.244427271679
ADCYAP1R1	-4.43722	-2.7096	-19.5825	1.41239868321003e-64	1.02565069083693e-62	136.284718481267
TMEM100	-4.43484	-0.753095	-29.5111	9.67682867202434e-114	4.91895970407637e-111	249.052358433262
CHGB	-4.42524	-0.281744	-20.5245	3.05378062348187e-69	2.58718090762927e-67	146.943967022499
TMEM236	-4.41835	2.62230923159735	-22.0683	6.21731635479761e-77	7.30978765714062e-75	164.52373999436
SI	-4.41335	1.85722862216912	-14.8516	6.17451020914363e-42	1.59037347160401e-40	84.1868382841677
CNR1	-4.40517	-1.58543	-21.2527	7.28180076110979e-73	7.11024647199212e-71	155.284645903227
DES	-4.39883	5.02445832906451	-10.7598	1.52077940634118e-24	1.36467447974012e-23	44.3439981590941
KRTAP13-2	-4.38499	-4.81925	-20.3247	2.99747391903715e-68	2.43217566867226e-66	144.56623435507
ANO5	-4.38228	-0.514663	-22.7175	3.56119552480641e-80	4.92385138041834e-78	172.044558031293
VSIG2	-4.3781	3.39164907887181	-13.6515	1.50457971700461e-36	2.93494935090189e-35	71.8091977190193
C16orf89	-4.35905	-0.954121	-25.1871	1.70671143666187e-92	4.15452024786297e-90	200.305172221454
NEFL	-4.35468	-1.95853	-17.9058	2.29799453441295e-56	1.19988639088396e-54	117.485049095703
SLITRK3	-4.35049	-3.58398	-17.635	4.70134807885092e-55	2.30179600132523e-53	114.485092481421
PCOLCE2	-4.32558	-0.897275	-19.5134	3.09685610695291e-64	2.18461077944764e-62	135.489280839812
SORCS1	-4.32045	-1.64842	-20.5129	3.48856176980276e-69	2.91269628345416e-67	146.849208092348
TCEAL2	-4.31852	-2.86583	-15.3187	4.40437327066165e-44	1.25611853526147e-42	89.3997803930107
MYH11	-4.3117	6.4694198181114	-12.3316	7.06765512813669e-31	9.63330312141849e-30	58.8529797600828
HEPACAM2	-4.3102	2.51372206327303	-14.949	2.21392489427062e-42	5.81508570633422e-41	85.1921088175426
CLEC3B	-4.30562	0.4018442584968	-39.6024	4.09200564115478e-160	1.76805333740195e-156	355.519905041779
NEUROD1	-4.29217	-3.71632	-14.0209	3.46889826187329e-38	7.34717753185736e-37	75.9502213511118
DPT	-4.28778	0.522214850879379	-23.0748	5.84052839144792e-82	8.85454843766617e-80	176.115952834349
CHRDL1	-4.28727	1.64670416747727	-19.097	3.48192760553024e-62	2.27087376627846e-60	130.663530066055
EDN3	-4.27851	2.13545781658061	-21.2852	5.01409754849914e-73	5.03829348434364e-71	155.554984731119
AKR1B10	-4.27602	3.14774185350308	-15.903	8.39067758728236e-47	2.75695970990496e-45	95.3247734929228
PMP2	-4.27501	-4.21633	-20.7629	1.99538445211641e-70	1.80556175318995e-68	149.572286713333
NPTX1	-4.27366	-1.10042	-18.3421	1.73288940070472e-58	9.95000914032549e-57	122.318
VEGFD	-4.2601	-2.71312	-23.136	2.88933159056164e-82	4.49876737654746e-80	176.753859268281
SLC7A14	-4.24169	-3.78788	-18.7647	1.48899244031213e-60	9.19080583782664e-59	127.043280549163
GCNT2	-4.23632	0.703955518630917	-38.5462	1.64346796474558e-155	5.68081136693957e-152	344.986780194506
USP2	-4.23255	1.11495669586583	-32.6373	1.18337388682462e-128	8.89228299390869e-126	283.357647150003
ADTRP	-4.22632	2.7390697821799	-19.2867	4.0574975894442e-63	2.78276709676048e-61	132.78572764892
DPP10	-4.21667	-1.38246	-14.1849	6.41740610989529e-39	1.40217483940986e-37	77.5183320429887
TNXB	-4.19752	2.48658414550243	-25.8868	5.7244794152593e-96	1.57041551958613e-93	208.266490908074
SFRP5	-4.17013	-2.97125	-15.2269	1.16823455179988e-43	3.26708701598016e-42	88.4376987114358
TMEM82	-4.1613	0.287033228351333	-21.6869	4.98119700483581e-75	5.28159679966732e-73	160.215385431084
SCNN1G	-4.14653	-2.57408	-13.8286	2.48384802197528e-37	5.09233041088953e-36	73.9641677528223
PDE6A	-4.14619	-0.682739	-21.1001	4.19029940244366e-72	3.97917277870516e-70	153.536425294077
SLC25A34	-4.1449	0.0893765651180286	-35.6554	1.33501250984178e-142	1.77484778519966e-139	315.299211044595
RIMS4	-4.14461	-3.43118	-17.4761	2.75202574217866e-54	1.29600165945705e-52	112.729537790741
STMN4	-4.13379	-4.13959	-21.9407	2.69517814820089e-76	3.08481880366596e-74	162.968158607087
FABP2	-4.13293	1.86071844957013	-18.0356	5.3824344250959e-57	2.91613210560917e-55	118.74452441125
SCN9A	-4.10637	0.139318414321169	-28.3503	4.25651540680343e-108	1.75155608989961e-105	236.135755281912
KIF1A	-4.09493	-1.15211	-18.5939	1.02088987000174e-59	6.23464297640991e-58	125.149076906936
ASPA	-4.08892	-1.2989	-27.9149	5.74200367247972e-106	2.20531221047705e-103	231.145475722193
BTNL8	-4.08777	2.63570796814848	-19.1711	1.50434671901672e-62	1.00384649979791e-60	131.480006078778
NGB	-4.075	-4.65364	-22.2881	4.96829242196352e-78	6.17748186538098e-76	166.874849816531
LRRN2	-4.07208	1.36386382591887	-28.8492	1.57475578344948e-110	7.16223794877824e-108	241.730082081566
CNTN2	-4.06974	-2.59714	-17.8819	2.99934945309625e-56	1.55202864065457e-54	117.227217217004
SH2D7	-4.06342	-1.68275	-20.5222	3.13306103077903e-69	2.64139969731483e-67	146.95324616195
MMRN1	-4.06281	0.813413537153923	-22.1543	2.31378883670379e-77	2.77702864338553e-75	165.551947929782
GFRA2	-4.0583	-0.825298	-28.9588	4.61716263387756e-111	2.15671410273799e-108	242.867904542257
TMEFF2	-4.05066	-4.13358	-20.916	3.45637041200684e-71	3.17747073567629e-69	151.300518538155
SLC4A10	-4.0478	-1.90367	-18.3919	9.90202946550563e-59	5.82097875007938e-57	122.905979076568
CILP	-4.04692	1.00904027836824	-19.5653	1.71788447259946e-64	1.23614337721382e-62	135.987266192664
TNFRSF17	-4.04609	-0.332814	-18.8025	9.7140195553952e-61	6.09720560019395e-59	127.455617174514
ASB5	-4.04487	-4.21426	-14.5977	8.83326299249037e-41	2.12922293304339e-39	81.8782186793665
TPH1	-4.03216	-0.837678	-24.2352	9.40865210368751e-88	1.82707566638237e-85	189.425464201101
HTR4	-4.02618	-1.48905	-15.7956	2.67039423725595e-46	8.45282483562171e-45	94.4321834220194
HSD17B2	-4.01288	3.06398091910228	-19.2524	5.98749860078959e-63	4.07409205974199e-61	132.392036440463
RXRG	-4.0071	-3.18259	-21.2545	7.13232927189507e-73	7.00386629580469e-71	155.219
SYT4	-4.00705	-3.59567	-15.8557	1.39681528327402e-46	4.50394748895988e-45	95.1216073473669
LONRF2	-4.00572	-1.86314	-15.5349	4.37884391766566e-45	1.29366768254727e-43	91.668119587882
DMRTA1	-3.99981	-2.64786	-18.2039	8.17051315667789e-58	4.61473787211974e-56	120.805561453294
ASTN1	-3.99516	-3.67554	-17.9571	1.29477757734813e-56	6.88542795978701e-55	118.039158177364
C2orf88	-3.98925	3.08758482590069	-28.6837	1.00702320364704e-109	4.35109550715796e-107	239.872351670843
NAP1L2	-3.95617	-1.99221	-21.6233	1.03384480469511e-74	1.08950852192351e-72	159.496310332559
SLC5A7	-3.95112	-4.1477	-17.8694	3.44991809424155e-56	1.7798487887396e-54	117.05041337897
PRKG2	-3.95099	-0.231814	-26.1147	4.25339825380808e-97	1.18566906484782e-94	210.877232116664
FABP1	-3.9497	7.49867958744069	-8.26449	1.14357468437003e-15	5.4749033988829e-15	24.1586715984329
SLC17A4	-3.94872	1.72824446708225	-20.8948	4.40641169648271e-71	4.02941869578363e-69	151.100616770369
FCGBP	-3.94734	7.93702817488926	-8.06869	4.82704212642794e-15	2.20295138819789e-14	22.7514256473278
CMTM5	-3.93935	-4.45909	-23.449	7.89958855485835e-84	1.26415360179275e-81	180.106471494252
STUM	-3.93828	-0.155041	-17.607	6.41926355044754e-55	3.12518681527845e-53	114.095742933949
SLCO4C1	-3.92716	-1.92909	-16.8468	2.87595880166865e-51	1.1891195207952e-49	105.824056404381
FMN2	-3.91447	-2.36919	-14.8098	9.5761699879383e-42	2.44468162336097e-40	84.0525560537076
NEXMIF	-3.91259	-2.77291	-17.5815	8.52868351302873e-55	4.14048418976617e-53	113.899421443211
FER1L6	-3.90124	0.78038904789901	-15.7715	3.45907629043513e-46	1.0869675550471e-44	94.0059128625468
TEX11	-3.89295	-1.60093	-22.4245	1.03567509996701e-78	1.31614505534779e-76	168.667686046601
EPHA7	-3.8921	-0.206158	-20.1294	2.78605288907643e-67	2.17879421185104e-65	142.460877023405
MT1G	-3.88909	4.42060605226717	-14.0681	2.13765950020248e-38	4.56676998046964e-37	76.0352057342658
PADI2	-3.87491	5.41301681910181	-14.4443	4.36915004426595e-40	1.02043270560876e-38	79.9208221784097
B3GNT7	-3.86433	4.17556312229102	-14.7907	1.17079793455551e-41	2.95831881621679e-40	83.5116080457157
SCN2B	-3.86407	-2.44112	-17.3828	7.74720853997183e-54	3.61878392422522e-52	111.709198290465
AGTR1	-3.86227	-2.10087	-14.804	1.01824201940418e-41	2.59179334629786e-40	83.9822405209417
MAPK4	-3.8619	-2.43343	-15.0248	9.94323546220501e-43	2.66846177784611e-41	86.3050260630472
ADAMDEC1	-3.86075	4.38731427408729	-18.0946	2.78260746997758e-57	1.53158614342747e-55	119.370467180985
PDZRN4	-3.8547	-1.25324	-16.4738	1.71096749480482e-49	6.42840243754602e-48	101.73432434927
PRPH	-3.85001	-1.99284	-18.0433	4.93639158762437e-57	2.68288225814189e-55	119.020917494563
MOGAT2	-3.8405	3.57845989976348	-13.6542	1.46330514128859e-36	2.85766132846223e-35	71.8291419542597
SPOCK3	-3.83567	-4.22329	-16.8736	2.14114823674047e-51	8.93851811004483e-50	106.103449694329
GP2	-3.83484	-1.46626	-10.5922	6.70914936916058e-24	5.77749021161945e-23	43.2432997830284
HTR3E	-3.83223	-3.6809	-15.0545	7.26197650751477e-43	1.96414303567101e-41	86.6363336544761
KHDRBS2	-3.82845	-4.56914	-22.5184	3.51723058822409e-79	4.57054859069751e-77	169.483254847957
SGCG	-3.81544	-4.30521	-21.0692	5.96947940895743e-72	5.60709307744626e-70	153.012699150055
GDPD2	-3.8104	0.793612999746816	-22.0743	5.80562191288672e-77	6.87250435071378e-75	164.644955084525
CCBE1	-3.80863	-0.795034	-18.5569	1.54811389694548e-59	9.38808858979255e-58	124.729033104158
FABP4	-3.79337	-0.441799	-15.8166	2.12864713200188e-46	6.82549320638004e-45	94.5947955409309
FAM180B	-3.79041	-4.54249	-22.6459	8.11214768946025e-80	1.10395471273182e-77	170.936428332195
CTNND2	-3.78769	-2.92323	-18.1284	1.90498952126033e-57	1.05864739215249e-55	119.956130990927
ZBTB16	-3.78068	0.297983283942014	-19.6313	8.11537014208426e-65	5.94313314261196e-63	136.78329290997
TNFRSF13B	-3.77086	-1.94632	-16.8436	2.97730453498005e-51	1.22808482763867e-49	105.792445691655
SCG3	-3.77037	-2.17664	-16.4346	2.62300899277929e-49	9.76498632424089e-48	101.345930921927
FAM107A	-3.75851	1.28016706375083	-33.715	1.09487824652182e-133	9.95935828138769e-131	294.914221287318
CNTN3	-3.74428	-0.551797	-17.12	1.41841055903484e-52	6.3181416731441e-51	108.762661213416
HAND1	-3.72633	-2.71294	-9.42565	1.34152977869963e-19	8.54928435297405e-19	33.558655712013
HAND2	-3.72317	-0.391139	-16.8469	2.87229779623441e-51	1.1891195207952e-49	105.755404634411
HPSE2	-3.71868	-1.13161	-22.3287	3.11584582780068e-78	3.90225822042603e-76	167.584813205238
GPT	-3.71407	2.63934149491097	-20.8248	9.8211263585471e-71	8.93360667656681e-69	150.281269467552
TRARG1	-3.71406	-4.04216	-12.0523	1.02413773152462e-29	1.30436053160943e-28	56.652052412219
TMEM35A	-3.70587	-0.338173	-19.3607	1.75368875775586e-63	1.2221372096893e-61	133.758718621946
TMEM151B	-3.70538	-3.84255	-18.7676	1.44115583681027e-60	8.92741803856339e-59	127.051014358829
ADGRB3	-3.70537	-2.79112	-17.0501	3.06604447094589e-52	1.33814259069085e-50	108.054480119821
GAP43	-3.70499	-1.39707	-17.1001	1.76671303924033e-52	7.82925678389505e-51	108.586570248397
SYNM	-3.70353	3.34616023144445	-16.5492	7.5054920682965e-50	2.88902938566522e-48	102.313575404423
CNGA3	-3.6994	-2.61674	-15.7138	6.43220287343665e-46	1.99225380397143e-44	93.6023821774068
MAL	-3.67693	-1.36495	-20.1039	3.72641851957108e-67	2.88805790465233e-65	142.199664591633
FCER2	-3.67483	-2.25396	-14.1356	1.06670634905665e-38	2.31316007914004e-37	77.0944671694797
EYA2	-3.66958	0.896057241130374	-20.5916	1.41801621126098e-69	1.21928229747381e-67	147.679189011128
SLC13A2	-3.66364	1.42503941215185	-12.69	2.17912013535182e-32	3.25793540651259e-31	62.3466776638638
SLC10A2	-3.66101	-4.98926	-16.4457	2.32379724020656e-49	8.67433859665012e-48	101.441794713876
PLIN4	-3.65857	1.03092043818092	-15.05	7.61520560946798e-43	2.05325426752629e-41	86.3281109343977
CNTN1	-3.65471	-0.871	-16.7522	8.12734236409433e-51	3.28188920744492e-49	104.756414042838
SLC9A3	-3.6497	3.44125533155012	-13.462	1.02110165495531e-35	1.89496931354564e-34	69.895421003734
LIFR	-3.64807	1.37060084807452	-28.4163	2.0270900474213e-108	8.54492616819082e-106	236.884233323539
NLGN1	-3.64685	-3.24303	-15.0374	8.70370596116487e-43	2.33944245920393e-41	86.4551094537358
TINCR	-3.64248	-0.569518	-21.2613	6.59440798842207e-73	6.51263732936563e-71	155.38329752943
WSCD1	-3.64146	2.17028352949048	-22.7587	2.21633866664696e-80	3.11422611184223e-78	172.453585877467
PTPRZ1	-3.63388	-2.39008	-14.586	9.98215695172357e-41	2.402808058449e-39	81.7343673079353
PLAC8	-3.63385	4.96512050447639	-13.2365	9.80329092696043e-35	1.72535923717573e-33	67.6451617609427
LGALS9C	-3.62721	0.855529764802894	-17.506	1.97312488822684e-54	9.36854874813861e-53	112.923821430141
FAM189A1	-3.62079	0.65631179534628	-14.7328	2.14939472859549e-41	5.32969714409122e-40	83.042547144464
SULT1A2	-3.61411	-2.49515	-17.3637	9.57218172439127e-54	4.43528195020521e-52	111.497933319206
LHFPL4	-3.60263	-3.26012	-11.8875	4.88337822985426e-29	5.93109107143859e-28	55.0855764775258
PLCXD3	-3.60061	-3.16785	-13.4559	1.08522937902252e-35	2.008139117521e-34	70.2557344453403
CTNNA3	-3.59059	-2.72715	-14.7921	1.15402863536528e-41	2.92021623792358e-40	83.8847444123245
BMP5	-3.56269	0.119800136214172	-14.9805	1.58710117760736e-42	4.21337901959716e-41	85.6950473753041
NPY	-3.56269	-4.00379	-16.0045	2.80249123524944e-47	9.38671628271629e-46	96.7068268656252
P2RX2	-3.56054	-4.18173	-17.6216	5.46030285270265e-55	2.66583090969661e-53	114.298726479727
TAGLN3	-3.55331	-3.16591	-14.229	4.07166513445752e-39	9.01031863237252e-38	78.0752235613765
LDHD	-3.55261	3.14870916731119	-19.3776	1.44816594630182e-63	1.01330575100949e-61	133.804979908153
PKHD1L1	-3.53584	-1.01519	-19.0291	7.51148742888434e-62	4.82606086369546e-60	130.047045028126
BTNL3	-3.53545	3.12571289688496	-16.1836	4.02544416357332e-48	1.40265627981931e-46	98.3465153286666
SNAP91	-3.53427	-3.37934	-14.6492	5.15995480647281e-41	1.25959744237669e-39	82.4091810205107
MORN5	-3.52789	-4.01598	-11.9111	3.90530912793095e-29	4.79030927310366e-28	55.3307278952222
OMD	-3.5235	-1.65274	-12.1105	5.88495108056621e-30	7.60161506169102e-29	57.0959926350822
PTGDR	-3.51892	0.20796046329762	-16.3835	4.57913814566089e-49	1.67672128329359e-47	100.67827999676
PTCHD1	-3.51717	-2.06692	-13.6092	2.30945202714385e-36	4.45969378604773e-35	71.7530310157104
TAT	-3.51178	-3.17766	-16.9431	9.97494488485914e-52	4.19457353880828e-50	106.876374000635
HMGCS2	-3.50681	6.45789134304376	-7.49157	2.88805236937206e-13	1.15971675417884e-12	18.669897346814
PHOX2A	-3.50435	-4.22578	-17.5163	1.76013117901281e-54	8.38026092751471e-53	113.135980221997
B3GALT5	-3.50373	4.02493336190573	-13.495	7.32034537913809e-36	1.37072079293222e-34	70.2200760394642
AADACL2	-3.49526	-5.03206	-21.7209	3.36820172216531e-75	3.6156913269679e-73	160.362743600003
NOVA1	-3.48492	-1.09197	-18.2882	3.17330902224085e-58	1.81004289872569e-56	121.742416372344
FRRS1L	-3.4828	-2.79317	-14.8293	7.80683329184285e-42	2.00186201458338e-40	84.2755353042371
TPSG1	-3.48152	1.31102851263208	-15.399	1.87164622677381e-44	5.41836880022307e-43	90.0163284727232
HSPB6	-3.48115	0.731108295355121	-16.1254	7.56770183143982e-48	2.61063055394759e-46	97.8423820066443
GFRA1	-3.47538	1.04778349538674	-20.4647	6.04987206497136e-69	5.00286788989953e-67	146.230982615328
ENPP6	-3.46938	-2.15385	-20.7069	3.78984731181534e-70	3.37628510773735e-68	149.020056087447
GFRA3	-3.46719	-1.1551	-17.4256	4.8159313749736e-54	2.25565696351406e-52	112.16882397551
PGM5	-3.46536	2.99526548328913	-17.7527	1.26808823449137e-55	6.40829501658314e-54	115.568512590739
GRIK3	-3.46488	-0.82695	-19.6378	7.53647226251506e-65	5.54267447289565e-63	136.915797410438
DHRS7C	-3.46031	-5.06659	-24.8024	1.40237141910269e-90	3.10733144055792e-88	195.40489989346
AVPR1B	-3.45105	-4.36669	-18.0839	3.13387774392565e-57	1.71945425550054e-55	119.403787142909
FRMPD4	-3.44767	-4.28049	-15.2676	7.57878224067603e-44	2.14376585050088e-42	88.8722537079301
LDB3	-3.44564	-0.165513	-19.3893	1.26828553728337e-63	8.91047924425546e-62	134.082704772996
TCEAL5	-3.44558	-4.44192	-18.8023	9.73690184373969e-61	6.09720560019395e-59	127.403984368578
ZNF536	-3.44356	-2.10042	-15.8901	9.63764805595368e-47	3.13686386725136e-45	95.4833336097564
SEMA6D	-3.44191	2.64236	-24.4414	8.81650995903882e-89	1.83585230869961e-86	191.748013635017
PCK1	-3.43741	4.83424157269745	-12.1159	5.5868702620894e-30	7.23279990559484e-29	56.750840477096
NXPE1	-3.4373	3.05262987321662	-11.7559	1.68430701373379e-28	1.97355105887194e-27	53.3765361689919
KCNK3	-3.43537	-1.2924	-15.9534	4.86956170038559e-47	1.62159219398389e-45	96.1368294878017
SYNPO2	-3.43358	4.60317171154822	-13.5106	6.25298362046339e-36	1.1772365567807e-34	70.3787726752123
CCL13	-3.43259	0.134822640128024	-14.632	6.17772849679523e-41	1.50168328565558e-39	82.0615776902243
MGAT4C	-3.42518	-4.30634	-16.3031	1.09895649547247e-48	3.94051143386946e-47	99.9094136916403
CR2	-3.41949	0.338837978142885	-13.0467	6.49092824845561e-34	1.07660952896409e-32	65.9629771464099
CFD	-3.41491	3.92283275373971	-15.9358	5.88837123343307e-47	1.95333435753212e-45	95.660776655124
CREB3L3	-3.40658	-0.585256	-13.7872	3.78832824829408e-37	7.67569485524813e-36	73.4614531376305
CDKN2B	-3.40368	3.91903876322786	-24.0381	9.049251435138e-87	1.66381077184564e-84	187.113782398062
ABI3BP	-3.40135	2.38488517658867	-23.9336	3.00610126022503e-86	5.35612866808961e-84	185.932418459558
INA	-3.39885	-2.27024	-14.383	8.26337712476767e-40	1.90421262463146e-38	79.6401133623402
CNN1	-3.39409	4.64449576833752	-12.8374	5.13188386719646e-33	8.1073445042739e-32	63.7012978512745
CHST5	-3.38986	0.0810400374892607	-13.5611	3.75719387121782e-36	7.15938055967559e-35	71.1178759099367
CP	-3.38653	0.495557265677421	-17.8342	5.10764052875398e-56	2.61169678279453e-54	116.607113804206
GSTA1	-3.38614	-0.757683	-12.5728	6.83520276058168e-32	9.89387012656057e-31	61.455515013164
PLAAT2	-3.38436	-0.205553	-16.9477	9.48160065470574e-52	3.9968415637873e-50	106.87244657777
SELENOP	-3.38302	4.86817783489808	-15.4438	1.1605441229627e-44	3.38240878198386e-43	90.3995234527374
ELANE	-3.37891	-3.92387	-18.0149	6.78386245455457e-57	3.66392171256458e-55	118.651308857546
CHST9	-3.37661	-4.51284	-16.2506	1.94437138495166e-48	6.91452070907809e-47	99.3404190865589
UGT2B15	-3.37535	0.97367910675935	-12.9883	1.15776895295562e-33	1.89485992556174e-32	65.3223471248417
HSPB3	-3.36985	-3.13472	-10.1136	4.27732881500086e-22	3.28118392852463e-21	39.284
NEFM	-3.36756	-3.3209	-15.3286	3.96250512359541e-44	1.13196654629916e-42	89.5198750082223
SYT10	-3.35941	-4.53244	-16.9747	7.03616549589457e-52	3.00261847569249e-50	107.189926088469
MASP1	-3.3563	0.510232991798956	-14.5131	2.13617614461887e-40	5.07834006980027e-39	80.7871464700176
GNAO1	-3.35058	1.42302319413794	-22.8727	5.97398597525176e-81	8.60403330085634e-79	173.78779911987
HPGD	-3.35048	4.61161841755346	-16.073	1.33502574404132e-47	4.568960383023e-46	97.1404823357949
BEX1	-3.34897	-2.6969	-12.6731	2.5701126193857e-32	3.82924624145199e-31	62.5489940792544
GALR1	-3.34888	-4.4942	-17.2451	3.55865295157315e-53	1.6228020834311e-51	110.147028938418
ATCAY	-3.34532	-3.42816	-15.7887	2.87471729941608e-46	9.08295047272542e-45	94.4034378969079
SPINK2	-3.3444	-2.86103	-13.5043	6.66462702919545e-36	1.25064873990863e-34	70.7375632536936
HTR3C	-3.34385	-4.38521	-13.082	4.5687203968415e-34	7.6661353998652e-33	66.5741631399745
TMEM37	-3.33187	3.79950896787752	-20.6619	6.3379649206281e-70	5.56035775244748e-68	148.404254576332
KLHL34	-3.33116	-2.25132	-10.5274	1.18559906366108e-23	1.00543221870728e-22	42.7793049799825
MMP28	-3.32766	2.75563588639336	-20.3217	3.10144287973713e-68	2.50477744348116e-66	144.538372712604
SH2D6	-3.32585	-1.52645	-12.7137	1.72677335504006e-32	2.61558491631528e-31	62.8878486137507
ADCY5	-3.32414	1.78135416006547	-23.9647	2.10319129083696e-86	3.82625842942476e-84	186.304329711127
PDK4	-3.32395	4.02078983606297	-20.7468	2.39921128292397e-70	2.15966503139453e-68	149.373219262304
SVOPL	-3.32115	-2.89239	-10.9958	1.83719563368982e-25	1.7601026683515e-24	46.9353968334783
OLFM3	-3.31937	-4.11555	-14.2006	5.45857543403165e-39	1.19873645776835e-37	77.7941240342895
CALB2	-3.31562	0.493852254306505	-14.601	8.54110199964893e-41	2.06744910167973e-39	81.7078438774849
TMEM179	-3.31544	-2.8552	-12.8823	3.29675927961229e-33	5.29534299531034e-32	64.5898329472842
LRRC19	-3.30884	4.06551214341686	-13.9186	9.90073444965861e-38	2.07663098899818e-36	74.5010809748323
CLEC10A	-3.30812	1.00271753157569	-21.3163	3.50778176805188e-73	3.54532118697313e-71	155.96892807313
RELN	-3.3058	-0.269229	-16.552	7.28052014773305e-50	2.82128317742759e-48	102.558680519157
MAB21L1	-3.30466	-3.58861	-15.6833	8.92674606662031e-46	2.72581187755121e-44	93.2783572562766
MS4A1	-3.3039	-0.0795307	-12.2007	2.48507481741132e-30	3.27609062313652e-29	57.8251070164284
LMO3	-3.29797	0.459300090781093	-16.7368	9.61964497903689e-51	3.84852602251608e-49	104.508899604562
ACTG2	-3.29718	5.86655032726325	-10.803	1.03536563512058e-24	9.42793691875078e-24	44.7157398618545
CD300LG	-3.29646	-3.89994	-13.1318	2.78460456658077e-34	4.74150943095718e-33	67.0601097968155
KRT20	-3.29485	7.66888006722039	-9.31982	3.16908900382778e-19	1.97232139910535e-18	32.2410566087828
SECTM1	-3.29154	4.34029	-16.6685	2.0342462178462e-50	8.04528086568325e-49	103.603676559837
SLC27A6	-3.29046	-3.71461	-15.0895	5.01808837804315e-43	1.37444724940919e-41	87.0020455569128
SEMA3D	-3.28959	-0.989862	-14.3193	1.59915030909673e-39	3.60340479688642e-38	78.9283673688344
ABCB5	-3.2844	-3.81722	-13.0097	9.36498402325157e-34	1.54000969432785e-32	65.8585863398066
LMX1A	-3.28103	-4.10137	-13.136	2.67222830951517e-34	4.56364840645758e-33	67.1032392987996
ST8SIA3	-3.27442	-4.49463	-15.9021	8.47035838033343e-47	2.77785965630555e-45	95.6009783206487
ENTPD8	-3.2742	3.52762793364261	-14.3324	1.39588304595574e-39	3.16186719308689e-38	78.748670020728
HBB	-3.26272	3.20157705026654	-15.6604	1.1416382374793e-45	3.47988247942766e-44	92.7167886775848
MFAP5	-3.26084	2.04717637926665	-16.7428	9.0124014275551e-51	3.61395206200545e-49	104.464993606608
PDZD4	-3.26043	-0.170799	-21.9815	1.68776832584305e-76	1.95769798493593e-74	163.61904792534
HHLA2	-3.25565	4.64066482065381	-13.3731	2.49552061471873e-35	4.50680070890112e-34	68.9971829783417
TMEM59L	-3.25022	-1.84725	-15.8798	1.07697806687358e-46	3.48565766475207e-45	95.3711094034257
SLC51A	-3.2454	1.79378237487061	-23.293	4.74661214215038e-83	7.45779069570774e-81	178.602509070053
PPP1R1A	-3.2394	-1.62977	-12.5889	5.84335674178574e-32	8.52242485808295e-31	61.6847968185768
FDCSP	-3.23929	-1.39898	-9.73538	1.04305540147527e-20	7.20796741451301e-20	36.0164942157895
LMOD1	-3.23435	3.68444768053137	-16.6942	1.53410179701017e-50	6.09514513970732e-49	103.888714997444
TUBB4A	-3.23433	-2.34004	-16.0687	1.3995125823161e-47	4.78019287750378e-46	97.4038571740517
CNGB1	-3.21947	-3.79051	-16.0929	1.0769125044661e-47	3.69291246323166e-46	97.6532015985634
CD79A	-3.2133	2.31995088690781	-15.5194	5.1731051055078e-45	1.52311372297259e-43	91.2409667496168
SULT1B1	-3.21242	5.37815862174072	-12.1247	5.13514050567803e-30	6.65796199247062e-29	56.8375578343373
PRKAA2	-3.21114	-0.292823	-12.2368	1.75736244585913e-30	2.33454997323469e-29	58.1958036870181
GABRG2	-3.20745	-4.25087	-13.6098	2.29411692815945e-36	4.43503611514314e-35	71.8136306788449
UCN3	-3.2072	-1.41391	-11.0099	1.61718174771391e-25	1.55708925603006e-24	46.9755247347228
URAD	-3.20529	0.83283144081954	-9.12818	1.47748677939499e-18	8.77806944251757e-18	30.8593804962885
ACKR1	-3.20494	1.8852367971194	-15.7489	4.41293485433479e-46	1.37918179181679e-44	93.717491147245
ANK2	-3.20301	1.79489554523707	-23.4889	4.9898843285686e-84	8.13586517458973e-82	180.848982615775
F13A1	-3.20247	3.23525376867946	-15.3943	1.96636750286176e-44	5.68306514246818e-43	89.8801418301723
ELAVL4	-3.2013	-1.98582	-17.045	3.24383856455744e-52	1.41217284411199e-50	107.999563119814
SCGB2A1	-3.20023	-1.7568	-11.491	1.98964551727793e-27	2.18469145331095e-26	51.3573529922935
SCN11A	-3.19691	-2.41504	-16.6556	2.34288515903275e-50	9.22370938577747e-49	103.74933244253
LILRB5	-3.19038	1.28574964639355	-23.6179	1.13220314779838e-84	1.88152567340379e-82	182.347416615919
ISX	-3.18618	3.70475791625814	-11.3486	7.39918422450557e-27	7.85504305602763e-26	49.6051152172179
ADAMTSL3	-3.18089	0.638564967193897	-19.0683	4.82137812060098e-62	3.12089430930138e-60	130.42552689469
FHL1	-3.17793	4.38649397514063	-18.1941	9.12601696886915e-58	5.13762056263731e-56	120.473607067814
IGSF10	-3.17752	-0.469866	-16.2868	1.31164073666787e-48	4.68369563054355e-47	99.7017110612623
EPB41L3	-3.17748	3.72730463314373	-18.4116	7.94152904515613e-59	4.68441796885438e-57	122.91179252322
ASPG	-3.17508	-0.0546762	-15.0539	7.30660340639956e-43	1.97312541676256e-41	86.5173539377959
DCLK1	-3.17033	0.366375914417314	-20.2817	4.89832069366984e-68	3.93756635110213e-66	144.194467031604
NEU4	-3.16887	2.54108139172378	-16.2102	3.01737771047202e-48	1.05779592231416e-46	98.6529260644041
HS3ST6	-3.16264	-4.46638	-13.9473	7.38442878221764e-38	1.55115116909683e-36	75.2153973546484
AFF3	-3.15933	0.0649431230985927	-21.8041	1.29585070944393e-75	1.40856527115217e-73	161.587573853517
SNAP25	-3.15725	-1.89343	-13.8562	1.87331870344196e-37	3.88208239227667e-36	74.2517474463949
CD163L1	-3.14975	2.39057948375403	-22.3643	2.06872349415269e-78	2.60976263864532e-76	167.927445352179
ATP13A4	-3.14968	-0.177461	-14.9764	1.65742690680766e-42	4.38672423129505e-41	85.7109854973051
TUBAL3	-3.14747	2.26138882118234	-16.7695	6.72145911053138e-51	2.72053812195114e-49	104.752085795383
FSIP2	-3.14608	1.12930452819169	-16.6506	2.47447636290348e-50	9.69759069842651e-49	103.525441877031
HPGDS	-3.14099	-1.03085	-20.2464	7.32716161848734e-68	5.80896028680352e-66	143.815485496532
CCL23	-3.14055	-2.10143	-15.8686	1.2151427656903e-46	3.92547895690197e-45	95.2569556775078
PLN	-3.13895	2.15134544378563	-15.3449	3.33130379080835e-44	9.56394076686722e-43	89.3925062685223
G6PC	-3.13789	-4.61736	-12.6505	3.20392388659225e-32	4.75716636872627e-31	62.3715296776586
SCIN	-3.13636	3.51373945208128	-17.485	2.49137284218077e-54	1.17645892981995e-52	112.589248266833
PYGM	-3.13511	-0.273704	-21.1021	4.09613481844503e-72	3.91124298713732e-70	153.564941746006
MT1E	-3.12697	4.60517568558665	-11.7187	2.3867513196801e-28	2.76290844327068e-27	53.0103186884596
CCL19	-3.12124	0.554108157877455	-13.5954	2.65485485358861e-36	5.09820627050799e-35	71.4319712587018
FOXD3	-3.12121	-4.01907	-13.5861	2.91564274185142e-36	5.5804045966133e-35	71.5756860753039
RBFOX3	-3.12039	-1.34453	-12.105	6.20173876383948e-30	7.98693375971965e-29	57.0454889558762
RASGEF1C	-3.11839	-3.64953	-13.4613	1.0279145318711e-35	1.90412077752715e-34	70.3254603625505
CD36	-3.11541	2.62651794323204	-20.493	4.3799295678516e-69	3.63934243851823e-67	146.495442220708
PRELP	-3.11536	3.05675891276611	-13.9472	7.38643413855633e-38	1.55115116909683e-36	74.8077559480106
LGALS2	-3.11258	2.08656125579921	-16.5231	9.98368009048881e-50	3.8090053643249e-48	102.074284754005
PCDH10	-3.09972	-3.38619	-12.495	1.45500097996731e-31	2.05279852545102e-30	60.8591510930483
TSPAN7	-3.09587	3.36566186096348	-19.7186	3.00579103684902e-65	2.22957452746187e-63	137.666357141227
RETNLB	-3.08973	1.94686233642373	-11.3385	8.11586050528842e-27	8.59475595054533e-26	49.5908966859035
CLDN23	-3.08664	4.01522912891486	-22.2137	1.16892065444262e-77	1.43279827451999e-75	166.172427516332
NKX2-3	-3.08462	1.59054709457295	-22.7579	2.23627623873576e-80	3.11690018016695e-78	172.472949753236
KCNMA1	-3.07567	3.1811504183329	-16.1898	3.76281293865627e-48	1.31379183876356e-46	98.4125191862354
C10orf99	-3.07352	5.30208528641623	-7.29833	1.07840665154651e-12	4.11618863928408e-12	17.3390936623576
HRK	-3.06866	-3.54626	-11.8551	6.62756677748627e-29	7.96552410398437e-28	54.8074242170783
CCL21	-3.06726	3.08242556349704	-12.0206	1.38373094605143e-29	1.74945295834725e-28	55.8599219092433
WSCD2	-3.06717	-2.40008	-12.0971	6.68270706710252e-30	8.58715436734073e-29	57.0377149498374
NCAM1	-3.06554	1.53463510029497	-22.9562	2.28543522024803e-81	3.34738787385989e-79	174.749804349217
NPY1R	-3.06207	-0.387574	-12.8397	5.01486196441774e-33	7.92972180521791e-32	64.0402854822656
MEP1A	-3.06059	6.02442925768658	-8.98206	4.70672164387285e-18	2.69984301928491e-17	29.5260354385949
TACR2	-3.05529	1.10926119016941	-15.7635	3.7710636189437e-46	1.18285467379681e-44	93.9387878824709
MT1F	-3.05186	2.99087084446806	-18.8608	5.03017331683181e-61	3.17286443192716e-59	127.973719583989
AC136428.1	-3.04852	-2.88008	-10.7739	1.34150130333687e-24	1.21008178630329e-23	44.9810014077289
SMIM28	-3.04485	-4.67361	-16.1603	5.18397523954093e-48	1.79908923825273e-46	98.3642148103071
CBLN2	-3.04476	-2.02499	-13.9645	6.18725713202087e-38	1.30248922061774e-36	75.3608742325928
C1QTNF7	-3.04413	-0.290799	-17.4893	2.37548923659039e-54	1.12481042399977e-52	112.850266241289
GRIN2A	-3.03974	-3.12999	-12.4951	1.45411604982436e-31	2.05279852545102e-30	60.8549954017466
TCL1A	-3.03814	-2.60135	-8.86773	1.15455189518519e-17	6.45346714245979e-17	29.2076142195345
DUSP26	-3.03788	-2.37532	-14.0987	1.55955897674792e-38	3.34830531616576e-37	76.7376728208897
MMP27	-3.03708	-5.09102	-22.642	8.4898125276759e-80	1.14632367121736e-77	170.824973501011
SLC13A1	-3.03284	-4.82605	-13.3122	4.59876773523207e-35	8.2107957404975e-34	68.8483874617748
LIPC	-3.03212	-1.67588	-14.3445	1.23220003213796e-39	2.80581200993944e-38	79.2361527867824
ASB2	-3.03196	1.70739745534513	-22.1358	2.86369012669714e-77	3.41332113515218e-75	165.332658614861
CHL1	-3.03044	1.10307026695424	-18.8904	3.60047261503046e-61	2.28775618402836e-59	128.400247103608
PCP4L1	-3.02955	-2.3985	-11.1334	5.28608571148958e-26	5.24451316599739e-25	48.152600713231
NEGR1	-3.02751	1.71125576524347	-23.6542	7.4645354362319e-85	1.27732243509303e-82	182.751100474999
CDH10	-3.02545	-4.97741	-21.4335	9.14294755869471e-74	9.46212950041441e-72	157.081817567525
FCRLA	-3.02289	-1.07299	-12.7911	8.09036681272982e-33	1.26424782662215e-31	63.6261983308252
DNER	-3.02042	-1.65113	-12.494	1.47041976310573e-31	2.07286009508615e-30	60.7847661706166
CHODL	-3.01989	-1.87175	-13.4735	9.09207556666886e-36	1.68965959159933e-34	70.4053423956713
IGLL5	-3.0196	-0.811687	-11.4766	2.27211571984374e-27	2.4744156260907e-26	51.1652670638023
NAALADL1	-3.01859	1.99565855216737	-22.5711	1.91817707832041e-79	2.55014264958551e-77	170.316042604179
BCAS1	-3.01756	4.92411129346404	-12.9589	1.54764290512335e-33	2.51626644677769e-32	64.8893302359832
PLCD4	-3.01348	-3.04915	-14.6413	5.59990017029146e-41	1.36506452247034e-39	82.3289237862364
MB	-3.01328	0.884367634804762	-14.2955	2.04682716758373e-39	4.58229455147015e-38	78.5380481237503
RHEX	-3.01278	-2.3361	-14.1008	1.5264840615088e-38	3.28545753861227e-37	76.7586724525834
RNF152	-3.00953	2.61408687729027	-25.4663	6.99627528320685e-94	1.83207008666157e-91	203.471358111311
HTR3A	-2.99884	-2.80603	-10.8945	4.56575948751563e-25	4.24894069423905e-24	46.0436420386441
GSTM5	-2.99598	-0.0386101	-24.4745	6.02890925437518e-89	1.28639060053538e-86	192.160611949014
GABRB3	-2.99006	-1.16681	-10.3297	6.65144323324192e-23	5.37935860552738e-22	41.0111142124116
P2RY4	-2.98714	-3.75805	-13.6007	2.51509507009835e-36	4.84057773903226e-35	71.7213074658973
ELAVL3	-2.97968	-4.21701	-15.5257	4.83487330276941e-45	1.42595759883556e-43	91.5952068900606
RIC3	-2.97819	-2.37648	-13.0435	6.69789300722754e-34	1.10987233790905e-32	66.1625168353153
ABCA9	-2.97769	-0.814509	-16.0078	2.70514887654493e-47	9.07826952103419e-46	96.7181638518173
CCL8	-2.97562	-0.0450533	-13.1765	1.78424007341235e-34	3.08062149738118e-33	67.3292583251279
NR3C2	-2.97325	4.30495355398805	-19.3138	2.98686808126889e-63	2.06488164194281e-61	133.069228885045
COL19A1	-2.97137	-3.36158	-13.1217	3.0805777249267e-34	5.23516468239018e-33	66.9569161444979
C14orf180	-2.96529	-4.81387	-14.4203	5.6098281954735e-40	1.30140484164253e-38	80.0454301641075
IGSF11	-2.96412	-3.48512	-13.1114	3.41078835302718e-34	5.7744218555007e-33	66.857668095419
CASR	-2.96306	-4.12752	-13.6919	9.98517680989097e-37	1.96777435353872e-35	72.6373079195373
TMEM220	-2.9463	1.11626625224745	-25.2239	1.11973801000977e-92	2.76463314671411e-90	200.736172176462
SMIM32	-2.94511	0.995357058334137	-11.5517	1.13333663592531e-27	1.26126574878926e-26	51.6600479034383
FGL2	-2.93988	4.11310157429056	-17.0663	2.56421417990121e-52	1.12480491551352e-50	107.961407973171
GNG7	-2.93771	1.35816731994334	-26.7575	2.82256099999067e-100	8.86951304778887e-98	218.181658383627
RBPMS2	-2.93747	0.825996813395991	-19.1548	1.80973777139601e-62	1.19837923000143e-60	131.403640653748
GLRA4	-2.93478	-0.825222	-12.3388	6.59026654457608e-31	9.00391910592161e-30	59.2496977186492
ADGRL3	-2.93153	0.551261605632453	-17.5424	1.31726241035165e-54	6.30643940113782e-53	113.392027656154
DPYSL5	-2.93136	-3.66558	-12.042	1.12894808531388e-29	1.43257046684874e-28	56.5628185259459
ZBTB7C	-2.92918	3.85902937150005	-12.6393	3.5737017889456e-32	5.28351480054293e-31	61.7663171560948
ATOH1	-2.92823	2.8965811390696	-9.80629	5.76673970299978e-21	4.05973777136233e-20	36.1719631736055
GALNT16	-2.92563	-0.398496	-16.9523	9.01142661428304e-52	3.8266458519571e-50	106.953558784405
HSPB8	-2.92141	2.63388201893874	-17.4512	3.6274979891277e-54	1.70364260179604e-52	112.238524255662
NRSN1	-2.91632	-4.35922	-14.0487	2.60747300103501e-38	5.55671465806264e-37	76.2458455709489
IL6R	-2.91606	3.71909396876789	-26.6662	7.96791795869648e-100	2.4590986800027e-97	217.118530679967
KCTD4	-2.91513	-3.52522	-10.1134	4.28343815406692e-22	3.28441267155007e-21	39.316391375085
CLVS2	-2.91508	-4.34418	-13.544	4.46471134531524e-36	8.47951716275641e-35	71.1554363551139
MYOM1	-2.91023	0.813324030450785	-22.5173	3.56063515048698e-79	4.59242218700496e-77	169.745356968453
L1CAM	-2.90981	2.18392150636378	-13.2787	6.42766306952534e-35	1.13588242158084e-33	68.1172114463387
SGCA	-2.90543	-0.184182	-15.6857	8.70400727153875e-46	2.6672226537944e-44	93.2327386360965
NTN1	-2.89773	2.1861154234316	-23.0925	4.76324321658432e-82	7.28523296568379e-80	176.294805711033
SEZ6L	-2.8865	-2.93012	-11.8187	9.33444475168741e-29	1.11183465639844e-27	54.4548087471816
MYOCD	-2.88378	1.55797233163456	-18.1783	1.088580338623e-57	6.10842012740952e-56	120.385414420604
P2RY12	-2.88145	-2.31825	-12.8798	3.38001828486327e-33	5.40896814974926e-32	64.5601141693749
TMEM132C	-2.88095	-2.07147	-8.90956	8.32284481535267e-18	4.68851782737093e-17	29.5006838641471
PDE9A	-2.87457	4.22520100316247	-16.3189	9.25470003281174e-49	3.34621298466705e-47	99.7944452248129
PTGDR2	-2.87237	0.363073572218738	-17.6365	4.62537473539095e-55	2.27750289321259e-53	114.456845695463
SLC17A7	-2.8638	-1.96104	-18.1295	1.88090266943121e-57	1.04863357534773e-55	119.971811171287
SHISA9	-2.86235	-1.73937	-7.35688	7.25536621341228e-13	2.81279708987e-12	18.2892746072267
CALY	-2.86103	-3.14565	-11.8822	5.1322266506502e-29	6.22021551214498e-28	55.0543009242982
SHISA3	-2.86001	-0.339947	-14.3115	1.73334663359771e-39	3.89563457327297e-38	78.8283038374683
MYLK	-2.85638	6.10380441136221	-12.706	1.86201862589379e-32	2.80813856119742e-31	62.429891432362
VIT	-2.856	-2.01008	-12.5329	1.00745027303845e-31	1.43898868338211e-30	61.1853268925637
THRB	-2.8531	2.31808909685028	-15.6848	8.78563950656714e-46	2.68747270074336e-44	93.0152749796267
SCUBE2	-2.85287	1.7027482319807	-23.0587	7.02989127011076e-82	1.05650096366369e-79	175.925294711072
FOLR2	-2.85255	2.15729733000364	-18.5185	2.38648481352425e-59	1.4421544416832e-57	124.163153603474
TRHDE	-2.84863	0.220456571455832	-13.3332	3.72504824997896e-35	6.67150351340791e-34	68.8680198107163
TRIM40	-2.84683	0.514701600185228	-15.0658	6.44613862410933e-43	1.74895783109076e-41	86.6098022993286
SMYD1	-2.84577	-2.90356	-8.39699	4.25331806456725e-16	2.10630647879415e-15	25.6820906305308
HRCT1	-2.8434	2.19863139422878	-15.9008	8.58859629274239e-47	2.81130132059596e-45	95.342234075462
SCG2	-2.84284	1.1790644524235	-18.0043	7.63793783821853e-57	4.09958011360034e-55	118.475356754509
BARX2	-2.84151	1.95478906990466	-13.1544	2.22488441689422e-34	3.826137052456e-33	66.9089136301596
SLC6A15	-2.83917	-3.80525	-10.0988	4.85420894003574e-22	3.71218111109017e-21	39.2035806964216
GCNT3	-2.83894	6.08445514737468	-9.40907	1.53553371214473e-19	9.76043734718548e-19	32.9080819040268
P2RY1	-2.83416	2.8811074982176	-21.2165	1.10186223525372e-72	1.06388184423966e-70	154.760159887348
DSCAML1	-2.83404	-1.63831	-11.5589	1.05951385224579e-27	1.18139212312026e-26	51.9934169752011
P2RY14	-2.83227	0.956130574046874	-21.8095	1.21724975486935e-75	1.33150174135487e-73	161.632400119205
SERPINA9	-2.82888	-4.46539	-10.6343	4.6289181704157e-24	4.03844486316479e-23	43.8058154316031
CLCA2	-2.82812	-2.61412	-9.04112	2.95146186354923e-18	1.71866965592053e-17	30.5622510041056
SRPX	-2.82556	2.1317370328092	-22.7863	1.61298823466213e-80	2.28502259505456e-78	172.784444004552
LGALS9B	-2.82409	0.469607600467464	-11.194	3.04523964566201e-26	3.08685494404554e-25	48.4689189593629
EPHA6	-2.82408	-4.0628	-11.2285	2.22251805480976e-26	2.27692824785282e-25	49.0728298215645
RNF150	-2.82077	1.12717376844556	-16.7304	1.03195734687997e-50	4.1190112762417e-49	104.415279171228
TRPV3	-2.81993	0.00772979750849135	-14.7661	1.5164464647735e-41	3.79836873198267e-40	83.5141151957938
CXCL12	-2.81953	4.35779753243779	-17.7157	1.91459260152684e-55	9.59127650208361e-54	115.138691137319
ARHGAP20	-2.81829	-0.485838	-17.7698	1.04836812278995e-55	5.32910184299371e-54	115.972264365584
WDR17	-2.8101	-2.65662	-11.1493	4.57679605031686e-26	4.56438350476782e-25	48.3182469599873
CAVIN2	-2.80874	2.42424998087309	-21.9775	1.7672347464357e-76	2.03620787484321e-74	163.492092596527
REP15	-2.80813	-1.7118	-10.6644	3.54616911300169e-24	3.11266839918782e-23	43.9673976158188
CPEB1	-2.80502	-2.49831	-13.8637	1.73482315746782e-37	3.59939359309921e-36	74.3559779999495
PTN	-2.79861	1.12261895666112	-24.4013	1.39641838892121e-88	2.8731308352054e-86	191.333424047666
COL4A6	-2.79831	-0.597476	-11.8967	4.47559178319487e-29	5.45883223634135e-28	55.0557334685225
BLK	-2.79713	-1.30485	-11.0498	1.12756935158042e-25	1.09852204641288e-24	47.3536735370219
METTL24	-2.79646	-2.3447	-12.7361	1.38716808514042e-32	2.11975473169601e-31	63.1636083620459
KCNA6	-2.79581	-2.99598	-11.6681	3.83131774063657e-28	4.37073693144698e-27	53.0627883539128
UNC5D	-2.79532	-3.49147	-12.1971	2.57160999372191e-30	3.38758654889449e-29	58.0251561982146
OSR1	-2.79499	-0.438677	-12.7833	8.72985703262395e-33	1.35681761775935e-31	63.512123649695
LUZP2	-2.7943	-1.34291	-12.7181	1.65501282300279e-32	2.51128943107614e-31	62.9455209976714
SLC15A1	-2.79371	0.497103377728107	-8.74228	3.06110428710992e-17	1.65380010609943e-16	27.9519907862045
SEMA6A	-2.79068	4.24984940944036	-15.2424	9.90786321091819e-44	2.77532576781684e-42	88.253099312368
NOS1	-2.7861	-2.22676	-9.19138	8.91528794535171e-19	5.39884097966061e-18	31.7160355503403
CA10	-2.78597	-3.85065	-12.2568	1.45008483809381e-30	1.93826885203213e-29	58.5972836909581
IRF4	-2.78372	1.85640402265839	-16.026	2.22026014635891e-47	7.49467892764084e-46	96.7189162249649
MADCAM1	-2.78372	-0.113777	-16.4239	2.94758170293611e-49	1.09085769961124e-47	101.187660928551
PKNOX2	-2.77783	-1.23006	-18.5166	2.43631148812618e-59	1.4671348937033e-57	124.299581640249
LVRN	-2.77642	-2.79961	-13.305	4.94207595185461e-35	8.79648802017541e-34	68.7620274398137
SLC18A3	-2.77578	-4.55136	-12.1227	5.23809314014181e-30	6.78635410352856e-29	57.3328972621111
PIGR	-2.77552	10.3977727296207	-5.17516	3.24242493003303e-07	7.67655206380285e-07	5.14376260575335
GPAT3	-2.77227	2.87682792731909	-23.7065	4.09005175358617e-85	7.14023883406362e-83	183.322550640114
PCSK5	-2.77025	3.64608	-21.0162	1.09569000816271e-71	1.02361137357168e-69	152.452943234358
KCNMB1	-2.7679	2.0066853363115	-16.6803	1.78724439694487e-50	7.08462039275186e-49	103.802564832641
PCSK1N	-2.76519	-0.143328	-8.26084	1.17495215145254e-15	5.61889818305318e-15	24.4515817573304
CHAD	-2.76002	-0.775763	-15.486	7.38998460262911e-45	2.16476447266507e-43	91.1521857804875
HMGCLL1	-2.75831	-3.40323	-13.3828	2.26510811584474e-35	4.09925272943924e-34	69.5439494858875
CD209	-2.75747	1.59931145504703	-19.153	1.84780121155645e-62	1.21891405875306e-60	131.344709916797
NIBAN1	-2.75146	3.67356	-17.9357	1.64520107601403e-56	8.72208901740813e-55	117.591993404967
LAMA1	-2.74637	1.37450489274908	-18.3845	1.07641382389064e-58	6.28502031023715e-57	122.72087951112
PSD	-2.7425	1.63003411390193	-15.693	8.04590088241196e-46	2.46993436857417e-44	93.158443836397
TCEAL6	-2.74162	-5.00103	-18.3677	1.29990670997596e-58	7.56440662239546e-57	122.529331221574
RGS13	-2.73975	-1.72486	-10.5818	7.35050156304937e-24	6.31091497834984e-23	43.2503167619637
XDH	-2.73613	4.28284975351177	-13.6966	9.51363830603328e-37	1.87913383820769e-35	72.2414166823861
CPM	-2.73423	3.94715347907167	-19.1658	1.59768964527242e-62	1.06203346689397e-60	131.397051701568
UGT1A1	-2.73226	-0.971001	-11.7695	1.4830946837415e-28	1.74607121383545e-27	53.9029399504324
MZB1	-2.72895	3.08985366562551	-12.7725	9.70357766812793e-33	1.50409805236103e-31	63.0839149733676
AHCYL2	-2.72584	6.33285688130994	-16.4345	2.62727457083378e-49	9.76498632424089e-48	101.06740059703
TLL1	-2.72474	-1.15355	-13.4343	1.34886860727896e-35	2.47741723056348e-34	69.9926184511952
RGMA	-2.72435	2.40340724949728	-16.6093	3.89041755315384e-50	1.51437131917022e-48	103.005184971189
TMOD1	-2.71951	0.0858186782297502	-16.4784	1.62722867993587e-49	6.1271009314448e-48	101.76581152156
ABCA6	-2.71744	-0.234856	-15.6509	1.26422024139323e-45	3.83998566467474e-44	92.8763823198139
FCRL2	-2.71545	-1.12783	-11.1036	6.92881954528259e-26	6.83119156880314e-25	47.8263321959604
CIDEA	-2.71398	-4.77411	-10.3564	5.27576076177011e-23	4.30505067260023e-22	41.4088232440234
FCRL4	-2.71355	-3.51349	-11.0645	9.87807977812676e-26	9.65626995505457e-25	47.5910746916164
ARPP21	-2.71145	-4.77821	-15.1376	3.01356326500911e-43	8.30676457881218e-42	87.4982698525766
GPX3	-2.71112	4.58694569894387	-15.9118	7.63197637006657e-47	2.51724136648589e-45	95.3942019413802
ROPN1	-2.70576	-4.63454	-13.4001	1.90321949123059e-35	3.46245710178297e-34	69.7214011727015
GNG13	-2.70513	-3.09464	-9.6062	3.04730312386469e-20	2.03581522573457e-19	35.1010143214303
FOXP2	-2.70411	1.45794724342795	-13.7822	3.98296454753971e-37	8.03238929698119e-36	73.2473539520765
FAM163B	-2.70349	-2.00407	-10.7601	1.51764869343424e-24	1.36257259057787e-23	44.8290549033788
SLIT3	-2.7016	3.24099687136589	-17.9837	9.62302842548474e-57	5.14906502407594e-55	118.136156918046
SMPDL3A	-2.70132	4.29679030465417	-22.2805	5.42162195765293e-78	6.69299230672254e-76	166.936109542874
SHISAL1	-2.69853	0.745052262356324	-15.9962	3.06639445207259e-47	1.02507727882341e-45	96.4979452767728
ASXL3	-2.69835	-0.585272	-11.7869	1.25905962033673e-28	1.4863611624508e-27	54.0346570517445
KRT9	-2.6959	-4.47382	-12.6858	2.26921356142252e-32	3.38969904771525e-31	62.7137190359246
CDHR5	-2.69499	6.69319331747915	-12.0471	1.0764714592893e-29	1.36899604348028e-28	56.1156145350787
CLU	-2.69267	5.45634639232746	-11.8942	4.58431011033291e-29	5.57962194625942e-28	54.6522
CNTN4	-2.68921	0.86271662867498	-21.8879	4.9490214629729e-76	5.55415181458186e-74	162.537425959866
ANKS1B	-2.68603	-2.61861	-11.9632	2.38616455037348e-29	2.96904837466558e-28	55.799384153631
SPEG	-2.68588	1.75614259609009	-13.8466	2.06658021926548e-37	4.26722890436862e-36	73.8724189432084
ATP2B3	-2.6857	-4.43321	-13.5408	4.61125447534226e-36	8.74822295250716e-35	71.1238807857435
FGFR2	-2.68339	3.67567127964974	-14.7484	1.8247429080652e-41	4.55737452024434e-40	83.0642192866897
DEFB1	-2.68298	0.556262947673318	-10.7217	2.13486835960027e-24	1.89701438863606e-23	44.2566376794723
BEND4	-2.68014	-2.90674	-12.0523	1.02412909460495e-29	1.30436053160943e-28	56.647027993818
DPF3	-2.67921	0.449910776653286	-18.4482	5.26449090818202e-59	3.12667341464295e-57	123.498830692673
HAPLN1	-2.67711	0.98878106360404	-17.3571	1.02920862533982e-53	4.75609964485241e-52	111.32805553092
MAOB	-2.67677	2.30276882936158	-14.7683	1.48145042198906e-41	3.71609690032465e-40	83.3282767725255
PLCL2	-2.67533	2.53439210575031	-21.0703	5.89472701068361e-72	5.56713480468005e-70	153.101812530372
METTL7A	-2.67496	5.44167149284417	-16.7929	5.19844730682063e-51	2.11898030197597e-49	104.963363083551
CDHR2	-2.67479	4.94172195682452	-10.5387	1.07360238090292e-23	9.13592808919009e-23	42.3690184046787
C3orf85	-2.67374	1.24199648349718	-11.2031	2.80285504943768e-26	2.8495143423195e-25	48.465594713627
GSG1L	-2.67172	-4.27296	-12.4409	2.45810153381104e-31	3.41231877982781e-30	60.3566336346762
CES3	-2.66938	4.93634683252344	-10.9907	1.92327328454852e-25	1.84154748902228e-24	46.360097648277
PRKCB	-2.66887	2.33797222611278	-19.5441	2.18673583914243e-64	1.55142093262295e-62	135.725289487877
FCRL1	-2.66734	-2.52432	-9.15539	1.18901844711818e-18	7.14030779066834e-18	31.4607463963628
FAM181B	-2.66523	-3.16191	-11.0809	8.51522701391617e-26	8.35236484004047e-25	47.7292153738965
SLC9A2	-2.66401	4.07664905087553	-12.7016	1.94553803472224e-32	2.92388990035691e-31	62.3673813228262
JPH2	-2.66126	2.05658103899582	-15.4128	1.61503588808469e-44	4.6912042443307e-43	90.1396458292202
CCL28	-2.66083	4.41589671227446	-12.7978	7.57496726012617e-33	1.18800507401779e-31	63.3020672496002
TP53INP2	-2.65886	5.39394845348639	-18.3456	1.66695395749111e-58	9.63543988204647e-57	122.168457544379
MFAP4	-2.65881	4.87205607429857	-12.4247	2.87597483391619e-31	3.9700857072343e-30	59.6865411194525
MALL	-2.65761	3.24347509165306	-19.2714	4.82901375262508e-63	3.29880809038021e-61	132.603656991268
OTC	-2.65568	-0.206108	-8.44132	3.04726550852129e-16	1.5274329983693e-15	25.7934520635763
HSD11B2	-2.65499	6.76020995240704	-12.9722	1.35662258419532e-33	2.21193472855168e-32	65.0441509938937
HMCN2	-2.65477	3.45342738485723	-15.3575	2.91253895925052e-44	8.37560912358181e-43	89.4847079755672
NUPR2	-2.65471	-4.62581	-11.7365	2.01981574146876e-28	2.35390933646694e-27	53.7242256155813
SLITRK2	-2.65251	-3.80826	-11.3774	5.67589460206532e-27	6.066573061688e-26	50.420245761399
KCNB1	-2.65195	-1.31422	-13.7754	4.27201600403411e-37	8.60527419553864e-36	73.428524201179
BMX	-2.64917	0.30988416852021	-18.1334	1.80170758522655e-57	1.00773178626118e-55	119.990585266216
SLC38A4	-2.64447	0.969243498825086	-10.7377	1.85174999673579e-24	1.65479809687615e-23	44.343558848401
ALK	-2.64173	-3.62814	-10.5821	7.33325063092817e-24	6.2992331339131e-23	43.3412113107467
KLF4	-2.641	6.21882108211988	-15.7882	2.89023557467302e-46	9.11531778048791e-45	94.0845042156736
RUNDC3B	-2.63907	0.463484580315876	-17.5762	9.04342002303121e-55	4.37807922291452e-53	113.790810813748
SVOP	-2.63563	-3.12172	-10.9193	3.65434590867539e-25	3.42320110241934e-24	46.2891546264239
ATRNL1	-2.63447	-1.8167	-10.9085	4.02812905698276e-25	3.75907961618969e-24	46.1323121901079
JAM2	-2.62849	2.07588907356427	-23.6513	7.71522545833076e-85	1.3072768783954e-82	182.714853849232
FADS6	-2.62757	-2.38392	-7.11232	3.73671435345811e-12	1.36161994878382e-11	16.754233914346
FCER1A	-2.62609	-1.21493	-12.3217	7.76865526725183e-31	1.05637819814251e-29	59.1302649849525
TMEM171	-2.62598	3.78678132020733	-15.5529	3.61249759600541e-45	1.07276281704057e-43	91.5570405059634
POU2AF1	-2.62467	2.53023496274061	-12.6427	3.45852556026336e-32	5.1263891301914e-31	61.8529812649174
NTRK3	-2.62349	-1.47279	-12.5018	1.36288152228822e-31	1.92913033167136e-30	60.8699740619986
RFX6	-2.62338	-3.07686	-7.65139	9.51989923218311e-14	3.96081893186858e-13	20.392428551622
CTXND1	-2.62298	-2.46707	-9.56699	4.21126760437397e-20	2.7823588958884e-19	34.7531485525319
CLEC9A	-2.62164	-2.77916	-13.0946	4.03193019610402e-34	6.79179820460681e-33	66.685615558107
TRIM58	-2.61948	0.162553367560128	-9.97644	1.37483487233505e-21	1.01674245180003e-20	37.9077717332917
IQCM	-2.61829	-3.61839	-9.72339	1.15269644522895e-20	7.93391185300357e-20	36.0799881885143
INSM1	-2.61712	-1.23464	-8.24695	1.30245804344437e-15	6.20633646673533e-15	24.4780910149455
ADRA1A	-2.61258	-3.9054	-12.7355	1.39505281019136e-32	2.129920293157e-31	63.1924419634427
CCDC69	-2.60977	4.15577484703877	-19.1108	2.97747183340815e-62	1.9492290036664e-60	130.773674123435
RAB3C	-2.60905	-1.33882	-11.6339	5.27273506910319e-28	5.96001832565798e-27	52.6772359598881
CAPN9	-2.60779	2.08808053477263	-11.229	2.21346545370644e-26	2.26899901758057e-25	48.6088480735755
ENTPD5	-2.60694	5.73294783478727	-17.3365	1.29336587259579e-53	5.92924200956843e-52	110.944183924392
CIDEC	-2.60489	0.572387011014905	-11.6968	2.93040764470143e-28	3.36519836035713e-27	53.0857306193045
TPSB2	-2.60087	2.04609099695908	-12.5741	6.74645709358633e-32	9.78179680775608e-31	61.230535482125
PTGS1	-2.59949	3.98093502696775	-19.0939	3.60532344085043e-62	2.34251146722624e-60	130.584357930023
NUGGC	-2.5991	-0.786818	-12.5091	1.26910692929546e-31	1.80081897036235e-30	60.9017557834037
SLC23A1	-2.59752	0.826422788726515	-15.2474	9.39740784104182e-44	2.64090080840205e-42	88.5177616464048
SH3GL2	-2.59456	-3.01357	-9.41998	1.40498548277365e-19	8.94378051520332e-19	33.5937633642202
HHIP	-2.59383	1.18260538938792	-14.4363	4.74915969157533e-40	1.10619578099052e-38	79.992307567559
FGFBP2	-2.59256	-2.90527	-11.7422	1.91607762661359e-28	2.23753848788936e-27	53.7508947150246
PLAC9	-2.59041	0.833241861260738	-28.0954	7.50519197780287e-107	2.94800529437198e-104	233.251828504573
SFRP2	-2.59038	4.29327369575434	-6.79263	2.98004405542529e-11	1.01405988206173e-10	14.0679996829148
MOBP	-2.59018	-3.672	-13.0612	5.61848716492651e-34	9.35494351362475e-33	66.3691366454644
IRAG2	-2.58992	1.22513342969712	-18.9639	1.56930109546708e-61	1.00452706788732e-59	129.247858879498
LRRC3B	-2.58647	-4.54742	-14.5996	8.65942844530269e-41	2.09315946601631e-39	81.894842123168
RASD2	-2.58485	2.73082011332665	-16.2343	2.32156132292525e-48	8.18847843757493e-47	98.9181167109408
KCNK2	-2.57657	-3.00258	-10.0496	7.38472239353005e-22	5.58556486334267e-21	38.7706640978554
EFHC2	-2.57556	-1.66399	-11.7318	2.1118310199605e-28	2.45452424465214e-27	53.6039471658041
PLD5	-2.57555	-4.73123	-13.7252	7.11374402358932e-37	1.41155956325711e-35	72.9735465493507
ACSM5	-2.57473	-2.88178	-11.7261	2.22682446575644e-28	2.58470162805027e-27	53.6022000394571
NR5A2	-2.57328	3.38627454432735	-19.6274	8.47978966406919e-65	6.1838061081902e-63	136.632785314219
DIRAS2	-2.57249	-3.54009	-11.066	9.74367750743438e-26	9.53027608155e-25	47.6079130923736
SULT4A1	-2.57187	-2.54312	-7.41238	4.97144618891812e-13	1.96078284991036e-12	18.7407760378731
SDCBP2	-2.56882	5.25462065977215	-13.3487	3.18994464589605e-35	5.73692126066821e-34	68.7461772241736
GRIK5	-2.56854	-0.440389	-14.4683	3.4054800368854e-40	8.02959228888001e-39	80.4689347869597
TTLL6	-2.56551	0.691870194582033	-15.0692	6.21517711067555e-43	1.69160481895757e-41	86.6515126654843
SLITRK6	-2.55687	1.07778968688264	-8.53837	1.46174411100637e-16	7.50990590681421e-16	26.3491606143494
NRG2	-2.55666	-2.89244	-12.6935	2.10517271693864e-32	3.15556808905902e-31	62.7726732729548
PAPPA2	-2.5544	-2.03505	-9.82605	4.88637597569114e-21	3.46537693836151e-20	36.8569420189817
LGI4	-2.55432	1.61784185433742	-18.4529	4.98905106288949e-59	2.97330239723859e-57	123.475501924292
PEG3	-2.55415	-1.79145	-11.6221	5.88713210590393e-28	6.61986364257239e-27	52.5960885275908
CA12	-2.55098	6.6967204621692	-10.5184	1.28370779059081e-23	1.08703193262033e-22	42.2200352235258
SLC30A8	-2.54837	-4.49482	-13.1928	1.51750387681294e-34	2.63323488985523e-33	67.6674050521363
MPZ	-2.54477	0.166018132771745	-19.1911	1.19980292912525e-62	8.03728450545413e-61	131.864956961457
GGTA1	-2.54435	0.797512709463885	-20.2211	9.77681334817862e-68	7.71564680806261e-66	143.510746694802
C15orf48	-2.53869	5.12409729274066	-11.5573	1.07562158669316e-27	1.19857948954339e-26	51.5091268041755
DHRS11	-2.53834	5.19202839061733	-17.0674	2.53293193642394e-52	1.11390999127773e-50	107.970144140992
PDE2A	-2.53787	1.61787466422094	-25.0815	5.722796806208e-92	1.37370968335685e-89	199.106246214642
GRIA4	-2.5356	-2.39632	-10.8028	1.03737878141685e-24	9.44129409122038e-24	45.232798166929
SLC16A9	-2.53443	3.02971548320691	-12.5643	7.42703064061873e-32	1.07235898547881e-30	61.0642865464501
STOX2	-2.53375	-0.429023	-18.7732	1.35270514558153e-60	8.40964137808834e-59	127.174520935882
JPH4	-2.53297	-1.94196	-14.4373	4.70248041007604e-40	1.09680120009911e-38	80.2105675336501
SPHKAP	-2.53254	-5.07888	-17.1743	7.78114788213598e-53	3.50212444913948e-51	109.35309106775
SOSTDC1	-2.52621	1.4802326704766	-9.70131	1.38525594989079e-20	9.47422975146914e-20	35.4457256996598
CYP4B1	-2.52518	-2.1231	-9.79817	6.17245103357009e-21	4.3312412185624e-20	36.6333885672917
SELENBP1	-2.52466	7.81648398592856	-9.54574	5.01638016845635e-20	3.29901440073939e-19	34.0510202002053
HMX3	-2.52423	-2.31536	-7.25612	1.43291277072319e-12	5.41548904797922e-12	17.6933511440255
SLC28A2	-2.52266	0.683037577333876	-7.792	3.53304971560722e-14	1.51593093929592e-13	21.0071401426256
GHR	-2.52242	1.0763634554894	-15.7579	4.00571810782058e-46	1.25418163147578e-44	93.9233078223838
P2RX1	-2.52229	0.770419241674168	-21.1421	2.58677659792861e-72	2.48373666344446e-70	154.014221504403
ENHO	-2.52157	-2.19641	-10.5203	1.26207382149718e-23	1.06923636553607e-22	42.7554215730638
GPER1	-2.52132	0.996418045571123	-16.0542	1.63717533696554e-47	5.56994121038887e-46	97.1188906659418
COL6A5	-2.51921	-3.28768	-9.09836	1.87362504630577e-18	1.10480592546239e-17	31.0567993104211
UNC5C	-2.51654	1.34864124924446	-23.0225	1.06669572784412e-81	1.57570104823333e-79	175.53276570915
IL1R2	-2.51563	2.90475969283787	-13.712	8.13708272918504e-37	1.61276606431772e-35	72.4356457256521
CPA3	-2.51528	2.36796106492715	-12.7892	8.23655301204488e-33	1.28476846306112e-31	63.2963177775779
NGFR	-2.51477	0.627045999609158	-13.6507	1.51559469859316e-36	2.95310295104685e-35	72.0315837047705
PPY	-2.51325	-4.8682	-13.0298	7.66896323457547e-34	1.26713854286011e-32	66.0656595451132
KIF5A	-2.51264	0.0566947858514965	-14.2922	2.11741379846358e-39	4.72807011354601e-38	78.619867138747
NWD2	-2.51107	-2.31526	-9.64635	2.18606501604135e-20	1.47527378649912e-19	35.3971570785643
KCNIP4	-2.51012	-2.75591	-11.187	3.24531843271259e-26	3.28196831319904e-25	48.6724765949464
TMEM253	-2.50931	-0.810312	-13.8098	3.00717838592706e-37	6.12889906178979e-36	73.7626131233892
CELF4	-2.50834	-3.11679	-11.3434	7.75786427072884e-27	8.22986587589168e-26	50.0993976043777
KCNG3	-2.50811	-2.70304	-9.75126	9.13690554570183e-21	6.34699109913042e-20	36.2785540366636
VWC2	-2.50335	-3.0386	-9.62645	2.5776200975105e-20	1.73005856874851e-19	35.2711040430242
HSPB7	-2.50241	1.54548712176285	-11.9773	2.08696013757139e-29	2.61748418415431e-28	55.583073479077
CD22	-2.4976	0.65685248358142	-12.7708	9.86644548473873e-33	1.5279729149887e-31	63.3078334230269
ENTPD3	-2.49534	-0.651244	-12.2163	2.13993189785936e-30	2.82972019821755e-29	58.0942380570687
PENK	-2.49467	-3.137	-7.49481	2.82425742693493e-13	1.13515444441201e-12	19.3325572211497
CRYBA2	-2.49338	-2.32495	-8.61676	8.03903332094791e-17	4.21409198926123e-16	27.3091877815276
TRIM9	-2.48948	-0.718188	-12.777	9.2919956699549e-33	1.44288913893828e-31	63.4933411198316
KCNQ5	-2.48905	-2.83049	-10.0331	8.49591208449196e-22	6.38412385027281e-21	38.6280804991896
GCSAML	-2.4871	-2.64062	-10.7643	1.46073961267923e-24	1.31352563610484e-23	44.9075774754189
CLDN5	-2.4863	2.71945823436798	-16.1524	5.64839606422024e-48	1.95633725807452e-46	98.037020126811
MS4A2	-2.48538	-0.353454	-11.9856	1.93055527138599e-29	2.43013741845332e-28	55.8890181146783
ZDHHC22	-2.48503	-4.7869	-13.0192	8.52137225630136e-34	1.40395497336183e-32	65.9612684319784
TSPAN1	-2.48463	8.16508957352788	-11.6487	4.59213739879785e-28	5.20773692017213e-27	52.4175820772155
MAB21L2	-2.48203	1.17922256979635	-13.0774	4.78602417178207e-34	8.02297340067018e-33	66.2444025563886
MT2A	-2.47997	5.68292147632377	-11.5116	1.6434286937409e-27	1.81723468419219e-26	51.0945947171778
CNTNAP3	-2.47847	-2.49121	-11.1756	3.60211254012703e-26	3.62793187826431e-25	48.5608870214084
C1orf115	-2.4779	4.79624379636008	-16.3723	5.17244645563119e-49	1.88996600618761e-47	100.369848205859
SULT1A1	-2.47726	3.72896180757336	-17.2335	4.04698328969821e-53	1.8406318998909e-51	109.80576305396
AOC3	-2.47715	4.11825303179685	-13.4755	8.90646575187215e-36	1.65694776738005e-34	70.0159201596249
NEURL1	-2.47701	2.7673911609296	-12.0537	1.01006511942352e-29	1.28833619623592e-28	56.2017116980564
SEC14L5	-2.47694	-1.45235	-13.1549	2.21247794067567e-34	3.80859125983043e-33	67.2444030751585
AMER3	-2.4763	-3.81328	-8.43095	3.29475189215117e-16	1.64670899225126e-15	25.987266935623
KRT1	-2.47303	-3.09334	-8.73547	3.22671038061662e-17	1.74055042160415e-16	28.249234391573
NTNG1	-2.47276	-3.25564	-8.86138	1.2132471998713e-17	6.766785295122e-17	29.2169958157955
TBX10	-2.47049	0.639840909088874	-8.96072	5.56854714229025e-18	3.17732585870592e-17	29.6573245138607
GFI1B	-2.46902	-1.99159	-11.0944	7.53432928722468e-26	7.41970444849596e-25	47.8110636555992
CCR2	-2.46608	0.641065011064984	-14.1006	1.53049422885992e-38	3.28999151211268e-37	76.6068687432578
ADGRG7	-2.46362	2.01772566287278	-9.8003	6.06326008561209e-21	4.25634947439617e-20	36.215452510525
ITM2A	-2.46305	2.57960951827568	-20.276	5.22714469828319e-68	4.18244175094575e-66	144.036
DISP2	-2.45979	1.94591094193145	-18.2828	3.37197839972462e-58	1.9170362724487e-56	121.553868368492
SCUBE1	-2.4592	1.2942008038837	-16.4878	1.46732551287997e-49	5.56135676296153e-48	101.791825339237
XPNPEP2	-2.45177	2.46008488010488	-8.63387	7.05227926500633e-17	3.71146597250623e-16	26.905034814874
MYPN	-2.44955	-2.0391	-9.556	4.61025037677229e-20	3.03770328866776e-19	34.6493380002983
UCHL1	-2.44803	1.61923664769789	-14.4535	3.97024478194452e-40	9.31041255988427e-39	80.1311855435249
ACKR2	-2.44773	-0.435599	-16.9865	6.17861690178193e-52	2.65634417695266e-50	107.347595897602
ARHGAP44	-2.44289	3.74811469371811	-15.8072	2.35684456043023e-46	7.47400817209462e-45	94.2781119084014
PDE3A	-2.4425	4.10817112093835	-12.8979	2.82590462041843e-33	4.5602343188321e-32	64.2851300991803
POU3F3	-2.4415	-3.34446	-8.68292	4.83896195159217e-17	2.57645654372666e-16	27.8607771531592
PHLPP2	-2.44064	4.29889190153322	-24.7242	3.43603193034853e-90	7.51708099395109e-88	194.969626572837
LTK	-2.43984	1.85231475578587	-11.3256	9.13571671161874e-27	9.64524080188801e-26	49.5273699278009
CHRNA3	-2.43775	0.439845467489026	-13.1613	2.0760798759353e-34	3.5809269955878e-33	67.1694032003041
LPAR1	-2.4377	3.04426453107455	-19.7956	1.25132638214639e-65	9.36219647733161e-64	138.553569610161
OR2W3	-2.4362	-3.1692	-8.05684	5.26246143845784e-15	2.39660397999649e-14	23.2458960364381
CORO2B	-2.43465	-0.144924	-14.9078	3.41629864800393e-42	8.90556403219486e-41	85.0328583353534
KBTBD12	-2.43291	-0.757468	-6.85238	2.03327976443082e-11	6.9974460710191e-11	14.9627199901018
CRHBP	-2.43222	-3.19986	-12.3631	5.21608505427145e-31	7.14905614535872e-30	59.6039595435643
ZNF727	-2.4289	-1.48003	-10.41	3.31075420778363e-23	2.7417232857271e-22	41.7624265060193
SIGLEC8	-2.42873	-0.92293	-11.6798	3.43558742739393e-28	3.93487458632534e-27	53.0871364431636
RSPO1	-2.42868	-2.70481	-10.3725	4.58986671416555e-23	3.76312459302292e-22	41.5065
SLC5A11	-2.42863	-2.43528	-9.53898	5.3033124906668e-20	3.4771301129057e-19	34.5347668645119
ADAM33	-2.42827	1.19004455914998	-14.78	1.3105209454352e-41	3.30653043794986e-40	83.5749610123021
DIRAS1	-2.42761	-0.992297	-12.5792	6.42269106697609e-32	9.32018217552878e-31	61.5995489836459
GDPD3	-2.42723	2.54742235235185	-16.2387	2.21416676691078e-48	7.84168939190962e-47	98.9832045112306
TMEM130	-2.42475	-1.34634	-11.9619	2.41540296808187e-29	3.0032668703136e-28	55.7410664960892
TPSAB1	-2.42257	2.16504761341589	-12.7584	1.1143217498047e-32	1.71341839874329e-31	63.0224700127754
ANGPTL5	-2.42099	-4.6207	-13.8017	3.26537721583165e-37	6.63947228484922e-36	73.7440281906302
LEXM	-2.42021	-2.59439	-11.8855	4.97563413625027e-29	6.03465858082901e-28	55.0807174882694
SLC16A12	-2.41957	-3.57473	-11.7215	2.32464486741225e-28	2.69462355757786e-27	53.577796542329
ITPRID1	-2.4194	-2.6973	-8.47511	2.36116386613525e-16	1.19391442651889e-15	26.274407429967
LYNX1	-2.41801	0.776673484121279	-16.7436	8.92912255807112e-51	3.58888430630566e-49	104.621645306125
EPHA5	-2.41424	-4.10478	-11.1803	3.44924796375443e-26	3.48005560756379e-25	48.6432683951983
CYP3A4	-2.41365	-1.42109	-8.81019	1.80793094662626e-17	9.9195144604894e-17	28.7195914766961
KCNA3	-2.41354	-1.27437	-11.11	6.53601329216143e-26	6.44759804385993e-25	47.913346111391
APOBEC3A	-2.4116	-0.933433	-11.1835	3.35139194826521e-26	3.38527802699401e-25	48.5488507530484
SORCS3	-2.41116	-4.6351	-11.8575	6.48134019732043e-29	7.79519851289416e-28	54.8488091649368
ARL14	-2.40972	2.8940441345813	-16.3119	9.98952537022751e-49	3.60436256729942e-47	99.7529597981503
FAM189A2	-2.40567	-0.231102	-14.3966	7.17106612516882e-40	1.65913702598785e-38	79.7267919713768
PGR	-2.40545	-0.560011	-12.9928	1.10691188480537e-33	1.81506243881321e-32	65.5969641516394
TNNT3	-2.40317	-3.87	-10.8438	7.19218118922552e-25	6.6118333773077e-24	45.6412362620053
SEZ6	-2.40312	-3.28554	-9.17599	1.00847015506157e-18	6.07931276244477e-18	31.6694350336037
EDN2	-2.40227	-0.455555	-10.2048	1.95675803939867e-22	1.53651291208211e-21	39.9306673964447
CASP5	-2.39847	2.19960052813809	-13.5726	3.34456169311513e-36	6.38718892177998e-35	71.0871146288688
RALYL	-2.39531	-4.89579	-12.8798	3.37849091455189e-33	5.40896814974926e-32	64.5994231720274
PIANP	-2.3945	-1.12993	-15.2079	1.42979381196457e-43	3.98566555680381e-42	88.2311919273464
PLIN1	-2.39409	-0.394312	-10.1821	2.37774674120664e-22	1.85444931986797e-21	39.7250344153611
HMX2	-2.39387	-4.34651	-9.9742	1.40122977794188e-21	1.0353764109521e-20	38.1730496347785
FLNC	-2.39256	4.94176702767964	-9.9019	2.58186229679988e-21	1.87353826393683e-20	36.9296690165045
ADAMTSL1	-2.39173	1.86846691300555	-19.218	8.84085743478378e-63	5.96861480645969e-61	132.075746439703
PBLD	-2.39067	4.35960863741976	-16.2335	2.34248294282118e-48	8.24544454191007e-47	98.864882708081
TMCC3	-2.38829	4.51799176020415	-19.0312	7.33043728759371e-62	4.72731147915978e-60	129.87162365061
MUC2	-2.38741	8.07834208539996	-4.34107	1.7004532846015e-05	3.38348308977293e-05	1.2652204018464
MS4A8	-2.38589	2.26127216029736	-10.3952	3.7662092339112e-23	3.10254500427489e-22	41.2266944735116
FRMD3	-2.38181	2.4427774322327	-16.983	6.42823001442095e-52	2.74997770641676e-50	107.106303481703
ITM2C	-2.37964	8.83546456130055	-12.6416	3.49704272165498e-32	5.1790393623276e-31	61.8565631185297
HOXD1	-2.37888	-2.32203	-9.32726	2.98390456468367e-19	1.85907795931607e-18	32.8283985026678
CRTAC1	-2.3742	-2.06522	-8.73233	3.30599181873266e-17	1.781648163491e-16	28.1719168640969
KIR2DL4	-2.37301	-2.18271	-8.27688	1.04310559488352e-15	5.01055975441129e-15	24.7854156143993
CPB1	-2.37266	-4.11611	-8.00941	7.42681415080637e-15	3.35049932050082e-14	22.9354933905815
SLCO2A1	-2.37039	4.48503411563938	-15.8072	2.35464340720721e-46	7.47400817209462e-45	94.2690960203818
KCNA1	-2.36938	-4.44097	-9.98938	1.23200259176754e-21	9.1345777749972e-21	38.3010563747907
ABCC8	-2.36778	-2.19676	-9.76984	7.82317454128555e-21	5.45193248375154e-20	36.412355336502
SLC52A1	-2.3656	-0.419173	-10.8114	9.60154456733851e-25	8.78472709144052e-24	45.1919221747382
ERICH3	-2.36526	-4.58734	-11.734	2.06879228377573e-28	2.40773986804686e-27	53.7018872994213
TMEM255A	-2.36134	-0.61128	-13.3783	2.36988908657025e-35	4.28439258192402e-34	69.4205664328678
MPEG1	-2.35835	4.34005481106212	-13.2058	1.33165790326927e-34	2.32006487320593e-33	67.321144615573
PLCD1	-2.35293	4.22083971212728	-22.2128	1.18096147066217e-77	1.43736317587706e-75	166.158297006666
TCF21	-2.35208	1.1096398391303	-17.6988	2.31157760018929e-55	1.1546530538749e-53	115.121432003283
RPH3A	-2.3512	-3.71317	-10.7259	2.05590450106038e-24	1.83061295681744e-23	44.6028424781335
CPNE4	-2.35105	-3.20338	-7.66883	8.42518796271154e-14	3.52316776093742e-13	20.5295738545576
NRAP	-2.35007	-2.7444	-7.56424	1.7475369946093e-13	7.13000044330323e-13	19.7923407109924
CPNE8	-2.34944	2.32375424414172	-19.8476	6.92308227916961e-66	5.27099696171314e-64	139.180523587441
NBEA	-2.3468	0.760092598214004	-12.1792	3.05026540930642e-30	4.00895338928082e-29	57.6063271803781
CR589904.2	-2.3461	-2.14188	-7.4626	3.52479132140162e-13	1.40625504173094e-12	19.0657288941187
CCDC68	-2.34583	3.48468690180838	-16.787	5.54319575470402e-51	2.25418946420117e-49	104.907849331439
SIGLEC6	-2.34205	-1.435	-11.2659	1.57889666313973e-26	1.6320616644165e-25	49.3325144225798
IGFBP6	-2.34123	2.9250724967184	-15.8943	9.20977039949424e-47	3.00893122522607e-45	95.2476068163472
PAX5	-2.33905	0.0437368235367619	-7.87827	1.91022889187428e-14	8.34964237184199e-14	21.7201091825377
RPL10L	-2.32967	-2.47778	-8.45945	2.65774657642517e-16	1.33722952198999e-15	26.1495478933221
COLEC12	-2.32829	2.24131360545645	-14.8739	4.88317859464919e-42	1.26341280915153e-40	84.457207542631
CKB	-2.32695	8.19149148464199	-6.70631	5.15260272830187e-11	1.72281742993309e-10	13.5971194399945
CDH22	-2.32642	-4.12108	-8.69002	4.58138637599035e-17	2.44232266305494e-16	27.9345495415185
KCNG1	-2.32577	-0.311253	-9.64918	2.1354282529532e-20	1.44279149709891e-19	35.2832303069478
ZNF385B	-2.32569	-2.29619	-9.65653	2.00919369608628e-20	1.36069336400702e-19	35.4874066934353
PIK3C2G	-2.32515	-4.86831	-11.968	2.27962759733523e-29	2.84879275233151e-28	55.8832009331073
LRRTM1	-2.32508	-2.39477	-6.88976	1.59861058895711e-11	5.54127292598188e-11	15.3495392244143
PPP1R14A	-2.32501	2.25382890100119	-15.0853	5.24169446697827e-43	1.43342097267066e-41	86.6813800691476
ADRB3	-2.32435	-4.39029	-11.145	4.75864591827793e-26	4.73481159502576e-25	48.3285920049678
HTR7	-2.32307	-2.35727	-11.978	2.07386359491446e-29	2.60294731379133e-28	55.9416915442921
CUX2	-2.31768	-3.93847	-11.9429	2.89277450294897e-29	3.57623903680022e-28	55.6422203201509
SLC22A18AS	-2.31532	2.28444172817364	-17.6586	3.6157201060811e-55	1.78544258838285e-53	114.583185815139
PRKAR2B	-2.31229	2.52583651574864	-17.0651	2.59867682872316e-52	1.13703624381829e-50	108.006053559152
SNTG2	-2.30905	-4.12205	-11.2495	1.83450645715968e-26	1.88837254908224e-25	49.2679076485802
ZMAT4	-2.30797	-4.53134	-11.9947	1.7699194460289e-29	2.23281151720565e-28	56.1315519083231
SGK1	-2.30521	5.31995991111405	-14.941	2.40689029558092e-42	6.31233459461685e-41	85.0719562399729
SCRG1	-2.30219	-2.73534	-7.75529	4.58286150110876e-14	1.95280067366032e-13	21.1033925799741
LRAT	-2.30171	-3.47499	-9.18985	9.02503388595412e-19	5.46147271186782e-18	31.7870188677601
SPDEF	-2.30128	3.58899570838074	-8.16387	2.40476552644913e-15	1.12298196686356e-14	23.3566041366452
ATP1B2	-2.30085	-0.606139	-15.0423	8.26210291402737e-43	2.22420443400522e-41	86.4733285165591
ACADS	-2.29987	5.72106015001393	-13.3933	2.0375241206459e-35	3.6990051866726e-34	69.1938819315431
FCRL5	-2.29964	1.06529388208673	-9.13635	1.38427561174686e-18	8.24696152975557e-18	30.9856381152716
NXPE2	-2.29956	0.754932515781302	-9.79058	6.57748858482809e-21	4.6079746741623e-20	36.3138678948737
CAPN13	-2.29933	2.40057325805004	-10.2016	2.0106920130749e-22	1.57671461261222e-21	39.5573448588585
EMILIN3	-2.29775	-2.07865	-12.4524	2.2003082188532e-31	3.05690731080706e-30	60.4333328313538
OPRM1	-2.2955	-4.57271	-10.9277	3.39128617274659e-25	3.18368272262788e-24	46.3912633434964
ADRA2A	-2.29506	3.27955541053505	-11.7227	2.2983072574865e-28	2.66588216987511e-27	53.0710949930772
SYNGR1	-2.29449	1.2385664219902	-16.4522	2.16553152991753e-49	8.11862937777975e-48	101.417078819969
MYL9	-2.29181	7.11426552165458	-10.0477	7.50618245801677e-22	5.6650371799958e-21	38.189908915378
ANO3	-2.28948	-3.90437	-9.09385	1.94216817657642e-18	1.14288364302929e-17	31.041079717967
SCN4B	-2.28902	0.79217579746628	-19.3353	2.33949093329071e-63	1.62383220080575e-61	133.477463035438
C1QTNF9	-2.28796	-3.66306	-10.8914	4.69372439186111e-25	4.35669380582898e-24	46.0613551516742
PHGR1	-2.28449	6.94309321157888	-7.30341	1.04211012123084e-12	3.98380650856726e-12	17.3907550176585
NLRP2	-2.28444	0.845102365679322	-7.18162	2.35878126249828e-12	8.73512246834321e-12	16.879669335623
NAT2	-2.28042	1.94511568388881	-12.0841	7.56884853244133e-30	9.69699104419447e-29	56.5734094251761
SYNDIG1L	-2.2797	-3.98884	-11.0732	9.12664802951493e-26	8.94194205748903e-25	47.6822598036896
RBFOX1	-2.27815	-2.17169	-7.12632	3.40605348317089e-12	1.24585867406651e-11	16.850158302844
PRKACB	-2.27787	5.37567816551843	-12.5636	7.47835429546413e-32	1.07796828430781e-30	61.0248837040311
CES2	-2.27784	7.18889459506262	-11.9655	2.33401236024749e-29	2.91254408824241e-28	55.3490915676375
CRABP1	-2.27781	-2.85464	-7.47944	3.13960369970954e-13	1.257514965054e-12	19.2268586678456
OLFM1	-2.2766	1.84929835461812	-16.699	1.45592620521771e-50	5.79787387206858e-49	104.05197350511
VPREB3	-2.27588	-1.32973	-10.1853	2.31376663556935e-22	1.80863088025984e-21	39.843199545508
LGI3	-2.2723	-3.37938	-8.5124	1.78029066357752e-16	9.08705361447436e-16	26.5855861464473
SLC9A9	-2.2715	1.43076695878474	-21.823	1.042199640253e-75	1.14728257213329e-73	161.787020543492
CEACAM1	-2.26879	7.55148186931702	-12.359	5.42556482013933e-31	7.43027232856324e-30	59.096286657009
EEF1A2	-2.26595	-0.214631	-9.19496	8.66257953052077e-19	5.24948674705436e-18	31.6156813517546
TNS1	-2.26406	6.0379149382867	-9.92046	2.20754878784628e-21	1.6077988074314e-20	37.0968932079177
CRACD	-2.26396	3.39231803542845	-16.8148	4.08597029702919e-51	1.66945211923299e-49	105.215833070029
GRIA3	-2.26236	-2.42331	-10.1703	2.63161660789292e-22	2.04874909163123e-21	39.7762092341476
FOXF2	-2.26125	2.20052320900776	-16.6298	3.10811825349387e-50	1.21258708296015e-48	103.267362672554
LY9	-2.26058	0.17315201607002	-13.0632	5.51045183265558e-34	9.19277403704501e-33	66.246030097533
CLEC4M	-2.25929	-4.97026	-14.1717	7.35169869309769e-39	1.60428546102029e-37	77.4972449887737
PNCK	-2.25737	-0.253172	-8.56459	1.19732615543141e-16	6.18821409818214e-16	26.7504746854316
GGT6	-2.2565	5.71302307193989	-8.04283	5.82693486698036e-15	2.65018198173741e-14	22.4697250538356
GPM6B	-2.2564	1.5419343886888	-16.7497	8.35571454050046e-51	3.36624275998763e-49	104.628761856099
TRPC7	-2.25616	-3.45597	-9.54384	5.09547199573581e-20	3.34466549571978e-19	34.6189529806679
GPR119	-2.25583	-5.16004	-15.0153	1.09888652440665e-42	2.94450477539847e-41	86.2134898313458
ALKAL2	-2.25355	-1.25685	-11.3684	6.16680068330003e-27	6.57500408448331e-26	50.2573021295195
MUC12	-2.24686	6.2146777100499	-5.80956	1.08432342822752e-08	2.95309829972521e-08	8.31713435531785
ROS1	-2.2457	-2.14438	-7.30385	1.03898359070318e-12	3.97273305268211e-12	18.0126056893964
KCNK10	-2.24382	0.240669967015171	-10.9979	1.80306114985129e-25	1.72931774988235e-24	46.7907562466462
DNAI4	-2.24167	1.46806354606223	-16.8264	3.59751459936113e-51	1.47686092210827e-49	105.48146085396
GPR27	-2.24161	-1.80787	-9.68362	1.60470551876763e-20	1.09404834244027e-19	35.686313411708
SSTR3	-2.23837	-3.0478	-9.77921	7.23389965014428e-21	5.05758445200015e-20	36.5327658838035
C8orf88	-2.2374	-2.36582	-10.7518	1.63314030553026e-24	1.46246445080205e-23	44.7938596080722
DRD5	-2.23697	-3.91637	-6.53691	1.48448566376365e-10	4.7591106894504e-10	13.2459240160787
CLDN11	-2.23475	-0.443444	-12.7895	8.21144822515021e-33	1.28200957249567e-31	63.6124065424183
MFSD4A	-2.23254	3.10664607837669	-14.2468	3.38869379132182e-39	7.50856343530961e-38	77.8892631837885
KIT	-2.23199	2.66270389219152	-15.3175	4.45826466550182e-44	1.26939354553324e-42	89.1065386871223
CRYAB	-2.23049	3.11971735161822	-15.0048	1.22793750864946e-42	3.28520804365149e-41	85.7760430191831
GRIA1	-2.22945	-3.53743	-9.56827	4.16708398821415e-20	2.7551535029956e-19	34.8193315170818
FRMD1	-2.22814	3.13923652280315	-8.54057	1.43748488086722e-16	7.39186289676528e-16	26.160788642624
PHF24	-2.22746	-3.25056	-10.6	6.26074158093229e-24	5.40751607912308e-23	43.496887508838
PPARGC1A	-2.22633	3.35241720389026	-12.4255	2.85403032057717e-31	3.94294212873982e-30	59.717571611583
SIGLEC1	-2.22609	2.58756440122202	-13.3629	2.76430215433193e-35	4.98179709419383e-34	68.9607851256452
AOX1	-2.22587	1.12951968590684	-13.509	6.35446726181988e-36	1.19504088885781e-34	70.5760495338456
HIF3A	-2.2256	0.524548781295586	-11.8958	4.51326524475686e-29	5.50090008639865e-28	54.9768652687493
STAP1	-2.2248	-1.63494	-10.285	9.79379506586973e-23	7.81829838907282e-22	40.7131222484373
SSTR2	-2.22082	-0.0736593	-16.9018	1.57044132400327e-51	6.58784888416225e-50	106.414872130077
SYT9	-2.22022	-4.58285	-11.8904	4.75111557165078e-29	5.77450987516459e-28	55.1563878886221
EDIL3	-2.2202	4.38031697789008	-15.2637	7.90620333978551e-44	2.22908502971473e-42	88.473663814591
DCHS2	-2.21961	-1.77641	-7.00397	7.61700826696934e-12	2.7115294310614e-11	16.0342831921535
FMO5	-2.21793	3.96328211234824	-15.7165	6.24769805910418e-46	1.9420677258183e-44	93.3027541292704
HBA2	-2.21761	1.13645970608764	-10.2821	1.00415549924093e-22	8.01238203757201e-22	40.4134178576638
HS6ST3	-2.21259	-3.74975	-7.91372	1.48147000109191e-14	6.53836721881293e-14	22.2538302211457
RPS6KA6	-2.212	1.9934764096369	-8.98271	4.68274476591757e-18	2.68698133430788e-17	29.6498159099381
SLIT2	-2.21184	1.92608117571861	-12.1086	5.99132698973733e-30	7.73324155068187e-29	56.8039991401817
S100B	-2.20975	1.14810107110459	-15.3304	3.8852587592994e-44	1.1117372042545e-42	89.390733091977
TLR3	-2.20966	3.22132389490746	-17.9256	1.84056703242257e-56	9.66885107032199e-55	117.497395897501
TM6SF2	-2.20832	-1.41066	-10.0879	5.32965847037247e-22	4.06857276251976e-21	39.0278435371209
RBM20	-2.20552	-1.54551	-10.8839	5.02357742628431e-25	4.65286648759227e-24	45.9196373531655
VAT1L	-2.20502	0.957954883226251	-16.8334	3.33222997304956e-51	1.37121263390989e-49	105.604408679229
SPARCL1	-2.20426	5.82870420933681	-10.8939	4.59072211018838e-25	4.26566936722504e-24	45.5003314163046
CNKSR2	-2.20295	-1.96898	-9.44241	1.16997350993195e-19	7.49468205046476e-19	33.738155627128
TINAG	-2.20259	2.24209228285383	-9.33054	2.90574745522544e-19	1.81234331536129e-18	32.3755660930949
GNG8	-2.20189	-3.90911	-11.367	6.2478691837274e-27	6.6532300124683e-26	50.3308895762471
ABCB1	-2.20163	4.71726179466053	-8.39037	4.47001223509606e-16	2.2104498271578e-15	24.9951198170996
TACR1	-2.20157	-2.06042	-8.57889	1.0736625690407e-16	5.57407935738374e-16	27.0215050700911
C6	-2.20121	-2.35119	-8.02234	6.76237574234118e-15	3.05793144832241e-14	22.9666204375385
MUC4	-2.20037	5.60175992318125	-6.53019	1.54738833053883e-10	4.95525523748426e-10	12.4533725458798
CLC	-2.19645	-1.28855	-5.54712	4.60126523602691e-08	1.18338790289067e-07	7.51862468093201
SUGCT	-2.19376	1.26068443307872	-17.9597	1.25747989763212e-56	6.70772378727654e-55	118.018350839117
ADH1A	-2.18905	-4.68852	-11.7615	1.59744352911968e-28	1.87686040202416e-27	53.958960092087
SCN3A	-2.18744	-1.25127	-10.6995	2.59827261574349e-24	2.29570423251866e-23	44.2789746738766
NEUROG3	-2.18522	-2.46556	-5.7437	1.56653499920157e-08	4.21195152321107e-08	8.65713937268225
CPED1	-2.18497	2.8493756041308	-15.8134	2.20348373110402e-46	7.02634858388761e-45	94.3848640354344
BMP6	-2.18345	0.893724264629376	-15.4727	8.51782922589472e-45	2.48671693430977e-43	90.9303199905004
GALNT15	-2.18113	0.963997558143407	-12.8858	3.18560840250458e-33	5.13590205414988e-32	64.420122161783
DPEP3	-2.17965	-3.99985	-10.4009	3.58317987539521e-23	2.95881977001698e-22	41.7873087857158
PTPRH	-2.17694	5.43825863842157	-14.7351	2.09784941953783e-41	5.21685345580897e-40	82.9144015790088
MAOA	-2.17542	6.80809616207689	-11.2035	2.79183541298732e-26	2.83998183888521e-25	48.2985379522231
TMEM63C	-2.17514	2.16671980068347	-9.88546	2.96543682954588e-21	2.14173191496204e-20	36.9241850361923
CLIC5	-2.17372	5.66058335028239	-13.295	5.46159908838713e-35	9.6912543166935e-34	68.2103493041579
KLK15	-2.17321	-0.521859	-8.57318	1.12144915397767e-16	5.8134390306527e-16	26.8619278478192
C14orf132	-2.17229	2.15921433581986	-16.3716	5.21023653165705e-49	1.89975776322002e-47	100.463197943292
KCNV1	-2.17225	-1.58661	-5.78152	1.26871663204149e-08	3.43256567807968e-08	8.79286668643487
BEX4	-2.17216	2.62958702132323	-17.3781	8.15931740355747e-54	3.801010314978e-52	111.453100167082
GCNT4	-2.16941	0.380398598257623	-13.0208	8.38912685435954e-34	1.38348549068603e-32	65.8133142231762
PID1	-2.16878	3.97546302667538	-11.9002	4.3295106321209e-29	5.29560737826932e-28	54.7058505757012
CXCR5	-2.16874	-4.21549	-9.65821	1.9814107477495e-20	1.34240383980222e-19	35.562706130818
SLAMF7	-2.16636	3.47383789645661	-11.1543	4.36983118176766e-26	4.36806201934589e-25	47.8525214061129
MYT1L	-2.16626	-4.58485	-10.2303	1.57088667906705e-22	1.2403466764904e-21	40.3355849016135
PLAAT5	-2.16468	-1.94577	-7.77035	4.11942449763769e-14	1.75922939443222e-13	21.166438132623
SEMA3G	-2.16353	2.26614258646627	-17.5411	1.33691732612081e-54	6.38285694678064e-53	113.281868141026
MYO1A	-2.15632	5.94317045147191	-10.0517	7.25327311352663e-22	5.48854287307709e-21	38.1954544876477
TLR10	-2.15564	-0.884162	-10.2345	1.51550776547714e-22	1.19819399408698e-21	40.2346992147086
MRGPRF	-2.15486	2.34214561658521	-13.8376	2.26549336619218e-37	4.65571008892977e-36	73.7656688941125
TENT5C	-2.15338	4.5774179278354	-13.1354	2.6861897563153e-34	4.58296323380033e-33	66.6199272446078
PROKR1	-2.14626	-4.60516	-12.8174	6.24621880504319e-33	9.8407839204705e-32	63.9915029367154
PLA2G2D	-2.1443	-0.25441	-7.26927	1.31165641542291e-12	4.96590532919039e-12	17.6224535503142
ADORA3	-2.14406	-0.0570134	-14.793	1.1423319800539e-41	2.8948568344973e-40	83.8439198705114
NLRP7	-2.14392	-2.97635	-8.297	8.98134583980794e-16	4.33338422322255e-15	24.9852882329545
SV2B	-2.14388	-0.905699	-9.84748	4.08196062262749e-21	2.91763959639664e-20	36.980014221034
IGF1	-2.14345	-1.29433	-9.89102	2.8297191994706e-21	2.0471342371055e-20	37.3725227498219
FMO2	-2.14331	-1.41011	-7.79314	3.50468641708057e-14	1.50450808113272e-13	21.2862403002366
PALM	-2.14163	2.43955611734557	-14.7129	2.64845323799012e-41	6.52040132652182e-40	82.7687716706088
AQP7	-2.14107	1.19163165480381	-13.1886	1.58147568897305e-34	2.74148889995197e-33	67.3856121350344
BEND5	-2.13996	-1.17287	-12.8103	6.69849383192813e-33	1.05341281981086e-31	63.8622259698473
ZNF492	-2.13899	-3.87673	-8.13812	2.90544393215834e-15	1.34906617141194e-14	23.8559694316987
APOBR	-2.13876	5.23427643323061	-10.9877	1.97529433493124e-25	1.89031074145164e-24	46.3282130918661
PPP2R3A	-2.13682	2.84997509207912	-20.2576	6.45064181204556e-68	5.13762407546467e-66	143.822295078545
NTRK2	-2.13596	1.7476185446997	-8.36689	5.33044033995626e-16	2.62093884482117e-15	25.0159223644216
MAPT	-2.13238	0.0793097553296544	-10.5584	9.0309367419464e-24	7.73064287820999e-23	42.9334552599054
HEPACAM	-2.13173	-4.80885	-11.2746	1.45842548625135e-26	1.512055649603e-25	49.5010222755089
CCDC80	-2.13074	4.98008425044844	-9.04877	2.77791757361067e-18	1.62143699509332e-17	30.0154749754393
CPXM2	-2.12991	2.67741319434049	-12.0567	9.82117229845174e-30	1.25361389094639e-28	56.2448703957385
CYS1	-2.12926	0.801616220156441	-15.0824	5.4061754972773e-43	1.4737370839029e-41	86.8065936011114
CNR2	-2.12744	-2.40697	-9.01589	3.60363327652472e-18	2.08788447596972e-17	30.3887152900337
ITGA8	-2.12311	2.02073853029707	-19.9996	1.22493054651223e-66	9.40909983794261e-65	140.937988452928
CPNE5	-2.1229	2.4529362742598	-18.2528	4.72234301874379e-58	2.67594276698193e-56	121.199017439468
NLGN4X	-2.12181	-0.105026	-12.8048	7.0681339712872e-33	1.10952370050642e-31	63.7430235542997
ACTL6B	-2.12136	-4.84052	-12.2915	1.03873562020845e-30	1.40253654094239e-29	58.9364548319861
RNF112	-2.12062	-1.04449	-13.1454	2.43283811522695e-34	4.17130368506621e-33	67.1447676262286
SETBP1	-2.1203	2.17477759583083	-17.1896	6.5744565402029e-53	2.97451131896143e-51	109.40965205152
PPP1R12B	-2.11891	5.62866006984164	-11.9453	2.82775764694185e-29	3.49836330795247e-28	55.1247181593522
FBLN1	-2.11645	6.13661808736172	-8.9174	7.82668858713648e-18	4.41621478457329e-17	29.0047656006262
IQCN	-2.1135	0.870542473228392	-14.6762	3.88720582302923e-41	9.54297986355315e-40	82.5564065883974
SPON1	-2.11107	4.67312100705306	-8.85663	1.25911413588311e-17	7.00169549886349e-17	28.5208420561774
PTH1R	-2.10735	-1.39393	-12.2013	2.47064949488731e-30	3.2595599404685e-29	58.0175763077501
NECAB1	-2.10504	-1.297	-10.0367	8.24020336797036e-22	6.20006246445937e-21	38.5901767306036
GPIHBP1	-2.0997	-1.69309	-9.90905	2.43070742521589e-21	1.76735029154422e-20	37.5504078453797
ADHFE1	-2.09774	-2.61578	-12.1075	6.05326027588015e-30	7.80735054836094e-29	57.172853418104
AKR1C2	-2.09774	1.32817186374619	-13.0232	8.18855958627484e-34	1.35169890477161e-32	65.736607204449
DACT2	-2.09751	-0.104292	-7.18018	2.38153961491469e-12	8.81373643780954e-12	17.0213872851431
KIAA0513	-2.09749	3.93629	-17.9283	1.78620220465223e-56	9.41186972652578e-55	117.506503415142
KCNS2	-2.0965	-3.83097	-9.27186	4.66859977511957e-19	2.87348325902391e-18	32.4460042513131
SNCG	-2.09366	0.691515978156562	-12.6706	2.63334984593059e-32	3.92008487400675e-31	62.3645825269151
TOX	-2.09289	2.80987811659139	-12.8816	3.31997804837322e-33	5.32399268407078e-32	64.1866250290475
UNC80	-2.09204	-3.84238	-9.36138	2.26302045222292e-19	1.41709356796264e-18	33.1593054099874
NAAA	-2.09198	5.00431090493311	-19.2962	3.6448202697414e-63	2.5096983554558e-61	132.86291986678
GPA33	-2.09151	7.74280932477351	-9.51737	6.33358630948874e-20	4.13693772437241e-19	33.8082405761616
CACNA1B	-2.09144	-2.54532	-7.06474	5.1140843243273e-12	1.84523422499684e-11	16.4868191198016
ATP2B2	-2.09073	-3.74786	-9.98796	1.2469621265636e-21	9.24152934536821e-21	38.2838252272047
PLCE1	-2.08943	4.76239186609095	-18.5711	1.3197862643588e-59	8.03164296018071e-58	124.688888917781
RCAN2	-2.08941	2.92252819835852	-20.9956	1.38714131508059e-71	1.28203012559026e-69	152.245888274864
CLEC17A	-2.08814	-2.35261	-8.39279	4.38974167656713e-16	2.17324277846204e-15	25.6617240823009
AICDA	-2.08792	-4.43652	-8.94412	6.3453012223862e-18	3.60150545243023e-17	29.8862446661359
PROM2	-2.08789	4.24205299041753	-8.07418	4.63759289312013e-15	2.11872899740405e-14	22.6912259956305
PDE7B	-2.08741	0.118588537518967	-17.1644	8.68738789020731e-53	3.89984740016761e-51	109.289102527212
PAQR5	-2.08739	3.80574537802816	-13.6651	1.30947723892559e-36	2.56304587999444e-35	71.9317925444827
LIMS2	-2.08494	3.96434039233576	-12.6769	2.47517114119041e-32	3.69416086642434e-31	62.1299323834768
GALNT13	-2.07984	-2.94158	-6.72869	4.47288187515332e-11	1.50281526921219e-10	14.3890316139202
CYBRD1	-2.07732	5.21472068238971	-11.1319	5.35733511252095e-26	5.31215276819849e-25	47.6231141722988
PNMA8C	-2.07609	-4.31835	-11.0488	1.13777882946572e-25	1.10659715867508e-24	47.4690191711316
KLB	-2.07312	-0.586443	-12.7854	8.55086370920049e-33	1.33019421679669e-31	63.5939178747776
SCTR	-2.07223	-2.81502	-8.72227	3.57306351329573e-17	1.91839877913296e-16	28.1513001136217
PCDH9	-2.07209	-1.16736	-8.65476	6.00816109208671e-17	3.1755060597717e-16	27.5371718505701
MRGPRE	-2.07084	-3.85449	-8.83382	1.50425227671181e-17	8.3246852700641e-17	29.0289819279285
MATN2	-2.06978	5.08025125796806	-10.7778	1.29631351933201e-24	1.17026290697032e-23	44.4595473926719
PIGZ	-2.06954	4.69810701723818	-11.219	2.42350643942323e-26	2.47842969186696e-25	48.4097462308123
DPYD	-2.06874	2.8638440757572	-13.7103	8.27787475011677e-37	1.63879163008325e-35	72.436124111378
PAPSS2	-2.06671	6.40123626907539	-12.4753	1.76137429687344e-31	2.47092791987529e-30	60.1850203081852
SYNC	-2.06563	0.28199924236242	-13.6162	2.15163097696164e-36	4.16423719762912e-35	71.7533595690402
SCN3B	-2.06443	-1.17394	-10.735	1.89603052855183e-24	1.69349331395149e-23	44.5925094627903
TRANK1	-2.06432	5.02488612528097	-16.7805	5.95588945328238e-51	2.41632951692675e-49	104.816579231315
BMP2	-2.06347	4.00193012509853	-14.4955	2.56537083834098e-40	6.07360331493796e-39	80.4267848966081
CHST8	-2.06266	-4.10948	-9.69216	1.49469128783964e-20	1.02025077123746e-19	35.8402488607755
ENPP3	-2.06066	2.89003761966272	-7.01578	7.05127379278515e-12	2.51635690606454e-11	15.5467237114294
GPR88	-2.05914	-3.63915	-9.73797	1.02081028918123e-20	7.06554434438097e-20	36.2098247781453
PTPRR	-2.05901	3.03108809813104	-10.898	4.42420415458715e-25	4.12202266327384e-24	45.5860351680275
CYP2C18	-2.05712	0.433326075788284	-8.33943	6.54578930496474e-16	3.19488496350482e-15	25.0246658966015
NOL4	-2.05649	-3.15943	-6.6077	9.56495212863683e-11	3.11496264630168e-10	13.6581198886391
ADH6	-2.05607	2.50634074263367	-10.1212	4.00647463584441e-22	3.07887510588257e-21	38.880701759471
HDAC9	-2.05513	1.91774175716678	-14.9243	2.87245692104273e-42	7.51054053954334e-41	85.0362
AGR3	-2.05462	4.4656472659486	-7.17617	2.44613758824302e-12	9.04118818169462e-12	16.517003186408
AMN	-2.05287	5.28075237111474	-8.69947	4.26004848352104e-17	2.27593254839858e-16	27.315306033808
AOC1	-2.05215	7.64021508528559	-9.71286	1.2582876515674e-20	8.6400419078424e-20	35.4049
ZNF676	-2.05009	-4.29094	-9.87335	3.28389017481807e-21	2.3608766177779e-20	37.3360281341708
DACT3	-2.0491	1.7483965219691	-14.9699	1.7757624244437e-42	4.6927373060643e-41	85.5322063908119
ARHGAP36	-2.0489	-4.71506	-10.0641	6.52419634682742e-22	4.94985449790247e-21	38.9339806886866
ERVFRD-1	-2.04771	-3.76611	-7.27905	1.22812070816557e-12	4.66599476791066e-12	17.9287415367853
RHBDL2	-2.04382	2.57759642285291	-11.3507	7.25640269212199e-27	7.71294020467062e-26	49.7055712678924
CTNNA2	-2.04319	-1.56636	-5.67339	2.31127383138737e-08	6.11539277830188e-08	8.21784125606588
PNOC	-2.04106	-2.09153	-8.26971	1.10013903742503e-15	5.27279616855707e-15	24.7454604819133
ASAP3	-2.04016	3.6601072009158	-19.9341	2.58387861628361e-66	1.97598115598361e-64	140.113254100599
LRRC66	-2.03757	2.60318534607369	-14.3311	1.41549658330344e-39	3.19791208486711e-38	78.8023949029771
KRT222	-2.03727	-4.89131	-13.3105	4.67455883917938e-35	8.32890725953992e-34	68.8332973011424
SALL2	-2.03502	0.441829477229911	-14.222	4.37819757589798e-39	9.66390660335182e-38	77.900448996958
NKX2-2	-2.03135	-4.17149	-7.7187	5.93358553243878e-14	2.50427738112673e-13	20.9034247548921
SLC2A4	-2.02669	1.49002238394819	-13.7834	3.93677768857754e-37	7.94851971865487e-36	73.3158135527912
CES1	-2.02623	2.73135266202476	-8.1676	2.33971662812468e-15	1.09467575754951e-14	23.4448007923868
PTPRT	-2.01655	-2.48705	-8.07231	4.70129797319598e-15	2.14669835854019e-14	23.3416057312119
ITIH5	-2.01638	4.08538938436253	-12.6014	5.17465881598895e-32	7.58554947555021e-31	61.3937226493302
HSPA2	-2.01498	4.16543859524081	-12.5051	1.31989872413504e-31	1.87135436006775e-30	60.4610237967399
SSBP2	-2.01353	2.43260853335519	-17.6889	2.58023078623418e-55	1.28513339131082e-53	114.919435561652
SLC8A3	-2.01318	-2.88146	-9.47238	9.15787622933223e-20	5.90580503252048e-19	34.031226460166
P3H2	-2.01239	3.23939123323245	-12.5638	7.46263620865363e-32	1.07660051414158e-30	61.0639463172248
MOCS1	-2.0118	3.08429418615104	-18.3451	1.67673401591669e-58	9.65966466569608e-57	122.194965284278
SYP	-2.00789	1.26031	-16.3645	5.6298044991116e-49	2.04841918227675e-47	100.485154929514
ALDH1L1	-2.00706	2.52707649484318	-6.43445	2.78543066772368e-10	8.73536531124447e-10	11.997039850352
DCN	-2.00578	7.17587010134041	-8.30924	8.19943480384108e-16	3.96837949355322e-15	24.4313522435455
AP3B2	-2.0033	-1.79263	-7.89982	1.63687151830214e-14	7.20215133676573e-14	22.0738255185594
STXBP5L	-2.00153	-3.03621	-7.10074	4.03394698239032e-12	1.46560239009148e-11	16.7463095068862
EFNA5	-2.00098	1.54447902829352	-10.3306	6.5992955709762e-23	5.33968283488678e-22	40.7956363832976
NPY5R	-1.99991	-4.07818	-7.94582	1.17595065738641e-14	5.2286995656314e-14	22.4892683769717
MGP	-1.99883	4.69997023576514	-9.4487	1.11141949814416e-19	7.13016450869547e-19	33.1994193304303
CHRM4	-1.99633	-2.5974	-8.25131	1.26105193849824e-15	6.0123477663628e-15	24.6402261609466
RERG	-1.99604	1.26060340957783	-12.3553	5.62208072886609e-31	7.69330334417994e-30	59.2598914149529
KCNN3	-1.99583	1.73021903004945	-18.0579	4.19413382575469e-57	2.28666293093117e-55	119.083233642842
GLIPR2	-1.99567	4.28449976318823	-16.8674	2.293148886088e-51	9.54999812006237e-50	105.771999273276
PTGIS	-1.9937	2.4871241807836	-9.7847	6.90907459925357e-21	4.83831184355346e-20	36.0606168884046
DCAF12L2	-1.99367	-4.3202	-9.11991	1.57826308781473e-18	9.36392754778648e-18	31.2547155207624
SERPINA6	-1.99144	-0.223173	-5.80351	1.12173685502665e-08	3.05066531320622e-08	8.79003524566431
SLC1A1	-1.99087	3.98773834581666	-11.9757	2.12043865588763e-29	2.65754469105917e-28	55.416169682319
KIF5C	-1.98921	0.423276777437269	-13.6999	9.2024299290016e-37	1.81974366662397e-35	72.5898545422823
PLCG2	-1.98839	3.28612915148825	-15.981	3.6134426596862e-47	1.20562026037368e-45	96.1700073613884
KCNJ16	-1.98428	-3.46633	-7.25273	1.46595447354131e-12	5.53552352331538e-12	17.7503893646378
ADRB2	-1.97979	-0.684492	-12.6276	4.00581715828522e-32	5.90721313537913e-31	62.0721225203475
UGP2	-1.97973	6.77083752646332	-21.2642	6.37966296188218e-73	6.33676522817297e-71	155.295079288188
MSRB3	-1.97929	3.8904689778028	-11.3393	8.05570813396333e-27	8.53628471362895e-26	49.5170689382116
GNG2	-1.97866	2.96534323419811	-19.6878	4.26801445016554e-65	3.15231169838508e-63	137.343381934711
KLRF1	-1.97799	-3.09227	-9.24569	5.76377057435754e-19	3.52745208344977e-18	32.2260247774395
VSIG4	-1.97726	3.11563963562121	-10.9087	4.02178021639496e-25	3.75518246785274e-24	45.6770702144699
TMEM132D	-1.97341	-3.29214	-7.51523	2.45337011081141e-13	9.91747535250019e-13	19.4965066016598
PLA2G12B	-1.97184	0.218426453005048	-4.71893	3.04139944150103e-06	6.53950069015455e-06	3.32428468162925
DAAM2	-1.97126	2.75050258785473	-18.9614	1.61381855181882e-61	1.02921129265995e-59	129.141489500361
RMDN2	-1.97104	2.33461810367522	-19.5439	2.19028355933577e-64	1.55142093262295e-62	135.752434543897
TAGLN	-1.97062	6.91553482058709	-8.0792	4.47084194611261e-15	2.04579193419815e-14	22.7505814237412
NDN	-1.97048	3.05250496995142	-17.1252	1.33963757699593e-52	5.98267603183997e-51	108.647227073896
REEP2	-1.97045	0.298443670035378	-12.3149	8.29830020464341e-31	1.12662625637747e-29	58.9868136246973
CLIP4	-1.96755	1.69812725036402	-13.5974	2.60262101831714e-36	5.00345929472471e-35	71.4174575090549
IL5RA	-1.96576	-2.86438	-8.33134	6.95350637240492e-16	3.38909900265861e-15	25.2386011294842
HLF	-1.96502	1.0263158574027	-13.4048	1.81573235308605e-35	3.30677579118928e-34	69.5657430588698
ST6GALNAC1	-1.96498	6.48809083716425	-7.07587	4.75293902302238e-12	1.71851558859615e-11	15.8816531223545
CMBL	-1.96276	6.14035571405016	-8.88622	9.99161439398708e-18	5.5993862377198e-17	28.7601724185846
TLR7	-1.96201	0.649037642925407	-11.6263	5.65965029244921e-28	6.37651473301172e-27	52.4811349482974
TRPA1	-1.96085	2.24222187413232	-9.40427	1.59684467891897e-19	1.0138966416516e-18	32.9947582230568
SIGLEC11	-1.95882	-2.75208	-9.38192	1.91515755968757e-19	1.20889949247919e-18	33.3014509380976
IL16	-1.95794	2.71698587903295	-16.4798	1.60147460083884e-49	6.04329378303443e-48	101.608918101896
TPO	-1.95551	-1.27142	-7.94444	1.18774532571994e-14	5.27978458446958e-14	22.3534413412093
BAALC	-1.9553	-1.56336	-10.4749	1.87860527466921e-23	1.57382137479922e-22	42.354722341719
PEG10	-1.95389	0.701382168409836	-7.37842	6.26713438984171e-13	2.44668813326483e-12	18.2369044523565
PLPP1	-1.95274	4.38526153373618	-22.6761	5.72930475002965e-80	7.85869634879066e-78	171.474780973258
THBS4	-1.95179	1.08646323499706	-7.26334	1.36503479472336e-12	5.16347042179993e-12	17.4049167274861
SLC8A2	-1.94968	-1.42164	-6.62621	8.52090849075967e-11	2.78492551902041e-10	13.6634140840261
CXCL13	-1.94753	1.52366372819577	-6.9924	8.21512009275273e-12	2.91843618834626e-11	15.5908218981012
SGK2	-1.94689	4.0961169983099	-9.32049	3.15190733741185e-19	1.96233481673231e-18	32.1770491316859
EIF4E3	-1.94663	4.21149428860003	-15.7149	6.35725508321464e-46	1.97257521729261e-44	93.2816775515147
C16orf54	-1.94517	0.894701053537142	-11.9634	2.38056714865429e-29	2.96421772551816e-28	55.6025502233183
ATP2A3	-1.94232	6.74481948480938	-9.42732	1.3233644373189e-19	8.43663134274535e-19	33.0504596086733
CYP11A1	-1.94164	-3.03183	-8.95799	5.68965774824897e-18	3.24428752434797e-17	29.9710063144157
GSN	-1.94052	8.28884570214447	-12.4762	1.74662131477479e-31	2.45222227321305e-30	60.2338762363309
UBE2QL1	-1.94026	-0.371031	-10.5789	7.54028994765937e-24	6.467435789846e-23	43.1757
ANKRD40CL	-1.94004	3.30208159920207	-10.7105	2.35642266668895e-24	2.08958711895255e-23	43.9106625229386
BVES	-1.93972	0.706791716763435	-12.9557	1.59732794776244e-33	2.59460704146413e-32	65.1544153446259
TMEM229A	-1.93955	-4.36604	-6.76644	3.52078835469732e-11	1.1921979846049e-10	14.6624082506761
KLRB1	-1.93877	0.617184009008127	-11.9213	3.54663552551172e-29	4.36584770565663e-28	55.2376623973199
TTR	-1.93853	-2.11189	-5.47234	6.87541304472839e-08	1.74106613409583e-07	7.21565805959137
PPP1R16B	-1.93746	2.81841887409651	-15.2732	7.14445563546232e-44	2.02422338930648e-42	88.6414230799322
GPC5	-1.93663	-3.46368	-7.1507	2.89754139930964e-12	1.06640136295291e-11	17.0847940359163
DDR2	-1.93042	4.17073750217556	-10.3198	7.24705064779021e-23	5.84737517954053e-22	40.474695306839
SMIM33	-1.92893	0.151940736316645	-7.12652	3.40146514078493e-12	1.24444373472028e-11	16.665693089133
FAM163A	-1.92762	-1.79267	-9.53506	5.47690209929174e-20	3.58958282070759e-19	34.4908478826724
CD27	-1.92543	0.686662378212167	-11.7928	1.19110149662772e-28	1.40805794570567e-27	54.0322636265221
KIF19	-1.92308	0.0197325775096051	-7.40123	5.36474980371013e-13	2.11060712172826e-12	18.4910877861156
CR1	-1.92253	0.417094207317018	-8.48458	2.19800220360344e-16	1.11434649706301e-15	26.1131369238457
KLK13	-1.92246	-2.3552	-5.76873	1.36266650738998e-08	3.67696569043264e-08	8.80057158919368
AARD	-1.92241	-3.05949	-9.05467	2.65094901548087e-18	1.54837282306711e-17	30.7237688704632
NR3C1	-1.91963	3.75552038139302	-14.407	6.43952997490061e-40	1.49188199137007e-38	79.5181326921893
SMPD1	-1.91962	4.82687571875579	-16.5502	7.42246013562474e-50	2.86344594919648e-48	102.300521511329
MYO3A	-1.91842	-3.17409	-6.98814	8.44646358173971e-12	2.99754065879276e-11	16.031631282213
PPP1R14D	-1.91694	4.87614256840592	-8.11192	3.52028853175896e-15	1.62459670746035e-14	22.9557733216858
PDCD4	-1.91447	6.48473172523321	-19.2386	7.00663652966879e-63	4.74885094675552e-61	132.223392306069
RBM24	-1.91079	-0.404748	-8.88052	1.04475587718264e-17	5.84731730095453e-17	29.2052056003366
ABCD2	-1.90828	-1.3368	-9.07417	2.27085166457971e-18	1.33176550115138e-17	30.7892414100356
GABRB2	-1.90807	-1.08186	-5.44102	8.12396730113253e-08	2.04257385605868e-07	6.9682576404912
FLVCR2	-1.9075	2.3254548449089	-16.4086	3.48422486371654e-49	1.2867063743507e-47	100.872826969462
CD79B	-1.90627	0.198346081875347	-10.8276	8.30720947152212e-25	7.61663136850486e-24	45.3129861294443
FGF10	-1.90526	-0.210799	-9.22986	6.54658638617526e-19	3.99945749424768e-18	31.9182814914255
NRG1	-1.90481	0.992318187349603	-9.5268	5.86151380310113e-20	3.83874736866225e-19	34.167069449537
FBLN2	-1.90426	4.88001008153194	-8.16051	2.46484881315427e-15	1.14948683318255e-14	23.3072679970107
SLC39A5	-1.90254	5.79772964260631	-6.15693	1.47081060118289e-09	4.33418919356248e-09	10.2497309931106
ACACB	-1.90244	4.26328	-16.3866	4.42494199820637e-49	1.6237000542463e-47	100.526436985843
LRRC4C	-1.90241	-2.36362	-7.20701	1.9912359558807e-12	7.42332420739564e-12	17.4077165747609
SSTR1	-1.90083	2.4244808870738	-10.3554	5.32260232896093e-23	4.33917622884112e-22	40.9037338179604
IGSF9	-1.90059	4.33409411856728	-12.7973	7.61159250905273e-33	1.192666847996e-31	63.2956909294083
KLF9	-1.89997	4.47847165133795	-13.7847	3.88562381954426e-37	7.85441362259455e-36	73.1274842382618
RDH5	-1.89973	0.357321528381315	-15.6352	1.49612793668537e-45	4.52055579191141e-44	92.7185516630861
PTPN20	-1.89787	-2.45317	-4.75232	2.59710215661178e-06	5.62125442363449e-06	3.74350289650187
FAM177B	-1.89642	-0.644796	-7.10361	3.95811413332122e-12	1.43914627047404e-11	16.6052320777162
MRC1	-1.8929	3.47370089774884	-9.4511	1.08982451896415e-19	6.99681915351317e-19	33.2546177198382
LGALS4	-1.89198	10.1019049301758	-10.5936	6.62793823574134e-24	5.71324970216048e-23	42.9500146048594
ITPKA	-1.89178	3.46842168212579	-10.1471	3.21133966279912e-22	2.48551649763355e-21	39.0308542195867
CDO1	-1.89054	-1.81115	-8.1683	2.32764958700378e-15	1.08961992990754e-14	23.9972760341288
SLC17A1	-1.88855	-4.16592	-8.25595	1.21842259544099e-15	5.81873382619693e-15	24.7171798566334
CCDC152	-1.88837	-0.894904	-9.39788	1.68200417433342e-19	1.06522822077701e-18	33.3269191933582
FCRL3	-1.88794	-0.731314	-7.50726	2.59200837813211e-13	1.0456974976484e-12	19.2857693627237
DMD	-1.88528	3.28168033860946	-10.946	2.87602018571809e-25	2.72064898028275e-24	45.9960795955537
SHOX	-1.88374	-3.56757	-7.61251	1.24916537974741e-13	5.14766935101921e-13	20.1654921146073
SLC5A8	-1.88307	-3.98467	-5.25217	2.18447558786057e-07	5.25533012040567e-07	6.17985047320044
PIK3CG	-1.8799	2.22080867063563	-14.4586	3.76490460345534e-40	8.85290425326784e-39	80.1691766705028
CNTNAP3B	-1.87921	-2.89918	-7.48863	2.9471325824698e-13	1.18261649460937e-12	19.3062598292888
ABHD3	-1.87885	5.15300792816427	-16.8953	1.68789136291642e-51	7.06339622888242e-50	106.072104615307
C7orf31	-1.87598	2.24315646708046	-17.3476	1.14331409886856e-53	5.25529190711314e-52	111.165909341925
MT1X	-1.87593	2.53809316513961	-12.4174	3.08530977998059e-31	4.25226546470531e-30	59.7291721606866
NAP1L3	-1.87396	-0.345219	-10.9264	3.43086226308927e-25	3.21908754033506e-24	46.233900020798
CLMP	-1.87386	3.15650521629583	-11.9027	4.2282463842289e-29	5.17540950840142e-28	54.7718642596468
MAPK10	-1.87343	0.822989524242448	-14.3651	9.95146817530611e-40	2.27802946322934e-38	79.3510720486371
H1-2	-1.87228	3.92642274818596	-10.2791	1.03127329558895e-22	8.2173796070373e-22	40.1322879177604
SHE	-1.87228	1.4418163329117	-17.1467	1.05560521171303e-52	4.72643131451717e-51	109.023362157886
GIMAP7	-1.87199	2.16024137710977	-16.9533	8.91188047982943e-52	3.79369532839636e-50	106.830777692245
PI15	-1.87104	0.737522724627152	-7.42518	4.55509344480716e-13	1.80232783897899e-12	18.5486732667997
FGF9	-1.87073	-1.03271	-7.84843	2.36431160764886e-14	1.0269514328976e-13	21.6655378057725
ETFDH	-1.87054	4.33486847264139	-24.3222	3.4651999461665e-88	6.88379892753972e-86	190.36356470778
C1QTNF12	-1.86955	1.44025625986649	-9.20985	7.6877898041218e-19	4.67187310775798e-18	31.5695390029656
SYT5	-1.86838	-2.01047	-8.06833	4.83966984158687e-15	2.20813130602286e-14	23.2928067757932
CELA3B	-1.86767	-4.74414	-9.03181	3.17733504162279e-18	1.84584475712157e-17	30.5731944527265
TMEM238L	-1.86675	0.0415921643277745	-8.96761	5.27452722076624e-18	3.01354227955381e-17	29.8487875401537
CCNJL	-1.86636	3.08009276330753	-13.4121	1.68603740304196e-35	3.07381692371035e-34	69.4320190410181
PAK3	-1.86549	-1.76816	-9.16	1.14604146903391e-18	6.88940337715237e-18	31.4939415248567
CFL2	-1.86466	3.38204321224068	-14.9403	2.42702707880985e-42	6.35550136410161e-41	85.0932335583113
SLC22A17	-1.86344	2.18337969732573	-15.6203	1.75454585215156e-45	5.29211447866238e-44	92.3963
MGAM	-1.86145	-0.382347	-8.39732	4.24298325926627e-16	2.10179076153336e-15	25.5629658384879
ADGRG4	-1.8612	-5.24627	-11.2992	1.16359218292408e-26	1.21366105597326e-25	49.7285227718247
IQGAP2	-1.86104	5.34502161892382	-10.0954	4.998372253151e-22	3.81904808360781e-21	38.5522906895877
KCNJ12	-1.86101	-0.370188	-6.63752	7.93916601357174e-11	2.60316080843408e-10	13.6446060529008
STYK1	-1.86031	3.28609208708711	-16.0555	1.61486987866359e-47	5.50489075205974e-46	96.9769997723105
FLT3	-1.85968	-1.51519	-9.30398	3.60221957834265e-19	2.23143946137978e-18	32.6206197058343
ZNF229	-1.85916	-1.65924	-10.7926	1.13551689933872e-24	1.0301910011166e-23	45.1364296583877
CSMD1	-1.85884	-3.55792	-7.10209	3.9981321778754e-12	1.45320122881642e-11	16.773384672878
ZNF471	-1.85851	-0.00442547	-10.1404	3.40052527483659e-22	2.624889608084e-21	39.3751813865663
TUB	-1.85683	0.468615244473725	-11.6956	2.96315590016528e-28	3.40054604399446e-27	53.1503715605904
CPA2	-1.85405	-2.35292	-5.38351	1.10135547085017e-07	2.73252415780821e-07	6.78194301221652
SLITRK5	-1.85363	-2.5608	-5.79505	1.17621434794137e-08	3.19279292845464e-08	8.95769947744448
VIPR1	-1.85294	4.83569917734546	-11.0875	8.01419266724181e-26	7.86984612886024e-25	47.2201972433636
PTPRN	-1.85095	-0.0849374	-7.84931	2.3496056724355e-14	1.0208203830242e-13	21.5796564575532
ANKRD33B	-1.84676	0.250570644607917	-13.7616	4.91228824499256e-37	9.87198578351237e-36	73.2410492515635
STAB2	-1.84537	-0.69739	-11.2648	1.59532170040053e-26	1.64805409133427e-25	49.3033726071648
MIER3	-1.84381	5.13191096555495	-18.3131	2.40105181080776e-58	1.37408537901293e-56	121.79366473281
NXPH3	-1.84124	0.755136167662217	-8.66329	5.6270854333568e-17	2.97864984822988e-16	27.4121727907104
NIBAN3	-1.83964	-1.72521	-8.0182	6.96826845682367e-15	3.14691883300976e-14	22.9191362755755
GYPC	-1.83949	3.01933479461055	-16.4328	2.6741752892877e-49	9.91797672205135e-48	101.082272237049
BHMT2	-1.83735	-0.547454	-10.5122	1.35500779805856e-23	1.14572405938582e-22	42.6151
RCSD1	-1.8364	3.25893205072505	-17.0244	4.06965439478688e-52	1.76280292995242e-50	107.531969062981
TENT5B	-1.83484	0.218087664521299	-9.9293	2.04867770273203e-21	1.49667859315577e-20	37.5765299294018
CACNG7	-1.82957	-4.62917	-9.06576	2.4276876952055e-18	1.42085087830128e-17	30.8369590262613
PPP1R3C	-1.82745	0.75111158288634	-10.3904	3.92662935214027e-23	3.22854115571076e-22	41.4288643404945
CPLX2	-1.82728	0.419314101213969	-6.41131	3.20740561678755e-10	1.00151023080288e-09	12.1818785777809
FUT9	-1.82716	-5.16811	-9.63429	2.41562581701433e-20	1.62448486363653e-19	35.3816475699181
GSTM1	-1.82684	-1.17588	-3.46493	0.000573570025312755	0.000963176326028017	-1.4686
ENPP2	-1.82668	3.89172269584185	-11.8791	5.28433175458686e-29	6.40007748525051e-28	54.5134915081849
RSAD2	-1.82658	2.96901513048581	-10.9979	1.80300808073583e-25	1.72931774988235e-24	46.4900905564727
FBXO32	-1.8253	5.19116792924435	-11.6513	4.48200854304812e-28	5.08952389287126e-27	52.3711041840909
ATP6V0D2	-1.82497	-0.502846	-9.52664	5.8692543651187e-20	3.84236072698282e-19	34.3411
MIXL1	-1.82434	-2.3163	-7.93196	1.29939789174931e-14	5.76276462999831e-14	22.343456488809
KNG1	-1.82361	-2.05198	-5.73651	1.63039466913596e-08	4.37294843235677e-08	8.6129928796999
CLCNKB	-1.82226	-3.79381	-8.12043	3.30752421950055e-15	1.52926541160054e-14	23.731776503412
DTNA	-1.8217	1.39155087902986	-9.20996	7.68090828093764e-19	4.66933302214018e-18	31.5612184051782
CCL11	-1.82142	1.64142916497178	-8.93739	6.68979175179138e-18	3.79329628760533e-17	29.3980988764355
PDLIM3	-1.82126	3.72671057847738	-10.8743	5.47467918478538e-25	5.06796359671375e-24	45.3381620131334
FFAR4	-1.82036	3.32723424796913	-7.23081	1.69806965046373e-12	6.37024913587252e-12	16.9290268469159
LRRN4CL	-1.81964	1.13400138591729	-14.549	1.46902798539093e-40	3.51651117333954e-39	81.2284735729915
TEF	-1.81942	4.16742962405734	-19.1998	1.08658728652398e-62	7.3071938027214e-61	131.779141369121
CITED2	-1.81934	4.83286730662038	-20.0026	1.18301893416492e-66	9.12773046391618e-65	140.876070102904
LILRA4	-1.81921	-3.0287	-7.73638	5.23779834425062e-14	2.21820310668178e-13	21.0062845716197
TAS1R1	-1.81834	-3.82386	-7.87393	1.97039141279405e-14	8.60608410091473e-14	21.9813817219228
GAPT	-1.81755	-0.765219	-8.92086	7.61706650142422e-18	4.29933900535973e-17	29.5596685346767
PPP2R2B	-1.81669	-0.886025	-9.97062	1.44439569585343e-21	1.06544988525117e-20	38.0264572352914
MEGF10	-1.81588	-2.12194	-7.40445	5.24811892960559e-13	2.06660376988775e-12	18.7043348094903
GDNF	-1.81473	-0.762928	-9.58522	3.62385228014819e-20	2.41352751282471e-19	34.835373365145
LRRC26	-1.81433	0.474024216408866	-4.53336	7.19026060336302e-06	1.48718614178941e-05	2.51106615886784
MS4A4A	-1.8142	2.48635463783629	-11.6286	5.53968079818674e-28	6.24949760019983e-27	52.2870003510974
LRRC31	-1.81341	3.42496215769223	-10.2875	9.58849193392426e-23	7.66148433166958e-22	40.2303568517133
SLC36A1	-1.81263	4.74945731572077	-20.3973	1.30745994629416e-68	1.06588821942462e-66	145.371726854489
ZNF415	-1.81188	0.721912598187647	-10.6047	6.00917417171667e-24	5.1954255732756e-23	43.2954804657565
EML1	-1.80947	2.86533030913839	-14.1896	6.11340147869221e-39	1.3374419969144e-37	77.3341582935519
VSIR	-1.80774	5.28091209870847	-15.3758	2.39644550972156e-44	6.91448543314152e-43	89.6576060979838
SLC6A2	-1.80692	-4.73548	-7.80626	3.19279332233895e-14	1.37437227870446e-13	21.5228233652509
GLYATL3	-1.80688	-5.11772	-10.0362	8.27581659844145e-22	6.22414874982e-21	38.7057012926288
PLA2G10	-1.80623	1.3446532234851	-10.0066	1.06440747539746e-21	7.9499370774824e-21	38.1041569519044
CLEC4F	-1.80549	-3.23502	-7.77748	3.91648079506841e-14	1.67421562159701e-13	21.2968867915248
RTN1	-1.80459	1.21625115634495	-12.4305	2.71971795031913e-31	3.76641709417993e-30	60.0116164936968
CAND2	-1.80389	0.0635938732254003	-16.3951	4.0357689427842e-49	1.4840466944285e-47	100.904010758123
CD160	-1.80268	-1.31742	-10.194	2.14595865137773e-22	1.68126035230106e-21	39.9419613842227
EFEMP1	-1.80129	4.54280129786658	-9.18671	9.25523446910065e-19	5.59098977034137e-18	31.1027102408235
PLA2G2C	-1.80115	-1.77013	-7.70459	6.55337316724131e-14	2.7584497917543e-13	20.7208591144224
SMIM6	-1.79933	1.4356768874847	-12.2179	2.10725864234863e-30	2.79078552610815e-29	57.9605275367055
TCEAL7	-1.79848	0.101958200224555	-11.3031	1.12285418311886e-26	1.17400416496329e-25	49.5860824191176
CACNG5	-1.79755	-4.57127	-8.67465	5.15648062429679e-17	2.73708398739931e-16	27.8311317288292
JAML	-1.79751	2.95674300819033	-13.7539	5.31539686312764e-37	1.06449599056124e-35	72.8868442932108
KL	-1.79682	-0.242963	-9.95251	1.68368384838958e-21	1.23825991283903e-20	37.8251349686891
ZNF728	-1.79653	-4.84615	-10.8326	7.95006365175624e-25	7.29304406015409e-24	45.556171180397
FNBP1	-1.79575	5.06092079966202	-14.3461	1.21100604292525e-39	2.7611896358677e-38	78.8692402024191
TCN2	-1.79563	4.44072984283236	-13.7571	5.14272858909323e-37	1.03111111607075e-35	72.849102306958
ERBB4	-1.79504	-4.47657	-8.03443	6.19386228142336e-15	2.81041012890102e-14	23.1271629512543
FAXDC2	-1.79448	3.63551267949357	-12.2943	1.01154396304298e-30	1.36903009500954e-29	58.456694527747
NPAS4	-1.794	-3.90037	-8.69193	4.51457418204961e-17	2.40893441149625e-16	27.9522672126362
POPDC2	-1.79127	0.62138978301707	-11.2001	2.88078471650677e-26	2.92529977998745e-25	48.595174485194
PDE5A	-1.7901	4.22511697223061	-13.2234	1.11778604182588e-34	1.96128895034282e-33	67.4970894954111
SMIM14	-1.78986	6.10008376576741	-14.7465	1.86120907636812e-41	4.641742635912e-40	83.0364509931159
KAT2B	-1.78948	3.53797231752665	-17.1091	1.60017126522405e-52	7.10944986551856e-51	108.448753876696
PAMR1	-1.7894	2.24847532363074	-16.8214	3.80083291615944e-51	1.55663022014179e-49	105.388168875969
XCR1	-1.78898	-0.96208	-7.18928	2.24136691768918e-12	8.31456201726165e-12	17.1989703656904
CDC14A	-1.78831	2.62563788527166	-19.7288	2.67545421374769e-65	1.99309806793971e-63	137.838580027205
KIRREL3	-1.78807	-1.46539	-7.924	1.37589592919338e-14	6.08018648536158e-14	22.2350185522699
PDGFD	-1.78666	2.29787953579955	-15.093	4.83284999910691e-43	1.325811849755e-41	86.7930683034295
RSPO3	-1.78606	0.767141	-8.59847	9.24622708366093e-17	4.82787138026924e-16	26.9309136222666
NACAD	-1.78551	0.246552147176364	-12.8311	5.45859708949815e-33	8.60774940673326e-32	63.9943478690482
ALDH1A1	-1.78367	5.59314390995422	-6.8114	2.6435327739927e-11	9.03642739970646e-11	14.1783472663163
SLC2A13	-1.78353	3.75985614999004	-17.5466	1.25660701769769e-54	6.03276085746366e-53	113.27303160217
SCARA3	-1.78207	2.7574747326656	-13.2865	5.9456213500876e-35	1.0528501413275e-33	68.2094747226714
LRRC55	-1.77903	-1.7352	-9.28793	4.1010202582709e-19	2.52864549139122e-18	32.5094000666832
TSPAN11	-1.77785	2.92090703128769	-13.5682	3.49576515824573e-36	6.66857717769988e-35	71.0154927073915
SLC22A5	-1.77576	4.58811005617642	-20.6597	6.49900460054536e-70	5.6728432581427e-68	148.36788583713
CEND1	-1.77383	-2.1185	-9.14945	1.24682057384227e-18	7.46925475830708e-18	31.4340153543202
CDK15	-1.77262	-2.79986	-7.87147	2.00541018184013e-14	8.75019039958166e-14	21.9412599649669
FXYD6	-1.77234	1.81371638390746	-11.8945	4.5691009817384e-29	5.56502975809618e-28	54.851208454752
AKAP12	-1.77227	4.22743487778587	-8.53265	1.52665792581796e-16	7.81784560945536e-16	26.0612737088401
ZNF575	-1.77195	1.72276291808561	-18.8735	4.35908432158919e-61	2.75963568974454e-59	128.243130143632
SYNPO	-1.77138	6.01736805014503	-13.4447	1.21495383322579e-35	2.23859777181677e-34	69.7043644227109
RGS22	-1.76986	-3.26573	-7.09748	4.12160224068432e-12	1.49713433219309e-11	16.7387595638724
SERTAD4	-1.76929	1.67038056466936	-10.9477	2.8324418197442e-25	2.68089222183127e-24	46.1977950135973
FILIP1	-1.76907	0.0127484431902821	-10.8047	1.01988012163589e-24	9.29503436135661e-24	45.1287695809315
MYOT	-1.76834	-4.59658	-8.61248	8.30680026164153e-17	4.3491799128128e-16	27.3632395213625
CCDC158	-1.76649	-2.27636	-8.99067	4.39787632478227e-18	2.53277229327598e-17	30.2007451729644
TMTC1	-1.76632	2.57277487557589	-13.3117	4.61878432998109e-35	8.23802369195698e-34	68.4768642311994
NPR1	-1.76632	1.90770162905785	-15.151	2.61569087121106e-43	7.22156315130043e-42	87.4507324263619
KCNIP1	-1.76538	-3.83565	-8.19959	1.84845651914847e-15	8.71912500557944e-15	24.3043872118956
KCNB2	-1.76333	-4.20542	-8.56162	1.22473446282325e-16	6.32419651059882e-16	26.9761903085881
ZC3H12C	-1.76233	3.28110173306669	-11.8247	8.82738106034704e-29	1.05361620763797e-27	54.0383336706176
CDK5R2	-1.7613	-2.45907	-6.03089	3.07010116228621e-09	8.78922616991759e-09	10.2605418037519
ACVRL1	-1.76087	5.88278128420956	-12.0735	8.37163869109831e-30	1.07175578887594e-28	56.331165879483
IKZF1	-1.76067	2.89805803116181	-11.7619	1.59217268784109e-28	1.87194017441888e-27	53.4859520707375
CD180	-1.75785	1.41159707059994	-11.7937	1.18110018786071e-28	1.39719059184098e-27	53.9640729170319
UTS2B	-1.75784	-3.55292	-7.45691	3.66507974176355e-13	1.46053892499192e-12	19.112807093448
CD19	-1.75692	-0.111852	-8.61876	7.91736886707708e-17	4.15157421509992e-16	27.1968225223139
ZNF835	-1.75652	-2.13464	-9.52071	6.16211451829433e-20	4.02950530532277e-19	34.4004215874974
TDP2	-1.75516	6.60608816883122	-14.1161	1.30427865972925e-38	2.81773100951259e-37	76.519848437574
SLC35F1	-1.75376	-1.04719	-10.5152	1.31996612209156e-23	1.11664094410712e-22	42.6831945024138
STAB1	-1.75371	5.24536112145936	-10.7656	1.44396362132975e-24	1.29911625546289e-23	44.3493
UGDH	-1.75109	6.27790192657812	-15.9098	7.79526639490512e-47	2.56620169720277e-45	95.3759031372181
EPB41L4A	-1.7504	0.324643134799716	-10.6436	4.26325243038192e-24	3.72883561509568e-23	43.6904608719535
MEOX2	-1.75037	-0.918935	-6.68872	5.75685197659206e-11	1.91632651601388e-10	14.0186712727208
PLA2G5	-1.75	-0.699915	-8.82593	1.59951035975119e-17	8.8405300759769e-17	28.8236804975346
LRFN5	-1.74859	-2.08914	-7.88612	1.80579711987991e-14	7.91920619712877e-14	22.0101769067468
CLECL1	-1.74855	-2.29058	-8.19438	1.92087016724081e-15	9.04835080414907e-15	24.2228229408454
SYN2	-1.74777	-0.929161	-8.7898	2.11837144407213e-17	1.15604084837066e-16	28.5679093829711
ARHGEF37	-1.747	3.59924474806088	-16.9836	6.38244439596036e-52	2.73716591799958e-50	107.068678648451
TAC1	-1.74699	-0.825774	-4.84062	1.70273354623145e-06	3.74883361522523e-06	4.02157443606574
PLA2G2A	-1.74685	6.0122004906668	-3.76429	0.000185793215295281	0.000331242432427104	-1.07286
JPH3	-1.7467	-2.28938	-8.32664	7.20159962699326e-16	3.50705117929909e-15	25.1869161535968
MPPED1	-1.74602	-5.02157	-11.6237	5.79621790310101e-28	6.52612599474232e-27	52.689883813596
KLK3	-1.74515	-1.31756	-5.39864	1.01687753812119e-07	2.53128251351701e-07	6.78739671619487
CMKLR1	-1.74505	2.84398044197573	-12.8067	6.94058270015333e-33	1.09049173460682e-31	63.4701482723134
RETSAT	-1.741	6.8622831215297	-18.1079	2.3955395833053e-57	1.32699072494441e-55	119.517419009124
TCEA3	-1.73978	5.69728076605309	-9.46451	9.7666301555635e-20	6.28665433812305e-19	33.3277231908285
ZDHHC15	-1.73844	-1.63311	-8.98964	4.43363252271708e-18	2.54911746141448e-17	30.1586362129321
SEC14L6	-1.73717	-3.08273	-8.47594	2.34635355913829e-16	1.18677285813834e-15	26.3187450119644
RND2	-1.73589	-1.24411	-9.36378	2.21922544787735e-19	1.39118148043759e-18	33.0863619008292
LEP	-1.73496	-3.70201	-5.59051	3.63703827797781e-08	9.44536927998355e-08	7.90733619571341
KRT14	-1.73456	-3.57382	-4.99822	7.88650928610716e-07	1.79156861187947e-06	4.93868224793689
B3GNT8	-1.73454	3.77066132963484	-10.4959	1.56366558296165e-23	1.3189278804454e-22	42.0143154649366
TTC22	-1.73418	4.98996347692525	-14.561	1.29582704871293e-40	3.10621066337109e-39	81.0943292792962
ARL4D	-1.73182	1.12490744494017	-12.1465	4.17198971048352e-30	5.44184891821031e-29	57.3148973040051
TLCD4	-1.73067	4.47843032190045	-9.89949	2.63485869306309e-21	1.91096360856942e-20	36.9075884305959
CD1D	-1.73034	1.27240235887111	-15.7075	6.88581239426422e-46	2.12134573279979e-44	93.4342390611929
SVEP1	-1.73027	3.18872835242686	-11.4928	1.95536816807445e-27	2.14978549928949e-26	50.9667809546691
ASCL1	-1.72902	-4.58377	-8.07408	4.64095273052961e-15	2.11970364803761e-14	23.4129134132929
SLC25A23	-1.72882	6.21085469014829	-15.8823	1.04913833342137e-46	3.40192454343744e-45	95.0783768992147
GPRIN2	-1.7284	2.80134167893881	-11.8152	9.65081106897233e-29	1.14793508399896e-27	53.9987479643124
TENM1	-1.72752	-2.523	-6.57049	1.20567827239628e-10	3.88763760854944e-10	13.416459358265
CYSLTR1	-1.7272	0.404281160696485	-12.5462	8.85482303977584e-32	1.27002412113233e-30	61.2210471063002
CBFA2T3	-1.72498	1.93189752584997	-8.40204	4.09495845056297e-16	2.03196000290209e-15	25.3112771898364
FUCA1	-1.72497	6.47587064808352	-16.8511	2.74133475638661e-51	1.13890597583244e-49	105.600680582349
FMO4	-1.72494	1.74172663130849	-16.6547	2.36551526439465e-50	9.29163643512107e-49	103.619200393728
LGALS12	-1.72486	-2.96396	-6.65435	7.14473886322553e-11	2.35429021493092e-10	13.9458915095192
ARMCX1	-1.72473	1.80533475164041	-15.2075	1.43584404683685e-43	3.99608577479569e-42	88.0570218460285
MCOLN2	-1.72462	2.85101772802485	-8.81849	1.69491033402895e-17	9.33496982250555e-17	28.3264572283846
SLITRK4	-1.72457	-2.67561	-6.24664	8.64597109639255e-10	2.60307993028102e-09	11.5054678834361
GPR34	-1.72437	1.6877049649844	-11.216	2.49105830172455e-26	2.54299826513322e-25	48.6216635931303
PTGER4	-1.72433	4.62202830762216	-14.2793	2.41948692224243e-39	5.38172361352842e-38	78.1822323327026
RILP	-1.72191	3.46448301541802	-13.5583	3.86463868008804e-36	7.34791532540832e-35	70.8816356304579
CD163	-1.72185	4.0118069012887	-7.91223	1.49740003247273e-14	6.60361438153257e-14	21.5446481641644
BCL2	-1.72127	3.3517718482002	-13.7255	7.09290186420758e-37	1.41066309458112e-35	72.5705821575683
OGDHL	-1.72084	0.0252702454887466	-5.50292	5.8372800498463e-08	1.48448662597842e-07	7.18509066999694
HMOX1	-1.72034	4.78773642723974	-12.9638	1.47452922653405e-33	2.40191221698284e-32	64.9226429431428
CAV1	-1.7188	5.23855826197513	-11.1734	3.6750746170631e-26	3.69926118850912e-25	47.9931182283344
GIMAP8	-1.71868	2.61990561776007	-15.7476	4.47427972397201e-46	1.39582990016982e-44	93.7225434229556
NUDT10	-1.71707	-2.31088	-7.54933	1.93793941119994e-13	7.8808016102985e-13	19.6958822593511
EMP1	-1.71703	6.80010676467787	-10.4012	3.57361114434261e-23	2.95232893918132e-22	41.1888665135232
SPINK5	-1.71662	1.59840590223835	-8.16502	2.38456811637082e-15	1.11475495686332e-14	23.6141639891877
CD48	-1.71548	1.75892815774003	-10.1432	3.31924493645943e-22	2.56443943839197e-21	39.2073379855948
PLSCR4	-1.71439	3.9217172710747	-17.0064	4.96311321957275e-52	2.1444371443469e-50	107.307270364054
ZNF257	-1.71388	-2.07222	-6.47273	2.20385593391595e-10	6.97988677036271e-10	12.8034539125622
RIMS3	-1.71332	2.52991696334811	-11.359	6.72363941667084e-27	7.15545936196565e-26	49.8113613801676
PAG1	-1.71262	4.78814391653257	-12.996	1.07221346945734e-33	1.75983526995548e-32	65.2396956846547
C1orf210	-1.71214	4.55003536443952	-14.1531	8.90890478291582e-39	1.94164692765617e-37	76.8852992517245
SLC14A2	-1.70866	-2.87654	-4.90086	1.27191602770599e-06	2.83389515364736e-06	4.46042461194874
COL4A5	-1.70677	1.53347260551157	-8.6317	7.17039638826873e-17	3.77247978016586e-16	27.0833062845987
MT3	-1.70658	-1.07366	-4.99572	7.98476549603214e-07	1.81293618060856e-06	4.78105642707716
CBX7	-1.70647	4.11334938575814	-18.5057	2.75531558061828e-59	1.65347636041062e-57	123.96239827654
GAS7	-1.70634	4.05199697964618	-11.5485	1.167096058413e-27	1.2971653490387e-26	51.4344556010853
MAP6	-1.70517	0.150896718655259	-11.0492	1.13362395933873e-25	1.10317696448486e-24	47.2983119710382
APPL2	-1.70363	5.98497067237061	-22.6091	1.2386431214709e-79	1.65949372623113e-77	170.70565701084
ROR1	-1.70358	1.03755338709448	-9.64435	2.22256421841046e-20	1.4993199604523e-19	35.1319567431699
DYNC1I1	-1.70296	-0.380553	-7.69247	7.13687638270894e-14	2.99967496406514e-13	20.5284932659964
HIGD1A	-1.70292	5.7952145175099	-16.1166	8.32573473214019e-48	2.86640783616691e-46	97.5978132633704
SLC10A4	-1.70286	-2.43514	-7.73246	5.38471360580495e-14	2.27874645565933e-13	20.9591518263876
ADA2	-1.7019	4.57275225896011	-9.48558	8.21979567635425e-20	5.32070144848054e-19	33.4986833708855
PDZD3	-1.7015	2.37023949581729	-8.24314	1.33970919503304e-15	6.37856584511184e-15	24.0766594291951
NKAIN3	-1.69908	-1.50622	-6.96822	9.61662311848441e-12	3.4002474909322e-11	15.8214009357016
AKAP5	-1.69904	2.24335427370209	-12.7534	1.17093066386486e-32	1.79566944663499e-31	63.0198556585426
PCDH19	-1.69872	0.594402349776789	-6.73817	4.21256324368029e-11	1.41921502028317e-10	14.1611562075513
ARRDC4	-1.69784	4.84777970881409	-14.3696	9.49755335391038e-40	2.18279540712278e-38	79.111456498471
SUSD5	-1.69586	-0.958204	-8.29697	8.98369245605879e-16	4.33338422322255e-15	24.8835467755444
NDNF	-1.69525	1.90185706914065	-8.89002	9.69919986988463e-18	5.43727769546597e-17	29.0038167408608
AQP4	-1.69468	-4.82201	-8.71265	3.8481609451306e-17	2.05970162944231e-16	28.123292780718
COL14A1	-1.6943	4.96127799284454	-8.30232	8.63249556652302e-16	4.17329848604804e-15	24.3412532506268
IRX6	-1.69342	-4.89905	-8.84908	1.33554049258729e-17	7.41475950317577e-17	29.1648476077308
KCTD12	-1.69341	5.48180607092531	-8.35993	5.61547310887562e-16	2.75325451746659e-15	24.7665915715597
GLDN	-1.69249	0.501052863365033	-9.15505	1.19232874566367e-18	7.15769979552109e-18	31.2721634259498
RADIL	-1.69173	-1.09653	-8.16922	2.31188090724232e-15	1.08253150148656e-14	23.9669739154521
B3GALT4	-1.69052	3.43102145712037	-16.5431	8.01853209025249e-50	3.07282239724687e-48	102.263071853627
COL28A1	-1.69035	1.16694363083968	-9.56381	4.32331685663092e-20	2.85299294513754e-19	34.4623804695067
ADD2	-1.6902	-1.29669	-6.86837	1.83471961610922e-11	6.33049693056811e-11	15.1749202759485
GRIK1	-1.68923	-2.6123	-7.4047	5.23910877949375e-13	2.06352591239723e-12	18.7381068110069
C1QA	-1.68849	5.78122	-8.19582	1.90064310951025e-15	8.96284170850361e-15	23.5658001825754
CAMK2B	-1.68482	-2.12288	-6.5666	1.23515085009131e-10	3.9789584607881e-10	13.3728636837689
TMEM196	-1.68453	-5.25163	-12.8108	6.66685004315236e-33	1.04939134149182e-31	63.929309090069
FAM43B	-1.68295	-2.96218	-6.76311	3.59601124408817e-11	1.21647802567187e-10	14.6168689883122
CCDC169	-1.6823	-3.8583	-5.90576	6.29573257828015e-09	1.75103228436459e-08	9.61032235956974
VILL	-1.68151	5.92209466628291	-9.9755	1.38589227293073e-21	1.02448144367245e-20	37.5445267917795
GZMA	-1.68086	2.08408395215071	-8.99073	4.39586460511783e-18	2.53245759900838e-17	29.7658014384812
GPR12	-1.68076	-5.12808	-10.0255	9.06731160570894e-22	6.81053222431411e-21	38.6167991482233
KCNA2	-1.67958	-0.865944	-6.43961	2.69902970820648e-10	8.47362950897957e-10	12.5125486896676
ZZEF1	-1.67871	6.15751429193133	-15.8861	1.00711439832078e-46	3.27179664401844e-45	95.1176055077314
GPR142	-1.67864	-4.29239	-8.49234	2.07257625115378e-16	1.05168336314418e-15	26.4616249784126
OSBPL1A	-1.67791	4.18307318936548	-12.9201	2.27057286524336e-33	3.66750568504683e-32	64.5032550711857
KLHL14	-1.67734	-2.62615	-5.96379	4.51937883199835e-09	1.27274603802228e-08	9.89777593832933
PITPNM3	-1.67676	3.69178222837645	-11.697	2.92373952255543e-28	3.36200866056723e-27	52.8261159908444
NBEAL1	-1.67507	2.95866621034592	-11.8133	9.82267955969042e-29	1.16597095350364e-27	53.9581092317948
CTSW	-1.67322	0.937921686621397	-7.93486	1.27255841407883e-14	5.64808091179363e-14	22.0783478412879
EPHX2	-1.67188	5.37309651002577	-10.2928	9.15842050852916e-23	7.32461738310548e-22	40.2323006509304
OTUD7A	-1.66984	0.772734826166038	-12.026	1.31498905646742e-29	1.66742156000928e-28	56.228897175938
SLC6A9	-1.66911	4.00249311565535	-12.6306	3.88959443829919e-32	5.74072251726088e-31	61.6840903826741
POU3F4	-1.66876	-5.30782	-10.8447	7.13005210581685e-25	6.55820598961323e-24	45.6678708313739
PAX4	-1.66831	-3.68883	-4.72927	2.89645256646811e-06	6.23870759051202e-06	3.69499162778358
C20orf194	-1.66794	2.25479718548972	-13.7851	3.87010457062517e-37	7.83220343022422e-36	73.2761468742068
ADAMTS1	-1.66695	4.32866854529901	-11.0895	7.87630942878978e-26	7.74324549816688e-25	47.2443340229973
PTX3	-1.66679	-0.951497	-8.99159	4.36613997780966e-18	2.51617196520455e-17	30.1340947779442
TRIM36	-1.66648	2.91117728765232	-12.1363	4.59807248769824e-30	5.99309855240488e-29	57.0133868279716
FOXD2	-1.66575	3.19370260156882	-9.84057	4.32556639901847e-21	3.08410742880513e-20	36.4839450982513
RGS2	-1.66566	4.14629180405562	-10.6633	3.57941303346638e-24	3.14025357651774e-23	43.4616
LSP1	-1.66463	4.32544915206971	-11.6072	6.76406964341225e-28	7.58128506141984e-27	51.9695288346709
CARTPT	-1.66459	-3.55574	-4.81898	1.8895313098972e-06	4.14268294164065e-06	4.10064909797148
RORB	-1.66419	-2.8546	-6.43754	2.73337476553553e-10	8.57678214828442e-10	12.6359585793468
STAC2	-1.66358	-3.20648	-6.74927	3.92635318297752e-11	1.32589218564675e-10	14.5379301050137
GIMAP6	-1.66146	3.30174800848462	-13.3932	2.04020917561873e-35	3.69999319855387e-34	69.2350586834061
MEIS1	-1.66135	2.65988200881967	-11.9602	2.45602970073982e-29	3.04720468900834e-28	55.3706940247079
NSG1	-1.66038	1.32209107982314	-8.81733	1.71029863445667e-17	9.41534482598064e-17	28.5405323185305
RAB37	-1.66013	1.97687869480941	-13.2278	1.06968442663742e-34	1.87879633593238e-33	67.7294487396937
P2RY8	-1.65944	1.89866737861864	-14.1023	1.50343162834067e-38	3.24392120257327e-37	76.5576680898674
CTSE	-1.65942	3.45796249770496	-3.98464	7.7095069635554e-05	0.000142934358347059	-0.186197
LRCH2	-1.65854	0.0134174652548372	-9.73309	1.06319762755233e-20	7.34128829284335e-20	35.9858138844571
MYH15	-1.65793	0.254275928775041	-9.62103	2.69578202055051e-20	1.8058604907432e-19	35.0477883997407
LANCL3	-1.65745	0.883553814220267	-9.87797	3.15854194947874e-21	2.27359768899796e-20	37.0925276325655
SORBS1	-1.65677	5.44666708915099	-8.80265	1.9171202538169e-17	1.04986024546e-16	28.102098569769
MEF2C	-1.65513	3.34711877217182	-14.4561	3.86624402539649e-40	9.07884449604993e-39	80.0531645526719
CNNM2	-1.65377	4.11901945442244	-23.0507	7.71143995602535e-82	1.14893807551712e-79	175.779234418138
TMEM61	-1.65367	-1.03239	-6.17966	1.28636138665007e-09	3.81406482166291e-09	11.0126734093666
MAF	-1.65101	4.18291535256695	-12.4582	2.07922940634374e-31	2.89101543281084e-30	60.0112539116813
KCNA5	-1.65087	-1.59684	-8.79078	2.10229242913654e-17	1.14762855504633e-16	28.6282049802272
CNGA1	-1.65075	1.31987562029884	-9.5241	5.99293043460613e-20	3.92184084442627e-19	34.1293004283043
RNF125	-1.64858	2.97846470014478	-12.2433	1.65172618457164e-30	2.19759689360675e-29	58.0219123334891
GIMAP1	-1.64827	1.35236755981628	-15.2464	9.50142323877589e-44	2.66579704278837e-42	88.5278713766651
XCL2	-1.64814	-2.72368	-6.52546	1.59329755588294e-10	5.0947200107909e-10	13.1578846807811
ZSCAN18	-1.64797	2.22768357579342	-10.7681	1.41232288532561e-24	1.27197375857647e-23	44.5445584220164
LRRK2	-1.64684	1.29446599439512	-8.42342	3.48708381057748e-16	1.73981724879361e-15	25.5558023817351
EVI2B	-1.64591	2.56193986711579	-11.379	5.59081438092467e-27	5.98303683873196e-26	49.9938212614071
RAB27A	-1.64509	4.74179430842646	-16.9501	9.22712489619241e-52	3.90863724462974e-50	106.674393408706
DNAJB5	-1.64383	2.20355650126713	-13.1427	2.49954514797277e-34	4.27296130488757e-33	66.8469454629999
KCNT2	-1.64323	-2.01188	-7.62054	1.18113134403042e-13	4.87777610964821e-13	20.1680792869151
SLC41A2	-1.6416	4.23878287015037	-13.4619	1.02187779912315e-35	1.89496931354564e-34	69.8787209659565
APOB	-1.64102	-2.44819	-3.78663	0.000170266387524129	0.000304723410539455	-0.211151
MXD1	-1.63945	6.01263207201996	-12.1324	4.77208240748808e-30	6.20586156874466e-29	56.8902213518911
SGSM1	-1.63868	1.10060992694118	-9.58337	3.67953888588055e-20	2.44778562604594e-19	34.6364639690705
DGKB	-1.63794	-2.35555	-5.26876	2.00506784063591e-07	4.84123882225627e-07	6.21346199883345
SLC44A4	-1.63744	8.10476439321478	-9.25818	5.21277351487937e-19	3.20271470521366e-18	31.7210153165968
VWA5A	-1.6371	5.21433201305122	-10.806	1.00816039010498e-24	9.1995966326211e-24	44.7048720890229
ART4	-1.63535	-3.04419	-5.97221	4.30622957483048e-09	1.2145000936977e-08	9.96140654675692
SLC25A20	-1.63533	4.45281379772147	-17.7627	1.13452721474289e-55	5.75015655495639e-54	115.655861920902
ATP6V1G2	-1.63485	-2.2482	-10.1882	2.25688153023503e-22	1.76576204106166e-21	39.9435317054885
ACHE	-1.63464	2.95912440398955	-8.70435	4.10262295537076e-17	2.19386239287354e-16	27.4466868078871
TTLL7	-1.63352	0.754274951897064	-9.04763	2.80317362492598e-18	1.63562625792018e-17	30.394564828719
DLGAP2	-1.63226	-3.98578	-7.66491	8.65995961493955e-14	3.61784099649505e-13	20.5353331637529
SGCE	-1.6304	2.57687128245264	-13.4416	1.25395604886082e-35	2.30554493536825e-34	69.7852125840552
AXDND1	-1.63014	-0.022222	-5.41872	9.14425313898975e-08	2.28877808835858e-07	6.76476661754936
PLCD3	-1.62898	6.6033628525079	-10.3514	5.51355585452342e-23	4.48849674205032e-22	40.7525736190494
AKAP6	-1.62889	1.31468639447361	-11.4549	2.77813726026788e-27	3.01409581099873e-26	50.8464490674854
ASB11	-1.62878	-5.01617	-10.0379	8.16154888707335e-22	6.14355615920247e-21	38.7199571302491
SH2D1B	-1.62861	-1.74537	-7.57546	1.61659341246862e-13	6.61291927756099e-13	19.8462546094601
BTK	-1.62796	1.76034158114088	-12.1361	4.60876663882166e-30	6.00251046109681e-29	57.1528120716723
MPP2	-1.62788	0.515736499451314	-11.8095	1.01807601177376e-28	1.20599093293255e-27	54.2254390294471
LEFTY1	-1.62759	3.72176242299382	-4.08	5.20060574063058e-05	9.82317694156484e-05	0.165080535945377
CCL5	-1.62726	3.86285274441857	-8.68668	4.70095068052606e-17	2.5037451652244e-16	27.2412800782046
NTS	-1.62624	-1.94641	-3.65573	0.000282147252277444	0.000491369504344122	-0.720285
NRG3	-1.62552	-4.12384	-8.18049	2.12796055058805e-15	9.99389733581884e-15	24.1725219610414
ACSF2	-1.6252	4.99707962206257	-11.5629	1.02056622204159e-27	1.13943449712821e-26	51.5518982942779
KLK1	-1.62329	5.02245219419156	-6.68843	5.76710886588627e-11	1.9193711251514e-10	13.4095572357877
CASP7	-1.62293	6.16980204590874	-17.0036	5.12171161990334e-52	2.20744493583016e-50	107.266892158369
MS4A7	-1.62282	3.0647685641138	-10.5023	1.47728234561162e-23	1.2472824025015e-22	42.1241009556212
BTLA	-1.62192	-1.04076	-8.45824	2.6820505214889e-16	1.34828037123015e-15	26.0864558490433
SCN4A	-1.62106	-2.64448	-6.77639	3.30489148208296e-11	1.1212885646808e-10	14.6892412507335
RET	-1.62028	0.816021778638502	-7.55774	1.82820812715767e-13	7.44508036325779e-13	19.472968949789
SLC37A2	-1.6128	2.94763009102267	-9.41131	1.50780497778033e-19	9.58770913575329e-19	32.9931722529991
PACSIN1	-1.61207	-1.33531	-8.6662	5.50282268379002e-17	2.91644539846498e-16	27.6671400878214
FCN1	-1.61188	0.908269854714629	-7.14572	2.99491961520009e-12	1.10036555504896e-11	16.7127044320164
CHRNA7	-1.61171	-1.35513	-5.14001	3.87667651515941e-07	9.08852417410473e-07	5.5082210798218
TRDN	-1.61104	-5.02286	-8.12414	3.21894665436945e-15	1.49030417968034e-14	23.7795674467277
UST	-1.6109	1.04562930356136	-9.12684	1.49342093288484e-18	8.86968865396864e-18	30.9850096666949
ADRB1	-1.60948	-0.697186	-6.91691	1.34154323121902e-11	4.6764606020892e-11	15.4372167200606
SSPN	-1.60901	2.93769086567962	-12.7765	9.33413923592284e-33	1.44813221197894e-31	63.1720925939663
BEX2	-1.60861	0.755289951601767	-5.03894	6.44246734104915e-07	1.47829478299725e-06	4.77725978049656
SYNE3	-1.60819	2.58056398604141	-14.7785	1.33078331209388e-41	3.35275918118345e-40	83.4779197138579
ANK3	-1.60815	4.40026538381109	-16.3076	1.04678752524918e-48	3.76908933310032e-47	99.6669340759388
TIFAB	-1.60711	-1.26198	-7.11689	3.62538626498804e-12	1.32328512814759e-11	16.7666586358605
ZEB2	-1.60683	4.13351369241375	-10.1255	3.86226136883931e-22	2.97201528217497e-21	38.8197117511142
C4orf19	-1.60604	4.3011510851141	-12.9795	1.26196365251968e-33	2.06148561498087e-32	65.0859510415926
NCF1	-1.60597	0.625205271175883	-9.2341	6.32704654395534e-19	3.86670245470934e-18	31.8958131131792
MS4A6A	-1.60522	4.11056131199348	-9.7278	1.11112333010482e-20	7.65386389565631e-20	35.4930468142968
MIPOL1	-1.60503	1.86568465658504	-9.39821	1.6775919073916e-19	1.06282334807364e-18	33.0228631233242
FAM151A	-1.60484	0.328053580621722	-10.9253	3.46540271746956e-25	3.24973169647457e-24	46.1899700393359
PARM1	-1.60312	7.33642606406124	-9.07329	2.28676210072359e-18	1.34018682220433e-17	30.2377942679684
ZNF304	-1.60276	1.24583367025475	-10.9485	2.81327282654519e-25	2.66420790472222e-24	46.2860554243556
PEX26	-1.60248	6.2073011055306	-21.7081	3.90281131242598e-75	4.16372147609001e-73	160.369147634986
KCTD8	-1.60238	-4.75563	-7.42237	4.64362648882251e-13	1.83483759959578e-12	18.9036065356757
IL10RA	-1.60217	3.76595090526511	-10.7004	2.57837935418867e-24	2.28055938477189e-23	43.804474676851
SORBS2	-1.60174	4.3287253852785	-8.49345	2.0551580774774e-16	1.04376423899624e-15	25.7667323359402
C3orf70	-1.6002	3.16172274805092	-11.0097	1.62099257753201e-25	1.55988946088451e-24	46.593241356925
ADRA1B	-1.60015	-2.03381	-7.27403	1.27030770515602e-12	4.81674595616752e-12	17.8458238274036
TNFAIP8L3	-1.59941	1.46348576368129	-11.9806	2.02265946010008e-29	2.54052495994983e-28	55.7237744596974
RAB3B	-1.59941	1.89018222242129	-8.40782	3.92096620901995e-16	1.94674113733099e-15	25.3662399113414
ANO7	-1.59926	2.57747336911777	-8.783	2.23305707320442e-17	1.21670634918638e-16	28.104138605143
ZIC1	-1.59821	-4.44111	-5.52887	5.0771495087334e-08	1.29997592532503e-07	7.60239885404067
RASGRP2	-1.59821	1.59523152503141	-13.4169	1.60684672452093e-35	2.93874412062383e-34	69.6616277020903
PAQR8	-1.59799	6.32744817345142	-10.9965	1.82511194751973e-25	1.74949582856259e-24	46.4127216012934
GRAMD2B	-1.59797	4.17071701154662	-20.7099	3.66119129969226e-70	3.27856835401976e-68	148.947148949177
LIX1	-1.5967	-4.08378	-6.46905	2.25422122553062e-10	7.12243243891145e-10	12.8525253600674
RGS9	-1.59664	1.64056581337854	-17.6701	3.18108433540565e-55	1.57984714278206e-53	114.807327576233
ENDOD1	-1.59496	5.77381911844954	-17.8912	2.70553833358707e-56	1.40419876935091e-54	117.082428990815
NAT1	-1.59448	3.28713791599204	-13.7939	3.53839553559555e-37	7.18614454074006e-36	73.2761587269973
LRRTM4	-1.59437	-3.8354	-6.20837	1.08537705087778e-09	3.23646852490005e-09	11.3184406810107
NEXN	-1.59417	2.7348438491837	-9.29246	3.95353265446629e-19	2.4411898844995e-18	32.0489508864788
ACVR1C	-1.59392	2.33520393323138	-9.84448	4.18603900077044e-21	2.98832350476313e-20	36.6142402409803
EDNRB	-1.59327	3.13492011169965	-13.9107	1.0734026986055e-37	2.24868107151501e-36	74.4717156138722
TLCD2	-1.59257	4.15294019964673	-15.2654	7.76266764847988e-44	2.19219256484768e-42	88.4985687261271
ACAA2	-1.59229	6.62696422191785	-11.8173	9.46325892693465e-29	1.12640154293534e-27	53.9312635247359
IGLL1	-1.59101	-4.25143	-6.83209	2.31587699770992e-11	7.94152820464693e-11	15.0745559649399
LAX1	-1.59043	0.466783191733036	-8.16492	2.38622138914702e-15	1.11522618357566e-14	23.7922740126325
ADCY2	-1.58909	-0.0902733	-9.18532	9.35832031258015e-19	5.64734112996937e-18	31.5828415724702
MOB3B	-1.58806	4.95389849810816	-13.7927	3.57872566184477e-37	7.25952061193229e-36	73.2044739220387
ZNF334	-1.58795	-0.751938	-5.33263	1.43840683653667e-07	3.52573895275326e-07	6.41113629432321
ZBED9	-1.58651	-0.809897	-4.07659	5.27502368987251e-05	9.95286402096797e-05	0.762065043392424
GALNT17	-1.58622	0.0980323671388353	-8.5887	9.9620875818755e-17	5.1828645297277e-16	26.9618191935192
CD7	-1.58573	2.35883827537072	-8.48924	2.12177137888535e-16	1.07633034168698e-15	25.9116548371389
CHRNA1	-1.58556	-0.301367	-8.01904	6.92618014020296e-15	3.1287289953771e-14	22.830338938189
FCMR	-1.58447	2.02947668261912	-11.0029	1.72269708358853e-25	1.65591622334041e-24	46.6739837745058
GLTP	-1.58444	5.39671874855839	-24.9921	1.59447050924077e-91	3.72395051502814e-89	198.030074229466
GNA11	-1.58397	6.68120564629155	-15.1877	1.77077619948659e-43	4.92030949448983e-42	87.6794351917004
DENND2A	-1.58191	3.03256718976617	-14.8228	8.35637666349786e-42	2.13960382037383e-40	83.9031255114258
RAB39B	-1.58147	-1.50876	-8.02729	6.52374464178107e-15	2.95466139003936e-14	22.9839194803546
BOC	-1.58004	2.53237422379726	-9.81651	5.29320173797706e-21	3.73702637407914e-20	36.3539425335338
TXNIP	-1.57991	8.71675880345518	-9.62854	2.53354862276402e-20	1.70113911605402e-19	34.7289542467051
CSF1R	-1.57958	4.80810369796895	-9.02191	3.43621067935017e-18	1.99221835529047e-17	29.8018063844486
DDX60	-1.57934	4.99951002860545	-10.1576	2.93312350223574e-22	2.27584374444355e-21	39.077917884694
GRIK2	-1.578	-1.85103	-6.91513	1.35706261250499e-11	4.727698676058e-11	15.5177551597733
WFDC2	-1.57739	4.13745775787264	-5.15699	3.55665557062251e-07	8.37575667353439e-07	4.92440074850755
CSF2RB	-1.57676	3.39962416630359	-9.84106	4.30796285440662e-21	3.07282385525009e-20	36.4713327514047
ADAMTS8	-1.57642	0.291865569036658	-7.50737	2.59007687139644e-13	1.04516223601085e-12	19.1999229125027
VPS35L	-1.57601	4.53116879234572	-11.4826	2.14970367392185e-27	2.34702012611443e-26	50.8171291892371
P2RY13	-1.57537	0.91315429027477	-8.57329	1.12048879154386e-16	5.8102033556113e-16	26.7510420496732
C1QC	-1.57384	6.09386430856734	-7.37099	6.59213064439207e-13	2.56834521927476e-12	17.8065668283678
APOBEC3B	-1.57354	2.27898036385152	-8.60683	8.67400995344425e-17	4.5331996983785e-16	26.8028949812918
WNT9A	-1.57084	0.864952073359821	-9.84316	4.23259877894276e-21	3.02031398416464e-20	36.8131397628796
CLIP3	-1.57079	3.10338579293638	-12.5104	1.25296624891542e-31	1.77937680197249e-30	60.5796414613661
CYRIA	-1.56962	2.18897929792079	-12.5794	6.40689737893391e-32	9.30507625211048e-31	61.3467962321156
SMPD3	-1.56864	5.08990539535982	-10.268	1.13456589107695e-22	9.02794764985399e-22	40.018997564013
APBB1	-1.56807	2.82876087265763	-12.712	1.75582766312545e-32	2.65726528036752e-31	62.5594394666929
GNAI1	-1.56666	3.64273201553912	-12.7409	1.3232012172094e-32	2.0273835671126e-31	62.7748549909006
ANKRD35	-1.5664	-0.321043	-11.0488	1.13852614820442e-25	1.10670120469162e-24	47.3471921557813
HDC	-1.56636	-0.366623	-7.78875	3.61555349071793e-14	1.55094591660655e-13	21.2108668123296
PCDH8	-1.56491	-3.76108	-5.35276	1.29457463840986e-07	3.18810679333678e-07	6.6853284461911
RAB6B	-1.56434	1.85336825938711	-12.6673	2.72040560869843e-32	4.04619364329906e-31	62.2445532251453
LCN10	-1.56433	-4.85466	-9.21843	7.17576369407044e-19	4.36839464334693e-18	32.0419155594186
CCR9	-1.56341	-2.89628	-6.42611	2.93085068163018e-10	9.17809246794971e-10	12.5725550865062
RAB9B	-1.56335	-0.291241	-8.83411	1.50087223883156e-17	8.30864026384556e-17	28.8654340629415
TST	-1.56136	7.24321186658118	-9.50504	7.00820206546012e-20	4.56034474011097e-19	33.6832925595906
ADAM28	-1.55872	2.69295951663296	-10.0137	1.00225934616622e-21	7.49547740363079e-21	37.9910335316043
MS4A4E	-1.55864	-2.6902	-7.28835	1.15351234092931e-12	4.39025628458075e-12	17.9729184466015
A1CF	-1.55849	4.19461362280466	-7.88931	1.7650221622997e-14	7.74628695556774e-14	21.3781102982294
ZNF385D	-1.55782	-0.911007	-6.85502	1.99915325428856e-11	6.88274217009346e-11	15.0680095050862
AR	-1.55713	0.357369631520907	-8.42194	3.52601979425988e-16	1.7577213759502e-15	25.6866830799317
FBLN5	-1.55576	3.72650138565678	-11.63	5.4654868705074e-28	6.1698242706061e-27	52.2061033054371
CNNM4	-1.55573	6.41015421219453	-15.8147	2.17230675244469e-46	6.93973707994485e-45	94.3534366565708
CCR10	-1.55567	-1.36622	-8.33183	6.92778628533351e-16	3.37751566627416e-15	25.1825213774648
NEFH	-1.55507	-1.25514	-9.20444	8.02850609294643e-19	4.87378541638192e-18	31.8292728260432
FAM107B	-1.55394	5.50168291801694	-10.9	4.34814929504342e-25	4.05334758717559e-24	45.5399535042535
DQX1	-1.55283	3.04762762793082	-8.1167	3.39922874876387e-15	1.56998584887456e-14	23.0874292778447
PINK1	-1.55218	3.93753331982848	-17.8614	3.77234995909812e-56	1.9404025102111e-54	116.768366534873
ADGRD1	-1.55203	1.19154899655108	-8.83278	1.51650942649827e-17	8.38983111977258e-17	28.6819134112326
SNCA	-1.55145	-0.326748	-8.54458	1.39431106038103e-16	7.18267602282126e-16	26.6753073389689
PRRG3	-1.55135	-1.60586	-7.92909	1.32646303122837e-14	5.87375366864463e-14	22.2954382196038
P2RY10	-1.55088	0.808890209113768	-8.32124	7.49752255217385e-16	3.64192474056269e-15	24.894839173001
RTL5	-1.5506	1.00253938793895	-12.8838	3.24888407981208e-33	5.22816234184285e-32	64.4556605867469
SYNE1	-1.55058	3.98780394527423	-9.81552	5.33743384146425e-21	3.76671576488471e-20	36.2230662628533
SLC2A5	-1.55047	2.23161787841772	-10.0485	7.45215429015582e-22	5.63163894170367e-21	38.3521911013697
MTNR1A	-1.5503	-2.28746	-5.29913	1.71286933154886e-07	4.16306014022767e-07	6.36794384978824
HGD	-1.54912	2.92886289105363	-8.97293	5.05803610504901e-18	2.89080813503843e-17	29.5294088728566
CYP4F12	-1.54878	4.27076701991095	-8.43954	3.088338673186e-16	1.54667508805197e-15	25.3677861853099
ADAMTS19	-1.5479	-3.18545	-4.576	5.91577666679329e-06	1.23332169037622e-05	3.00288193129376
SIAE	-1.54785	6.41899586005082	-12.5605	7.70440546616899e-32	1.10870307803329e-30	60.9975562071645
ESPN	-1.54727	4.53924891178408	-7.14501	3.00917940237111e-12	1.10536976856918e-11	16.3133810639708
CD96	-1.54679	1.79323919126541	-9.88351	3.01458665669889e-21	2.17359621141957e-20	37.0278231385458
APCDD1L	-1.54677	-1.74834	-5.49507	6.08835030375516e-08	1.5471983281841e-07	7.33123233904501
CDKL2	-1.54573	-1.05227	-7.50786	2.58137187933133e-13	1.04189281154795e-12	19.340694829218
ARHGEF25	-1.5446	0.265740503382833	-10.487	1.68996565295831e-23	1.42129812068508e-22	42.3473780410212
KY	-1.54454	-2.25932	-6.56861	1.21979516256261e-10	3.93022367534854e-10	13.3998206416297
TDRD10	-1.54447	-2.22603	-9.38229	1.90952843244098e-19	1.20578662396337e-18	33.2979061291802
CFH	-1.54367	4.33802045154508	-9.73121	1.07997790504462e-20	7.45417657064141e-20	35.5141486700672
NFASC	-1.54366	3.34175840314734	-10.7872	1.19182494054305e-24	1.0801421314843e-23	44.6002289167642
ST8SIA6	-1.54342	0.108543632724574	-6.59592	1.02935785920533e-10	3.33966432901176e-10	13.3671040914655
COL17A1	-1.54339	6.59052223616518	-5.92833	5.5358898056953e-09	1.54641641363879e-08	8.96495239156033
MXI1	-1.54296	5.45997381283596	-17.7189	1.84819744516383e-55	9.28558036185071e-54	115.163766732991
MFSD6L	-1.54197	1.19331952867157	-7.42285	4.62842218592588e-13	1.82966652880505e-12	18.5236143832468
SPPL2A	-1.54117	5.98286684655737	-18.3579	1.45087975748166e-58	8.41461572099178e-57	122.298346249094
SSC5D	-1.53839	3.08477110567202	-7.78266	3.77528701783786e-14	1.61705788176683e-13	20.7015302351748
CDIP1	-1.53775	3.55886175117785	-11.0213	1.45863489747509e-25	1.40757045969078e-24	46.6699461959917
TESPA1	-1.53746	0.172970815615989	-9.67858	1.67320626552317e-20	1.1394020444065e-19	35.5389254093539
CD1C	-1.53695	-0.128042	-8.52694	1.59427089566019e-16	8.15683359671258e-16	26.5271451134637
FOXL3	-1.53462	-5.09732	-9.93388	1.97089616410229e-21	1.44334739000762e-20	37.8526168410709
NEURL1B	-1.53451	5.63060945064494	-12.7634	1.06172083345412e-32	1.63544751912545e-31	62.9579083989438
CD37	-1.53288	2.96676238136123	-10.2192	1.72860411878378e-22	1.36168937944121e-21	39.7065433346015
SLC16A7	-1.53223	1.07175976752714	-7.52648	2.2698079471349e-13	9.19791107862425e-13	19.2272351949223
APOD	-1.53219	2.98515441808932	-6.82796	2.37783908048769e-11	8.14592523846753e-11	14.3811366862472
NRG4	-1.53196	-1.73815	-6.97606	9.13827769924809e-12	3.23641093188739e-11	15.9001875695217
DACH2	-1.53123	-4.44059	-7.28446	1.18412679325656e-12	4.50479052781269e-12	17.9836705532162
ITGB7	-1.53057	1.91055237249746	-9.77947	7.2178982985128e-21	5.0484393481666e-20	36.1582951508993
PLPP3	-1.53049	4.6817302108211	-18.0682	3.7360977991931e-57	2.043385388084e-55	119.057016469021
RBMS3	-1.53039	1.57725738394891	-11.8098	1.01562463265279e-28	1.20431786550299e-27	54.11
BRINP2	-1.53029	-4.0266	-5.85537	8.37765582660332e-09	2.30595677100152e-08	9.33922000324607
PRR33	-1.52986	-0.645759	-8.91324	8.08597598173767e-18	4.5580535842261e-17	29.5124933415509
SAMD9	-1.52915	4.15344958882149	-9.58695	3.57242784048804e-20	2.38203203576986e-19	34.3345790109929
KLHL6	-1.5287	2.34284527777674	-9.93287	1.98778574353141e-21	1.45509957668163e-20	37.3625701757592
RIMKLA	-1.52822	3.55885	-11.9407	2.95329983141894e-29	3.6484546809445e-28	55.1185130331347
TPM2	-1.5281	6.77544106875385	-7.31451	9.66784640525735e-13	3.70486451046703e-12	17.4430223073228
ZNF528	-1.52809	1.48415426753041	-9.70461	1.34770653740827e-20	9.23935425863829e-20	35.5883247237281
MAP2	-1.52696	0.233021199182901	-8.94958	6.07855743469057e-18	3.4557798731499e-17	29.7068514095394
ACADL	-1.52445	-4.32417	-6.3497	4.65963621049111e-10	1.43654107431177e-09	12.151232677097
AMOTL1	-1.5239	3.63927317986199	-9.58005	3.78161311705435e-20	2.51182242513645e-19	34.303457102986
TMEM155	-1.52322	-3.49129	-7.32683	8.89489964126766e-13	3.42308061678978e-12	18.2473399214985
AC005833.1	-1.52299	-0.289284	-5.69593	2.04120211099057e-08	5.42906988061713e-08	8.26182015060783
GRIA2	-1.52298	-4.61739	-7.44807	3.89421606084127e-13	1.54756808874499e-12	19.0747632910249
BCAR3	-1.52289	4.23892224894874	-18.4423	5.62485861549521e-59	3.32926135108232e-57	123.249826917169
GPR37L1	-1.52264	1.01788330250798	-10.5964	6.46353660409908e-24	5.57709950717146e-23	43.2249393925811
NELL2	-1.52257	0.844883132850155	-6.85825	1.95804778263123e-11	6.74525410149803e-11	14.8967450714048
CYP26B1	-1.52152	1.0532527514344	-8.98463	4.61259492735951e-18	2.64848764550015e-17	29.8863266634091
EPHA4	-1.52083	2.40913355041616	-8.13464	2.98058544480813e-15	1.38216952623072e-14	23.2927378495036
SERTM1	-1.51985	-5.12545	-8.73696	3.1896427509404e-17	1.72109259021239e-16	28.3135125185428
EML5	-1.5197	-2.59991	-5.71434	1.84370864365534e-08	4.92501027639803e-08	8.53880652465468
ATP8B1	-1.51966	7.37470306680093	-13.1854	1.63306198955994e-34	2.82807719093833e-33	67.1407238349114
JAM3	-1.51668	2.35224702391087	-12.4702	1.85136679030302e-31	2.5887679803242e-30	60.2745793234903
NPAS3	-1.51597	-1.81814	-6.47403	2.18644790296467e-10	6.92729222858633e-10	12.805286403499
PRDM6	-1.5147	0.155918941555602	-8.14315	2.80003902747038e-15	1.30123889518071e-14	23.6713991355526
SLC22A23	-1.51426	5.06899053905373	-13.7343	6.486836002853e-37	1.29759243793181e-35	72.6115936482283
PCDH11Y	-1.51299	-5.31923	-10.3055	8.20445495907941e-23	6.59217085345279e-22	40.988211075476
TBPL2	-1.51246	-4.99788	-9.24779	5.66750565334349e-19	3.47222616826429e-18	32.2762534292959
FOXI2	-1.5107	-4.29148	-7.62694	1.12949326817859e-13	4.67233895498578e-13	20.2817224719473
GZMM	-1.51029	-0.408852	-7.49152	2.88899328111924e-13	1.15982510749324e-12	19.1809551310766
NDRG2	-1.50934	6.13271292387324	-11.893	4.63529461805099e-29	5.63770562165906e-28	54.6299617382517
SOWAHA	-1.50816	3.80402740404138	-9.00808	3.83303523901551e-18	2.21633817450335e-17	29.7278655120086
CLCN2	-1.50766	4.64638440328231	-11.4879	2.04601256348687e-27	2.24088942552241e-26	50.8645314066749
ADCY9	-1.50656	4.71346425832434	-16.351	6.52474229351686e-49	2.36905716510193e-47	100.133950982914
FBXL22	-1.50555	-0.0177737	-11.2203	2.39538497021116e-26	2.45112128124094e-25	48.8689843791122
NBPF1	-1.50503	3.68607082120203	-17.5523	1.17974504882221e-54	5.67953584367529e-53	113.344860676373
ATP8A1	-1.50418	4.90464237309974	-9.57253	4.02349243266752e-20	2.66735787164529e-19	34.2021673161724
FIGN	-1.50402	-0.908685	-8.58554	1.02050704773557e-16	5.30448821233497e-16	27.0342
PGM1	-1.50347	6.04735086015817	-12.2856	1.09969505340994e-30	1.48137409260202e-29	58.347353640098
MAFA	-1.50341	-3.81965	-6.6073	9.58862491284442e-11	3.12208372962868e-10	13.6822359981408
TUBB2B	-1.50313	0.570864659447261	-6.85908	1.94768726377029e-11	6.71223907871223e-11	14.9346617258252
BCL2L15	-1.5031	5.51168450079619	-8.08954	4.14585939036393e-15	1.90111137818147e-14	22.7916293681747
GPR55	-1.50208	-1.0557	-6.57027	1.2073077270903e-10	3.89216553764255e-10	13.3302559620678
C1QB	-1.50193	6.11825746467432	-6.67772	6.16940489648968e-11	2.04656093715991e-10	13.3497102026184
MT-ND6	-1.50188	8.86946367449738	-6.1722	1.34425555006119e-09	3.97753272927709e-09	10.4054458262536
MEIS2	-1.50064	1.9069141244175	-8.63705	6.88234479699902e-17	3.62313631210887e-16	27.0820710440022
CACNA1H	-1.50005	3.9174416766885	-9.47073	9.2828145256248e-20	5.98414335868607e-19	33.4005299011143
C8G	-1.4974	0.33808801939284	-6.88833	1.61343521064083e-11	5.58929660162465e-11	15.1610135589004
DERL3	-1.49593	1.67110212593305	-8.03706	6.07676179260467e-15	2.760175402407e-14	22.7225830621014
RHOU	-1.49581	5.02741493111415	-13.0934	4.07904180147519e-34	6.8644673276432e-33	66.1989897429901
TCF23	-1.49519	-3.75797	-5.55203	4.48075930851687e-08	1.15342512852394e-07	7.71104071940422
FAM3D	-1.49383	6.61373175870142	-5.62793	2.96580337384378e-08	7.77578575699972e-08	7.33046632344273
FRZB	-1.49376	3.37259623393112	-8.26735	1.11960845691048e-15	5.36313552128156e-15	24.1503787306581
GPR17	-1.49339	-1.63608	-6.44387	2.62977713274649e-10	8.27123533853642e-10	12.6138153511233
EPHA10	-1.49316	3.9685182144465	-11.138	5.07155490338243e-26	5.03833949443875e-25	47.697232305419
PER3	-1.49202	2.80987302065313	-11.5018	1.79920570788866e-27	1.98440792912826e-26	51.1015285717208
TMEM108	-1.49161	-1.12055	-10.0479	7.4951947595548e-22	5.65921585973725e-21	38.710101255472
PCDH7	-1.49081	2.84105706662812	-9.43225	1.27116175138007e-19	8.11880582006714e-19	33.1780317977997
LTBP4	-1.49016	6.85207247414146	-8.8392	1.44251800767021e-17	7.99584308100202e-17	28.4023972728858
GLI3	-1.48999	1.85682638929695	-8.63133	7.19070725648298e-17	3.78201441003638e-16	27.0519001610677
KLHL13	-1.48961	1.53961436846388	-6.21414	1.04886276857759e-09	3.13299260790294e-09	10.9005799376396
DOCK2	-1.48958	3.42560854626007	-9.58889	3.5156025051823e-20	2.34595205007975e-19	34.3952750149631
C1QTNF2	-1.48949	0.15803046122317	-11.321	9.53110820414225e-27	1.00442770178165e-25	49.7711876250876
SLC9A1	-1.48925	6.08433446738996	-11.8235	8.92492025924808e-29	1.06452309758858e-27	53.9780274299223
VWA3B	-1.48907	-0.902332	-7.4492	3.86433900315198e-13	1.5367549698913e-12	18.9392390302642
GRAMD1C	-1.48745	2.40881832285614	-10.8402	7.42569622689308e-25	6.8228765491437e-24	45.1784423661479
A2M	-1.48655	7.83436857986887	-8.69708	4.33899729920649e-17	2.31739463294765e-16	27.3383522729934
ATP8A2	-1.48541	-0.975121	-9.75653	8.74349543588903e-21	6.0810395017493e-20	36.2752892880422
LRRN3	-1.48507	-1.1655	-6.00543	3.55677989745646e-09	1.01084653428702e-08	10.0426111277682
IL1RAPL1	-1.48504	-4.60374	-7.84812	2.36966008467468e-14	1.02901596089026e-13	21.8173211977092
PCDHGC3	-1.48467	2.62545738091324	-9.70269	1.36946486159725e-20	9.37736180783884e-20	35.4114550396124
SPTLC3	-1.48447	2.21494870332637	-8.81236	1.77769300957544e-17	9.76290698585711e-17	28.3844776950325
SPART	-1.48441	3.00890358949488	-11.1772	3.54941448313984e-26	3.57694055464174e-25	48.1180766663976
RARRES1	-1.484	4.04962595715046	-7.11928	3.56849529677118e-12	1.3030700235389e-11	16.1627073365315
SNCB	-1.48354	-4.42944	-7.07984	4.63028893603734e-12	1.67627322332496e-11	16.6510375679001
ADCYAP1	-1.48234	-1.17252	-5.28949	1.80086150427816e-07	4.3683213162722e-07	6.24044924326915
ICAM3	-1.48218	-0.247399	-7.74462	4.94196235368939e-14	2.0985733503394e-13	20.9019487337371
CACNA2D1	-1.48126	1.75678726630618	-9.09793	1.88009192266192e-18	1.10824108797292e-17	30.6584562265315
KANK4	-1.48115	0.0317042998658149	-6.95795	1.02810646683476e-11	3.62405956889764e-11	15.6308571567493
PDE1C	-1.48078	0.636477884566813	-11.1472	4.66493975095558e-26	4.64692528621125e-25	48.1543443326889
CLIC2	-1.48047	2.3261805284039	-12.5036	1.33971492372528e-31	1.8978928710446e-30	60.6039379783937
GRIN3A	-1.48032	-0.0640004	-10.1788	2.44707490434935e-22	1.90765879891158e-21	39.7425900534801
CAMK2A	-1.47822	-1.85931	-7.21893	1.83869275455156e-12	6.86797641601784e-12	17.4787360399525
CDA	-1.4767	3.47177024077188	-7.71036	6.29247517773198e-14	2.65056905914555e-13	20.1770435595243
TGFBR3L	-1.47525	-3.01763	-5.51251	5.54430955791318e-08	1.41247497183687e-07	7.48979447412535
TEX43	-1.47469	-1.91628	-4.81987	1.88141003924073e-06	4.12697165988038e-06	4.04175116827184
OPN3	-1.47467	1.27408863708599	-11.9877	1.8922724816391e-29	2.38542270606626e-28	55.8361815369229
ITGA7	-1.47457	3.67093931808527	-11.2005	2.87136642178492e-26	2.91745008040616e-25	48.2769171022495
CD207	-1.47394	-1.2868	-6.5048	1.80966996143015e-10	5.75994952917077e-10	12.9555248794149
TIAM1	-1.47392	1.71723166635184	-9.36451	2.20619456452481e-19	1.38351453768804e-18	32.7947877722972
CAPN5	-1.47355	7.32357989772914	-11.1351	5.20682479280805e-26	5.16884278541652e-25	47.6766142799024
SLC5A12	-1.47354	-2.21947	-4.67088	3.81102776118669e-06	8.10159812996182e-06	3.3863672717891
GPRASP1	-1.4727	1.73741297495135	-11.2576	1.70454728627011e-26	1.75878750737948e-25	49.0075268409351
ZNF793	-1.47244	0.271661480431065	-7.01667	7.01021112294298e-12	2.50325369499635e-11	15.9758233879328
MGLL	-1.47197	7.39422696920185	-12.3389	6.58736415524597e-31	9.00391910592161e-30	58.8829135487084
AC119396.1	-1.47196	-2.00282	-7.19722	2.12575893342477e-12	7.90266544340296e-12	17.3452585491352
SLC30A4	-1.47078	2.9210884094561	-14.6299	6.31097341075551e-41	1.5319178856473e-39	81.9072313578544
PTPN21	-1.4693	3.98901653952941	-20.5188	3.25939645558855e-69	2.73457033698723e-67	146.77187958852
TFCP2L1	-1.46823	5.73553610959604	-6.09859	2.07089441912183e-09	6.01331791762141e-09	9.90818817873453
EXTL1	-1.4682	-2.97891	-6.73583	4.2753473574067e-11	1.43980569715627e-10	14.4533341359055
GABRA2	-1.4676	1.58056244020852	-4.9649	9.29627637166131e-07	2.09858339252119e-06	4.31264979657082
EFCAB1	-1.46747	-3.47535	-7.5111	2.52418417319357e-13	1.01904870509938e-12	19.481087870484
ETHE1	-1.46738	6.41059896851115	-10.3004	8.57779665860577e-23	6.87616232146028e-22	40.306902410377
SLC46A3	-1.46711	4.78312269100448	-11.8281	8.54786921505376e-29	1.02166544705238e-27	54.017439801063
SPX	-1.46652	-4.1417	-6.97603	9.14023346511823e-12	3.23644038061132e-11	15.9819486148285
FO681492.1	-1.46613	-3.7877	-7.10446	3.93602038934636e-12	1.43182993873023e-11	16.7988279292017
ZBTB7B	-1.4652	6.43545746815593	-15.0591	6.91679268889866e-43	1.87371360567767e-41	86.315738506538
MAN1A1	-1.46516	5.83834648183463	-10.2226	1.67787944206167e-22	1.32354132346654e-21	39.6336913640926
AMER2	-1.46495	-5.01644	-8.38861	4.52935823799209e-16	2.23915613350164e-15	25.7061430832545
APBA1	-1.46414	2.24637283497038	-12.6736	2.55790698156406e-32	3.81434912531249e-31	62.2684438933396
NPY4R2	-1.46406	-3.32594	-5.9558	4.73112232500828e-09	1.33042608433319e-08	9.88055121789801
PELI2	-1.46387	3.21664969222546	-11.0427	1.20264288717228e-25	1.16640162845109e-24	46.8910929529586
AKR1C3	-1.46321	5.69586840834045	-6.89599	1.53562790240153e-11	5.32829894342616e-11	14.7074369066611
SMPX	-1.46304	-2.45922	-3.55246	0.000415875031339462	0.000710655345722752	-1.04114
GPD1L	-1.46181	5.89479456014341	-16.5391	8.38483487434014e-50	3.20608630825709e-48	102.179073060812
CASQ1	-1.46074	-2.94036	-6.83152	2.3243624442089e-11	7.96588461694675e-11	15.0471203231131
RIMS2	-1.46054	-3.87705	-5.18206	3.13041613291486e-07	7.42051598205563e-07	5.83845798708767
GALNT12	-1.46012	5.23293690313063	-12.5456	8.90690795684187e-32	1.27643524227279e-30	60.8404558668479
AHNAK	-1.45924	8.89474494610704	-7.90292	1.60082727848149e-14	7.04535214005491e-14	21.5336614519049
DSC2	-1.45835	6.79005194410219	-10.3157	7.51260273865301e-23	6.05034077968965e-22	40.4464098187426
NCKAP1L	-1.45594	3.95844216201324	-9.58341	3.67813953209087e-20	2.44778562604594e-19	34.3169940025723
FGF2	-1.45592	1.28658	-8.62411	7.59974135733455e-17	3.991076568788e-16	27.0830314583595
RIOK3	-1.45591	6.26432141084906	-14.3123	1.71989408434913e-39	3.87043352341223e-38	78.5258590886576
TIMD4	-1.45524	-2.28885	-5.11812	4.33056136776264e-07	1.01005522427857e-06	5.47768634302877
BNC2	-1.45479	1.88997060049906	-8.3015	8.68568933381232e-16	4.19666672508466e-15	24.5879694043405
PBX1	-1.45406	5.2341936323076	-9.29203	3.96739952057315e-19	2.44887735407378e-18	31.9348553689237
RELL1	-1.45194	3.90626647998561	-14.294	2.07932688119971e-39	4.64903059350254e-38	78.3563963413639
XCL1	-1.45158	-2.29633	-5.21258	2.67792260314624e-07	6.38379811726572e-07	5.94185520771546
MICU3	-1.45075	-1.06743	-7.1051	3.91948687389652e-12	1.42641591159304e-11	16.6806259221444
COL21A1	-1.45062	-0.379765	-7.43104	4.37596785199398e-13	1.73343691006216e-12	18.7688636501427
FAM13C	-1.44957	0.0362822224966447	-9.97179	1.43006520206752e-21	1.05532949988612e-20	37.9860083108135
VIPR2	-1.4493	-1.18032	-6.99266	8.20106072874755e-12	2.91404055458355e-11	15.9694712211995
CAMK4	-1.4476	1.08430519249234	-10.8272	8.34353333139813e-25	7.64587945739946e-24	45.2463835852518
SHISA6	-1.4475	-0.768423	-3.80847	0.000156279175565183	0.000280766423211337	-0.258097
RAI2	-1.447	2.4114814148576	-8.81207	1.78178343077537e-17	9.78226271730962e-17	28.3556584343773
KANK2	-1.44627	5.79673976494272	-11.7455	1.85678856267452e-28	2.1697685414945e-27	53.245992075145
C2orf72	-1.44495	4.4701501947983	-8.37556	4.99509352815046e-16	2.45884937188904e-15	24.8885
TYRP1	-1.4446	-0.912863	-5.88948	6.90592307120047e-09	1.9121286196661e-08	9.38192360563588
DRGX	-1.44433	-3.13683	-3.66454	0.000272847438415067	0.000475988924813526	-0.620381
ATP2B4	-1.4439	5.79532916330315	-9.39934	1.66215359956933e-19	1.0538151379808e-18	32.7986592256107
MPPED2	-1.44349	-1.57286	-7.25022	1.49084139187157e-12	5.62581043137912e-12	17.6665095115539
SFTPD	-1.44348	-3.50034	-6.61706	9.02242141114938e-11	2.94447912704095e-10	13.7363198674375
VWDE	-1.44071	-2.31203	-3.80336	0.000159453745096278	0.000286112860932202	-0.149082
ZNF662	-1.44026	0.58713965457863	-6.7567	3.74533385953015e-11	1.26624814347143e-10	14.3028
CD38	-1.43969	1.93828231421344	-7.51912	2.38822013898025e-13	9.66189341338849e-13	19.0686044622517
MEI1	-1.43916	1.2397056646358	-10.1387	3.45141560051539e-22	2.66060730703423e-21	39.2667
CDKL1	-1.43781	2.09685419258119	-16.0289	2.15200529046551e-47	7.27849460569774e-46	96.8205915398391
TBC1D9	-1.43753	3.77553388450545	-11.4897	2.01288425114844e-27	2.20600371037403e-26	50.9125946826513
ZNF726	-1.43723	-2.16139	-6.21575	1.03890112452744e-09	3.10484664278191e-09	11.3139167856542
MEOX1	-1.43668	0.554395202269398	-8.38316	4.71842434906735e-16	2.32862729939837e-15	25.3919177722428
TAGAP	-1.43557	1.91307415749407	-10.1293	3.74085219482945e-22	2.88115634952038e-21	39.0899265793947
TNFSF10	-1.43546	6.12061079526132	-11.6528	4.42047622863338e-28	5.02625596443886e-27	52.388111266085
CAPN6	-1.43529	1.79653290968819	-4.40145	1.30213864899717e-05	2.61928099052817e-05	1.73715709457233
FAM216B	-1.43448	-3.74035	-5.21965	2.58249225881922e-07	6.16736406096069e-07	6.02143789223775
GIMAP4	-1.43395	3.48410619728897	-11.2465	1.88556443500108e-26	1.93746790309891e-25	48.7095775496455
SNX24	-1.43299	2.46158570339844	-13.686	1.06009889606842e-36	2.08437875093863e-35	72.2760180568746
SHD	-1.43299	1.87576828898935	-7.37144	6.57156647169678e-13	2.56148812201929e-12	18.0884684111504
THEMIS	-1.43165	-0.151563	-7.03472	6.22864379463407e-12	2.23246890714767e-11	16.1495064046798
PCDH11X	-1.43053	-5.15595	-9.18595	9.31155377664413e-19	5.62304625862126e-18	31.7902440692023
AIFM3	-1.42861	4.38971009538945	-5.92156	5.75386703477756e-09	1.60471331228111e-08	8.92191301724792
RETREG1	-1.42847	4.75801261659549	-9.25029	5.55449361434907e-19	3.40661153785646e-18	31.6053497642563
FCGR2B	-1.42606	1.33498082240473	-7.57823	1.58578994507498e-13	6.49613833153136e-13	19.5643447035915
CNRIP1	-1.42439	2.0717104417069	-14.4675	3.43355532441647e-40	8.08475976456264e-39	80.3187560622798
CYP8B1	-1.42421	-4.28913	-7.23905	1.60689523221113e-12	6.04526998221702e-12	17.6841346744072
APBB1IP	-1.42414	2.3897496527714	-10.7697	1.39311600909064e-24	1.25532971768058e-23	44.5674624203863
ZNF43	-1.42355	1.96300170111993	-6.79853	2.86994073632564e-11	9.77941359343771e-11	14.3532119940345
CCDC85A	-1.42338	-2.8508	-6.02856	3.11173249512447e-09	8.90251162278369e-09	10.2768027659344
CACNB2	-1.42337	1.76671242619097	-10.1692	2.65592294413869e-22	2.06674093847587e-21	39.4448738549649
TLX2	-1.4216	-2.24371	-5.81322	1.06227755193302e-08	2.89442581271613e-08	9.06108201952626
STBD1	-1.42149	1.24461666743924	-12.4408	2.46013880770849e-31	3.41240602035521e-30	60.1534577507435
FOXF1	-1.42121	3.88956574009119	-10.2432	1.4051259809022e-22	1.11296023501066e-21	39.8380978904259
APLP1	-1.4212	0.303187416778221	-8.76822	2.50418661827401e-17	1.36014636466467e-16	28.3168526570392
LHFPL3	-1.42039	-1.23872	-4.53227	7.22626880126637e-06	1.49445499212979e-05	2.70440251547798
SQOR	-1.41962	6.16127399535215	-11.6691	3.79619602771795e-28	4.33353077589494e-27	52.539324681249
CCL14	-1.41857	-1.66403	-7.43039	4.39551592532294e-13	1.74038262857632e-12	18.8722561148222
KCND3	-1.41812	1.89173068121756	-7.38891	5.83479910153903e-13	2.28564897715093e-12	18.1921408988681
NCCRP1	-1.41799	-2.2139	-5.05925	5.82117340560141e-07	1.34107357996546e-06	5.1910000335422
C5orf52	-1.41776	-0.502642	-5.63389	2.87068086203017e-08	7.53668195936007e-08	7.96294791167333
ADGRV1	-1.41772	-0.302252	-6.03625	2.97631823655457e-09	8.5263895379368e-09	10.1446258368304
ABCA10	-1.41645	-0.203972	-7.3897	5.80343150294171e-13	2.27439244139096e-12	18.481178974659
RAB44	-1.41561	-2.44033	-7.11511	3.66837167711925e-12	1.33812722025437e-11	16.8369330784962
CSRP1	-1.41409	7.92380376568128	-12.5818	6.26113687860614e-32	9.10868928223485e-31	61.2337297490353
CLSTN2	-1.41408	0.928716618665206	-6.22376	9.90642338011819e-10	2.96729142597197e-09	11.057801645609
TMEM74	-1.41361	-2.3749	-6.51956	1.65231118530178e-10	5.27325440763847e-10	13.1151772192403
TAFA4	-1.41327	-4.92458	-7.24837	1.50941449184904e-12	5.69092728242299e-12	17.7555613170439
GDF6	-1.41273	-2.50267	-5.06621	5.62212831662091e-07	1.29729297324645e-06	5.23956366694497
ANKRD65	-1.41191	0.318275495631475	-8.84919	1.33437791626159e-17	7.4106855805749e-17	28.9360878181294
PDZRN3	-1.4115	3.79371187224522	-9.71288	1.25807527553966e-20	8.6400419078424e-20	35.3891681955825
SLCO1C1	-1.41128	-2.59267	-6.73537	4.28774345776231e-11	1.44369900994557e-10	14.4405417458076
TMEM273	-1.4105	2.20137218516224	-11.2482	1.85705572099425e-26	1.91044607297284e-25	48.8804941330959
SMIM31	-1.40973	3.58536964445538	-7.24108	1.58511979212173e-12	5.96724577809625e-12	16.9902287242245
LRP1B	-1.40951	-3.84782	-5.52017	5.3205101654873e-08	1.35904670752979e-07	7.5482698550051
PRRT4	-1.40816	-2.93846	-4.91798	1.17003256228274e-06	2.6166465187752e-06	4.55078758666821
RIMS1	-1.40796	-3.10522	-4.71629	3.07941919026483e-06	6.61548811253536e-06	3.62780735996899
BFSP2	-1.40719	-3.37552	-6.1758	1.3160169478316e-09	3.89664569288565e-09	11.1255624525127
SRI	-1.40596	7.18609380370336	-12.2022	2.44741544837236e-30	3.2313736588403e-29	57.572080200767
PTPRC	-1.40571	4.54929151160154	-6.90112	1.48565005827751e-11	5.16214112529358e-11	14.7459022573359
CPAMD8	-1.40537	0.295376246663298	-11.6479	4.62503338215023e-28	5.24160340614442e-27	52.7636947662726
ZFYVE28	-1.40487	3.60660405686614	-13.5132	6.09458378698125e-36	1.14992021386896e-34	70.4295549234194
GP9	-1.40438	-3.93396	-5.51515	5.46609704751515e-08	1.39357656398e-07	7.52432247133357
MATK	-1.40421	0.912419044166175	-8.17964	2.14127011083496e-15	1.00482137728918e-14	23.8665159238666
RASGRP4	-1.40214	0.202015588238255	-9.63424	2.41679076986615e-20	1.62463612896137e-19	35.1855039898666
TEK	-1.40119	2.50872354593348	-13.1598	2.10674844308686e-34	3.63020272600899e-33	67.0069506376727
PCDHA3	-1.40055	-3.36996	-6.01992	3.2712909558964e-09	9.33427795785991e-09	10.2406474517789
FLI1	-1.39925	3.00067344189819	-13.0642	5.45579665772622e-34	9.11038972323501e-33	66.0076723165924
NPPC	-1.39799	-3.87395	-5.60271	3.40342633617438e-08	8.85864719399125e-08	7.98111965499306
NPY4R	-1.39788	-2.12006	-5.39055	1.0612564827433e-07	2.63605860753845e-07	6.82702889148082
DOCK10	-1.39768	2.97231152679504	-10.7412	1.79431579689711e-24	1.60430211680149e-23	44.2394048186903
SRL	-1.39745	-0.986799	-7.29101	1.13303032896602e-12	4.31420206554743e-12	17.8968314262578
TCF7L1	-1.39708	2.45307014255473	-13.4446	1.21631892731284e-35	2.2387263067889e-34	69.8523604529413
PTGER2	-1.39679	2.15589567398327	-8.25219	1.25282970473238e-15	5.97588069515235e-15	24.2089472923797
POU2F2	-1.39598	2.07587071078742	-11.0201	1.47462555954877e-25	1.42220722911168e-24	46.8345850694138
SELP	-1.39453	1.24245667169009	-6.19449	1.17836854381493e-09	3.50348246047711e-09	10.8473313407942
GLRA2	-1.39429	-1.08272	-3.38729	0.000758576809587543	0.00125760028777952	-1.69659
LIMA1	-1.39153	7.36125915048151	-10.7701	1.38754043894583e-24	1.25095781983833e-23	44.4174899031334
OASL	-1.39074	3.65245440268837	-8.0871	4.22062881615015e-15	1.9348840273083e-14	22.8250168478063
SLC35G1	-1.39013	3.42313104134345	-14.7733	1.4057086259105e-41	3.53122996825744e-40	83.3632048457155
PCDHGB5	-1.38918	-0.541893	-5.71908	1.79596044411171e-08	4.80191589659385e-08	8.42142562900937
OLFML1	-1.3887	2.24127562880398	-12.3133	8.42850196874822e-31	1.14340501982634e-29	58.7983040241634
ACKR4	-1.38869	-0.988424	-5.56327	4.21632728696051e-08	1.08854539072068e-07	7.63504206350349
MSTN	-1.38734	-3.02957	-5.46115	7.29847982695934e-08	1.84199221450552e-07	7.22562008767626
GDF10	-1.38726	-2.36404	-3.63454	0.000305755737097145	0.000530346889226211	-0.754016
HES5	-1.38684	-2.15928	-4.73517	2.81675292002795e-06	6.07537011317147e-06	3.6778849463986
TREH	-1.38566	0.263982504745757	-6.15074	1.52537599704455e-09	4.48809556638081e-09	10.7381013383637
PPARGC1B	-1.38479	4.26152763897109	-13.6071	2.35753557312245e-36	4.54746510159323e-35	71.3411731880453
AKAP7	-1.38427	3.10368725430844	-9.55337	4.71127274605119e-20	3.1019019760001e-19	34.1423326836808
CD52	-1.38349	2.7622	-9.14069	1.33719877630386e-18	7.98576587797498e-18	30.8792686672396
CD3E	-1.38226	3.17814131108241	-8.52571	1.60930832031758e-16	8.23133344186115e-16	26.0964520967511
DSEL	-1.38181	0.200005124813375	-8.85609	1.26438554131402e-17	7.02874728547125e-17	29.0045439663764
NMRK2	-1.38134	-5.20047	-7.93958	1.23003678461e-14	5.46356354366863e-14	22.4698262060005
MESP2	-1.37996	-1.1178	-6.2513	8.40923791460729e-10	2.5346504861904e-09	11.4516374769663
LEPR	-1.3798	2.43294074636156	-10.8675	5.81665798018412e-25	5.37589838885146e-24	45.4233857536544
ACOX1	-1.37923	6.75074348020635	-14.2601	2.95210886207963e-39	6.54958889131223e-38	77.994881872627
HACD4	-1.37782	2.33744073974723	-11.8584	6.42249573658448e-29	7.73402957930128e-28	54.4807624565896
SLC6A8	-1.37758	6.52478249239626	-6.11734	1.85578700520578e-09	5.41417400590336e-09	10.0258199811465
IRAG1	-1.37757	4.24978708389133	-9.01166	3.72608458756791e-18	2.15593973642237e-17	29.7352765484471
LXN	-1.37747	3.97878166298216	-13.0667	5.31867532772401e-34	8.89000635290658e-33	65.9607329238398
ELAPOR2	-1.37658	2.32092915254567	-5.56028	4.28504818345628e-08	1.10535056350261e-07	7.17418922807197
KIR3DL2	-1.37604	-3.82901	-5.24542	2.26190432471472e-07	5.43026704320664e-07	6.15214884806049
MARCHF8	-1.3759	5.13242047219298	-17.636	4.65170055132306e-55	2.28395854058285e-53	114.242308969682
MACIR	-1.37551	4.82028465029648	-14.0965	1.5956866366314e-38	3.42161937232015e-37	76.3020805053568
CX3CR1	-1.37508	-0.241269	-8.30183	8.66414788813684e-16	4.18742919325137e-15	24.8845641270565
TRIM55	-1.37313	-4.61513	-7.37422	6.44869032792689e-13	2.51529485302551e-12	18.5832770428297
WNT2B	-1.37293	2.51188874718164	-12.6152	4.52391834315376e-32	6.64854427931348e-31	61.6774573070379
PEX11A	-1.37207	3.72218162049805	-15.5732	2.90817850508793e-45	8.69585624626897e-44	91.7945951008438
SVIL	-1.3717	6.05147095033611	-10.4009	3.58498404845579e-23	2.95889586005069e-22	41.1651583287711
TTC28	-1.37111	2.93758	-11.8139	9.77266900573919e-29	1.1608318792178e-27	53.9919158226202
SASH3	-1.37091	3.17800083732516	-9.69612	1.44630903077388e-20	9.87615921725204e-20	35.3097194554311
HCN4	-1.36982	-4.03464	-6.12834	1.73992951837875e-09	5.09940679432592e-09	10.867499868099
TSPAN2	-1.36953	2.72074901637253	-8.00721	7.54630558462197e-15	3.40085526516354e-14	22.3408131284892
GLOD5	-1.36717	0.554246691888999	-7.34245	8.00158105860476e-13	3.08823862072055e-12	18.0895750003035
NECAB2	-1.36677	-3.37944	-5.83546	9.37339692207266e-09	2.56654656217018e-08	9.22018653178402
CNNM1	-1.36624	-1.40282	-6.68496	5.89467158179516e-11	1.95918478746473e-10	14.0649873861155
TMEM132B	-1.36589	-1.2526	-6.6728	6.36310898508992e-11	2.10758169009791e-10	13.9788055249456
TXLNB	-1.3641	-1.17338	-6.96917	9.55734517491163e-12	3.38136328880241e-11	15.8242061204078
WFDC1	-1.36405	3.12361891361085	-10.3008	8.54771489027617e-23	6.85841023438454e-22	40.3967469330214
LRRC75A	-1.36344	4.41528601388834	-12.3294	7.21337221325851e-31	9.82416957933388e-30	58.7719715847323
RASSF2	-1.36189	3.64852117025655	-10.2303	1.57097660986952e-22	1.2403466764904e-21	39.7439605676265
BDKRB1	-1.36147	0.219903577064207	-8.56412	1.20160589895952e-16	6.20847675686618e-16	26.7879900573768
TWIST2	-1.36019	-0.0422187	-7.06655	5.0537915006623e-12	1.82500372975233e-11	16.3501643458988
CD69	-1.35945	1.5007687066089	-7.56459	1.74335388837307e-13	7.11719691666926e-13	19.453864824899
AK5	-1.35912	-1.31784	-6.9208	1.30811934008495e-11	4.56178905461829e-11	15.5300906842249
DAND5	-1.35912	-3.05974	-5.55887	4.31803933294435e-08	1.11319620810378e-07	7.73430180111629
RGL1	-1.35902	3.70826863220356	-13.3655	2.69280217895159e-35	4.85800626918793e-34	68.9432483842837
TMEM156	-1.35822	-0.622062	-7.58995	1.46172477500749e-13	6.00498913393261e-13	19.8785973452288
ECI2	-1.35642	3.85809110941318	-11.4986	1.8540781963797e-27	2.0436245834203e-26	50.9937387288584
FAS	-1.35639	3.86181046449405	-10.919	3.66450801802712e-25	3.43086089250069e-24	45.7441950097185
TRIM50	-1.35629	-4.16953	-6.40641	3.30438850961638e-10	1.03030392588309e-09	12.4857494467851
FAM180A	-1.35488	-1.01159	-5.79723	1.16190635917566e-08	3.15593707459264e-08	8.88960099287472
NIPAL1	-1.35462	4.74057021084062	-11.368	6.18962957007324e-27	6.59527545373464e-26	49.7639845623696
MTM1	-1.35433	4.45806874390144	-16.9478	9.46501076503603e-52	3.9968415637873e-50	106.654304611386
MYBPC2	-1.35231	-2.3803	-5.82962	9.68670089519388e-09	2.6489754995512e-08	9.1603258684984
MAP1B	-1.35227	3.55475158304262	-8.64997	6.23315948537426e-17	3.28939527895338e-16	26.9903390557863
FGF14	-1.35197	-2.63572	-4.94769	1.01166165168683e-06	2.27782026134752e-06	4.68217777747043
CKMT1B	-1.35153	3.95938517813369	-9.04466	2.86985785737619e-18	1.67284159693196e-17	30.0099339888875
TPSD1	-1.35137	-1.40048	-3.41505	0.000686830335271824	0.00114414348766293	-1.57099
CPEB3	-1.35102	2.39182357192635	-15.5136	5.5025370592759e-45	1.61735285706574e-43	91.2767204986093
INSYN1	-1.35073	-0.57488	-8.01686	7.03670895657183e-15	3.1769968886215e-14	22.8541685143293
P2RX4	-1.35059	5.40487638735017	-14.4212	5.558330659076e-40	1.2911912470539e-38	79.6415927732699
CCDC178	-1.35048	-4.03149	-6.68204	6.00393316155525e-11	1.99319970862772e-10	14.1447940641928
MUC5B	-1.34987	6.57746927096699	-2.84759	0.00457695597744175	0.00686245598665097	-4.03951
ARHGEF6	-1.34979	3.29289799904319	-11.4977	1.86923780180961e-27	2.05902083675433e-26	51.0256428668679
SIPA1L2	-1.34933	5.25101717439412	-10.6998	2.59200809367615e-24	2.29144122163708e-23	43.7660398603188
CROT	-1.34906	3.81355552188603	-13.0527	6.11488058917762e-34	1.01716536306792e-32	65.8316623853911
DDX25	-1.34875	-4.30077	-6.69335	5.59116806138829e-11	1.86260905175354e-10	14.2190040823947
CRAT	-1.34827	5.70525828806434	-7.76227	4.36189341078757e-14	1.86047887015404e-13	20.4713287949356
EBI3	-1.34787	0.380315701815889	-8.36319	5.48003664553351e-16	2.6906668563851e-15	25.2785559256415
TMIGD2	-1.3477	-0.960227	-6.30723	6.01735672101178e-10	1.83579834438211e-09	11.7680729028915
FGF7	-1.34767	1.84095898727126	-6.6902	5.70342682242071e-11	1.8992740996512e-10	13.7000985316043
COL2A1	-1.34743	-1.49838	-4.30154	2.021660216412e-05	3.99647750627941e-05	1.7522561338825
STK32B	-1.34725	-0.490392	-9.43354	1.25788686320239e-19	8.04293697992117e-19	33.6184947885047
ZSCAN23	-1.34634	-3.46396	-4.91613	1.18067100480847e-06	2.63910204036533e-06	4.55554824139484
FGFBP1	-1.34603	2.86500231325667	-6.23228	9.41751105224117e-10	2.82525331567235e-09	10.8183179778412
STMND1	-1.3449	-1.61173	-4.17062	3.55152434897224e-05	6.83987021654638e-05	1.2269849256302
GASK1A	-1.34153	-0.681964	-6.60862	9.5103196831228e-11	3.09775452475332e-10	13.5411251480741
SDK1	-1.34123	2.22725414006671	-8.38232	4.7481374014051e-16	2.34262228685368e-15	25.1546499403582
KCTD9	-1.34055	4.61815328987172	-12.7257	1.53584604720764e-32	2.3366221156593e-31	62.594590188639
LOXL4	-1.33939	0.585845343995099	-9.37003	2.10942960379179e-19	1.32588904951263e-18	33.0047885633476
ADAMTSL4	-1.3389	2.54525703811261	-10.2172	1.75904252814075e-22	1.38503562705497e-21	39.7554417026938
CD200R1	-1.33878	-0.355388	-6.85746	1.96802815854288e-11	6.77828430930581e-11	15.0519750078687
PRRT1	-1.33867	-0.0251042	-8.91078	8.24346804382105e-18	4.64531653737721e-17	29.452184032828
CPA6	-1.3386	0.109245486228374	-3.71873	0.000221677739576789	0.000391104162219849	-0.669764
TMEM25	-1.33612	1.7875637487743	-9.49717	7.47515391872488e-20	4.85323385339302e-19	33.872837216246
GPR174	-1.33562	0.103087609537901	-6.16888	1.37083064008122e-09	4.0499258038502e-09	10.8606667294126
ZNF804A	-1.33508	-2.72319	-5.8456	8.85276460843429e-09	2.43103686815222e-08	9.26043062506556
MAP4K1	-1.33494	1.61338127919015	-9.55183	4.77122095798866e-20	3.14017562136017e-19	34.3495189397348
ZNF134	-1.33387	2.48681141621806	-9.15601	1.18316381794637e-18	7.11009049567699e-18	31.036092768857
ZNF671	-1.33301	0.609223665809407	-11.7664	1.52656943612826e-28	1.79603128418004e-27	53.8391886250439
CCL15	-1.33296	-0.115389	-7.36147	7.03267581920895e-13	2.73075120609724e-12	18.2962610616996
MT1A	-1.33171	-0.450781	-4.1399	4.04490533593358e-05	7.7366200665051e-05	0.9990275118135
VAMP2	-1.33127	4.90400270947028	-12.2572	1.44525559918756e-30	1.93330901863456e-29	58.0715536537755
FEZ1	-1.33074	2.15739046909769	-12.8824	3.29289598739598e-33	5.29405780001533e-32	64.3271606002641
NKAPL	-1.33004	-3.25943	-6.44117	2.67349120212447e-10	8.39955434399514e-10	12.6749498065688
TMPRSS2	-1.32806	7.67967899888236	-9.93882	1.89037358349486e-21	1.38496509722516e-20	37.2673667489624
KRT12	-1.32734	-1.78355	-4.73092	2.87397132272203e-06	6.1941447026568e-06	3.63603138234117
SFTPA2	-1.32687	-0.170257	-4.46831	9.65460660163347e-06	1.96839171754195e-05	2.33186130576293
CAP2	-1.3268	2.01732552462893	-9.82371	4.98340598537824e-21	3.52984449365951e-20	36.5094210040874
ZNF135	-1.32636	-0.456402	-9.22367	6.88022424137335e-19	4.19734964926423e-18	31.9381032155683
ZNF549	-1.32593	0.956395171489179	-7.69588	6.96773354095768e-14	2.9292955190555e-13	20.4329218534526
ZNF772	-1.32585	0.265910704410439	-6.92879	1.24222089504756e-11	4.34513331898541e-11	15.4320647337621
SLC7A2	-1.3257	1.62543685983282	-6.2828	6.966538476605e-10	2.11455364403169e-09	11.3067741228918
RARRES2	-1.32519	5.26257247172724	-7.481	3.10602796913881e-13	1.24493231425385e-12	18.5374607202232
CFAP91	-1.32505	-2.98449	-4.43252	1.13366291051607e-05	2.29346787808138e-05	2.38236620619271
ACADM	-1.32496	5.29750556581001	-11.9603	2.45225411182289e-29	3.04470602116631e-28	55.2546647624311
FLRT2	-1.32495	1.94752366916632	-7.80842	3.14408211456394e-14	1.35475370695609e-13	21.0655373984094
ZNF831	-1.32491	-0.563177	-6.27629	7.24311577171863e-10	2.19464884085928e-09	11.551528891743
UGT2B10	-1.3229	-2.94119	-3.7691	0.000182337522594286	0.000325383521218073	-0.245583
ABCA5	-1.32106	3.98366032559148	-9.95456	1.65474241063149e-21	1.21749310697931e-20	37.3901670362454
AFF2	-1.32051	-2.19693	-4.93138	1.09587452208251e-06	2.45654985280831e-06	4.58720305801399
FERMT2	-1.32029	4.21450498147125	-8.30039	8.75798621071658e-16	4.22923374349859e-15	24.3435512750251
PRUNE2	-1.32013	4.96645614287043	-5.91656	5.92009589075699e-09	1.64947633854511e-08	8.8825699778997
ATOH8	-1.31929	1.7313125803214	-7.00327	7.65207086844805e-12	2.72232895881819e-11	15.7081481283907
AQP12A	-1.31917	-3.23907	-4.73575	2.80906218483198e-06	6.05953840994148e-06	3.72071393553691
ZFR2	-1.31838	-4.18828	-6.36996	4.12248003802665e-10	1.27617450290551e-09	12.2713171125338
BDKRB2	-1.31712	4.0921351164338	-12.2843	1.11320235518849e-30	1.4984015813647e-29	58.3537209419658
MAP1LC3C	-1.31662	-3.72075	-6.40462	3.34050197234698e-10	1.04081297256306e-09	12.4672572791998
LIPH	-1.31607	5.88021056944585	-8.71346	3.82423697644844e-17	2.0475305967769e-16	27.4186557160038
CD14	-1.31582	5.45369183797181	-7.23755	1.62306964072922e-12	6.10346227169782e-12	16.9111938859577
SYTL2	-1.31533	5.83893348659709	-9.18932	9.06324704739616e-19	5.48075922743694e-18	31.1188968947644
FYB1	-1.31512	3.15749	-8.13809	2.90607727603231e-15	1.34906617141194e-14	23.2391141860482
PREX2	-1.31448	1.31524262900957	-9.49147	7.83247474918765e-20	5.07949947805667e-19	33.8921649361115
ENPP1	-1.31339	3.13505163949983	-9.08297	2.11752004988263e-18	1.24353037791782e-17	30.3792509416569
SPTBN4	-1.31335	-1.12138	-6.50269	1.83333045376236e-10	5.83203575048314e-10	12.9393138202459
CKMT1A	-1.31278	3.67884406635272	-9.16262	1.12224233860741e-18	6.75103179190808e-18	30.9609248118411
MYORG	-1.31269	6.34045436041781	-12.3939	3.87300613489134e-31	5.32939212016935e-30	59.3865259262486
FGF13	-1.31268	0.857228026852748	-6.89115	1.58432564923612e-11	5.49396071343256e-11	15.1209800407848
CGN	-1.31176	6.93476452777239	-10.6372	4.51060735652737e-24	3.93721348196276e-23	43.2363825495408
PDE4D	-1.31173	4.03892587205033	-10.4526	2.2838070596022e-23	1.90773501261986e-22	41.6337354715732
IFIT1	-1.31153	3.02791566434685	-7.70242	6.65439226896359e-14	2.79960714665282e-13	20.1718174332156
SLC32A1	-1.31085	-5.36657	-9.56699	4.21145106268823e-20	2.7823588958884e-19	34.8408963133631
CHP1	-1.31056	7.38727973643635	-13.6794	1.13269045280757e-36	2.22205324584259e-35	72.0835634186751
AL136531.2	-1.31007	-1.89504	-4.92039	1.15636743924755e-06	2.58812463772539e-06	4.51815699185456
TMEM47	-1.30928	3.46704474405502	-8.99684	4.18899637236137e-18	2.41569650662401e-17	29.6689679151697
RNASEL	-1.30819	3.73016485421595	-15.8346	1.75352787016818e-46	5.6331267992782e-45	94.5936634640986
TLR8	-1.3081	0.546586377984065	-5.43948	8.19078379302449e-08	2.0581755785816e-07	6.83774496209068
CYSLTR2	-1.30782	-0.840143	-6.6263	8.5160590347464e-11	2.78386700014228e-10	13.6659916468053
TENM2	-1.30754	-1.85712	-5.13004	4.07737515582472e-07	9.54092537477913e-07	5.51670947365946
CAMK1D	-1.30724	5.08559907760151	-7.51919	2.38711134003822e-13	9.65966876372759e-13	18.7975954284767
PJA2	-1.30456	6.19568878661177	-12.5586	7.84955688101589e-32	1.12865134421462e-30	60.9715659614073
ZNF677	-1.3034	0.175759821489316	-9.66969	1.80135366531157e-20	1.22521823681936e-19	35.4805603047147
FBLIM1	-1.30229	6.53299042783023	-15.5799	2.70677573833566e-45	8.10766119335445e-44	91.8376189929635
TSPYL5	-1.30198	1.69150451731558	-10.1837	2.34540701681316e-22	1.8317067090638e-21	39.5918824578305
SOCS2	-1.30187	3.30546485359508	-12.7168	1.67631620093968e-32	2.54138358779302e-31	62.5817646806542
REEP1	-1.30117	2.01713023658123	-5.19215	2.97321095360219e-07	7.0643394158794e-07	5.34835426107702
EPB41L4B	-1.30107	6.66172722402725	-10.5339	1.12004478734281e-23	9.51707672548956e-23	42.328184670406
LMO2	-1.30101	2.48938750508718	-14.7196	2.46714671516591e-41	6.08269567449535e-40	82.9011536555164
SYTL5	-1.30068	2.1808164811323	-5.59639	3.52257517962787e-08	9.15636439005994e-08	7.40127768257156
KIAA0408	-1.30046	-5.17576	-8.42281	3.50307193184262e-16	1.74728981812514e-15	25.9622839628875
PTK2B	-1.29949	5.80649882442872	-12.0485	1.06198125801699e-29	1.35156274538348e-28	56.0879264901214
OLFML3	-1.29924	4.09346626653764	-8.62467	7.56698189371991e-17	3.97628908693102e-16	26.7685841430491
PDGFRA	-1.29872	4.72278520735649	-8.00511	7.66206132427874e-15	3.45032323781942e-14	22.1898948328805
CPQ	-1.29856	4.14561097717315	-11.3434	7.76177826633306e-27	8.22986587589168e-26	49.5575232103464
SYPL2	-1.29831	-1.39384	-7.2676	1.32650445605368e-12	5.01992041032971e-12	17.7772943140729
GFI1	-1.2978	1.92976376758223	-7.30258	1.0479151831856e-12	4.00511236421865e-12	17.6387418785626
CLMN	-1.29685	5.75720110115191	-12.2768	1.19719498541495e-30	1.61020396365187e-29	58.2574263824557
ZFP3	-1.29666	2.77026376220893	-9.83213	4.64354074662006e-21	3.3026466964541e-20	36.4856243876202
BMPER	-1.29664	-0.309577	-5.12112	4.26549349170046e-07	9.96088690947966e-07	5.34463215311117
ZNF626	-1.29629	-0.65919	-7.86332	2.12581752687363e-14	9.25686679691533e-14	21.7764637945094
PRDX6	-1.29616	7.64756278678852	-16.4066	3.55934649607953e-49	1.31164574609259e-47	100.764294581771
KLRC1	-1.2956	-2.25406	-4.72116	3.00955566831772e-06	6.47425325062673e-06	3.62334596426405
RIPOR2	-1.2955	1.97468239085181	-8.64059	6.6981886690514e-17	3.52941447461022e-16	27.1299447432792
HCLS1	-1.29528	4.35799203180731	-9.22052	7.05643854492339e-19	4.30029715697853e-18	31.3795361462166
TRAT1	-1.29453	-1.21056	-5.41682	9.23706723255097e-08	2.31033622257856e-07	6.90299957468384
GOLM1	-1.29339	8.11996595978392	-9.77728	7.35137177035039e-21	5.13556015792101e-20	35.9322628696299
CERS1	-1.29233	-3.60692	-5.64559	2.69264523675863e-08	7.08541224526483e-08	8.20411116196594
ZER1	-1.29131	5.83349363886983	-15.5717	2.95301075195076e-45	8.81466059170379e-44	91.7421576426271
CASD1	-1.28961	4.3289414225823	-13.195	1.48343192917951e-34	2.5766988976894e-33	67.2180303227912
PLS1	-1.28926	7.48562671529542	-10.2899	9.39332497176771e-23	7.50901181716287e-22	40.2373290212853
CPT2	-1.28846	4.27357289788182	-16.3327	7.95963447155401e-49	2.88399082959891e-47	99.9481283452017
HPCAL4	-1.28751	-3.59408	-6.04481	2.8322203120923e-09	8.12435911267905e-09	10.3869947189806
TMEM252	-1.28724	-0.625006	-3.53631	0.000441509526126543	0.00075208053814755	-1.232
GNAL	-1.2869	1.69856062163043	-11.026	1.39858440623919e-25	1.35113103929748e-24	46.9564124726111
ZIK1	-1.28679	-0.391306	-10.9562	2.62396453930152e-25	2.48902190629793e-24	46.5416268490843
TNFRSF11A	-1.2853	5.1298476738444	-7.42049	4.70370602433598e-13	1.85815202785369e-12	18.1298607197444
PCDH15	-1.2853	-4.82008	-6.49212	1.95650833558295e-10	6.214727727234e-10	13.0082891692467
GPNMB	-1.28353	5.87787420042205	-5.19494	2.93109465457951e-07	6.96618659448538e-07	5.09266443803268
PDE1A	-1.28346	1.4274278915342	-9.14247	1.31832036745111e-18	7.88664967485548e-18	31.0900637047598
ITGAL	-1.28274	3.31619254438546	-8.78753	2.15604530173702e-17	1.1754867807546e-16	28.0705854582328
KITLG	-1.28087	4.65677367527131	-9.47459	8.99393139531793e-20	5.8044106163286e-19	33.4097535790784
PPP1R36	-1.28036	1.51236839015494	-7.99093	8.49058138371028e-15	3.81149917025103e-14	22.4362399188713
NCAN	-1.27995	-4.426	-5.90378	6.36697793848486e-09	1.76999323967885e-08	9.61700417048805
FLNA	-1.27947	9.2412597695123	-5.98172	4.07717906272628e-09	1.1523448199689e-08	9.32765771759328
CFAP54	-1.27833	-2.22456	-5.939	5.20846594049458e-09	1.45848860741361e-08	9.75697003869801
MLIP	-1.27798	-3.71393	-5.46496	7.15150885118757e-08	1.80780378285129e-07	7.26228642412549
CIPC	-1.27768	4.65350601001363	-21.2778	5.45813321200205e-73	5.45276972849893e-71	155.435908483954
RECK	-1.27762	2.4569821161158	-13.1434	2.48104610759164e-34	4.24553662153528e-33	66.8614130548463
OCEL1	-1.27726	3.73819484978286	-11.4123	4.11488570557742e-27	4.43652961007452e-26	50.2142461182349
CPVL	-1.27521	3.86194341478605	-7.80644	3.18866462496681e-14	1.37293698837323e-13	20.8213952961988
SPECC1	-1.27516	4.87900276998273	-10.9997	1.77302124547446e-25	1.70239589919639e-24	46.4310777128977
CDH23	-1.27319	0.577653142914493	-8.84499	1.37884555377572e-17	7.65026892645449e-17	28.8903705403257
PLD4	-1.27268	0.152445629271085	-6.2788	7.13553132091076e-10	2.16356820735615e-09	11.5015618510595
NCKAP5	-1.27261	0.868152585213365	-6.09092	2.16574822355897e-09	6.27504217062358e-09	10.3247993057453
WDFY4	-1.27222	2.4333300909394	-8.07901	4.47723106296975e-15	2.04817322555072e-14	22.9207297290899
DLG2	-1.27189	-0.464099	-7.6206	1.18064297441996e-13	4.87692460011953e-13	20.075989776966
FAM149A	-1.2712	2.27462275167937	-6.91652	1.34489514632149e-11	4.6871995994907e-11	15.0747611020292
AQP12B	-1.26957	-2.83551	-4.33918	1.71458840534613e-05	3.41082313646377e-05	1.98610762757794
TRIM63	-1.26915	-4.11495	-5.32333	1.51001255220234e-07	3.69287490303002e-07	6.54914201673323
ANKRD9	-1.26793	5.35688951163381	-10.0176	9.69552117213e-22	7.25715428401571e-21	37.8898355237471
PHYHD1	-1.26743	0.170117431219519	-8.72031	3.62749098130048e-17	1.94701635496324e-16	27.978343689262
PDLIM2	-1.26739	3.54717281319079	-12.6428	3.4530625920551e-32	5.12268504536381e-31	61.8478612021972
PODN	-1.26701	3.57577258748796	-7.27181	1.28942260125114e-12	4.88493880259173e-12	17.2037623218063
RNF186	-1.267	3.30041852814766	-5.78783	1.22469592126656e-08	3.31762062809561e-08	8.27790921537138
EBF1	-1.26669	1.42482461264219	-9.86403	3.55177963266985e-21	2.54922788170403e-20	36.9438943666703
LARGE1	-1.26656	4.62852046766287	-12.8481	4.61800047651262e-33	7.30887383109594e-32	63.7906322826656
PGAP4	-1.26635	4.90127853823903	-7.15693	2.77998986300537e-12	1.02444701071049e-11	16.385921428643
RNASE1	-1.2653	6.70451464267975	-7.2191	1.83654537454605e-12	6.861438328638e-12	16.8052916084878
IGSF3	-1.2621	4.77187550197625	-12.8591	4.14285947301344e-33	6.58097796618487e-32	63.8958427262453
WFIKKN2	-1.26102	-3.98467	-5.40726	9.71648626847776e-08	2.42498241412421e-07	6.97197677274058
XKR7	-1.26035	-3.89091	-4.09789	4.8261830844427e-05	9.15195548040631e-05	1.02962106939545
[truncated: 3,094 more rows]

## Sheet: TCGA_COAD_count
ID	TCGA-A6-6780-01A-11R-A278-07	TCGA-CM-5868-01A-01R-1653-07	TCGA-CM-6165-01A-11R-1653-07	TCGA-AA-3956-01A-02R-1022-07	TCGA-AA-3527-01A-01R-0821-07	TCGA-CA-6716-01A-11R-1839-07	TCGA-D5-6930-01A-11R-1928-07	TCGA-AY-A8YK-01A-11R-A41B-07	TCGA-A6-5659-11A-01R-1653-07	TCGA-CM-6164-01A-11R-1653-07	TCGA-D5-6530-01A-11R-1723-07	TCGA-G4-6323-01A-11R-1723-07	TCGA-AA-3521-01A-01R-0821-07	TCGA-NH-A50V-01A-11R-A28H-07	TCGA-A6-5661-01B-05R-2302-07	TCGA-A6-4107-01A-02R-1410-07	TCGA-AY-4070-01A-01R-1113-07	TCGA-QL-A97D-01A-12R-A41B-07	TCGA-AA-3530-01A-01R-1022-07	TCGA-A6-5666-01A-01R-1653-07	TCGA-AA-3655-01A-02R-1723-07	TCGA-A6-5656-01A-21R-A278-07	TCGA-A6-6653-01A-11R-1774-07	TCGA-DM-A0XD-01A-12R-A155-07	TCGA-DM-A28K-01A-21R-A32Y-07	TCGA-A6-A565-01A-31R-A28H-07	TCGA-AD-6890-01A-11R-1928-07	TCGA-A6-2676-01A-01R-0826-07	TCGA-CM-5862-01A-01R-1653-07	TCGA-AA-3815-01A-01R-1022-07	TCGA-A6-6648-01A-11R-1774-07	TCGA-D5-5541-01A-01R-1653-07	TCGA-CM-6679-01A-11R-1839-07	TCGA-AA-A02K-01A-03R-A32Y-07	TCGA-A6-3810-01A-01R-1022-07	TCGA-CM-6677-01A-11R-1839-07	TCGA-G4-6306-01A-11R-1774-07	TCGA-AA-3693-01A-01R-0905-07	TCGA-AA-3712-01A-21R-1723-07	TCGA-AA-3837-01A-01R-0905-07	TCGA-A6-2682-11A-01R-A32Z-07	TCGA-A6-3807-01A-01R-1022-07	TCGA-CM-6170-01A-11R-1653-07	TCGA-AZ-6600-01A-11R-1774-07	TCGA-AA-A00O-01A-02R-A089-07	TCGA-A6-6780-01B-04R-A277-07	TCGA-AA-3941-01A-01R-1022-07	TCGA-F4-6856-01A-11R-1928-07	TCGA-DM-A1HA-01A-11R-A155-07
A1BG	0	1	5	2	0	3	1	2	0	1	0	1	1	2	0	0	4	2	1	1	1	2	2	1	1	21	0	0	0	0	2	0	2	0	0	1	1	4	2	0	5	0	5	3	0	3	2	1	2
A1CF	3615	1111	1647	406	166	1928	412	1754	1459	1161	381	664	397	227	394	527	260	684	872	2211	1023	3821	788	753	1121	1674	823	203	1399	78	2515	2668	1895	1202	309	779	1170	991	2743	70	3417	205	1562	1581	235	2352	642	391	572
A2M	14058	16785	17170	3957	2477	13420	9305	9709	10526	17309	5819	4966	3300	14764	3713	9038	6234	6508	4484	3717	8129	6869	5941	4715	4005	47424	6223	4437	6128	2969	18718	18595	22264	3392	4110	11203	1184	4466	14758	926	34933	3133	17661	26767	16336	2561	2062	4018	2571
A2ML1	0	2	4	0	0	1	1	4	1	10	0	0	3	9	0	1	3	2	3	3	2	22	1	94	1	3	0	1	2	0	11	3	4	3	1	0	2	1	205	0	2	3	0	5	5	9	0	2	4
A3GALT2	0	0	0	0	0	0	0	0	3	3	0	0	0	0	0	0	1	0	0	0	0	0	1	0	0	2	1	1	0	0	1	0	4	0	0	0	1	0	0	0	0	0	3	0	0	0	0	0	0
A4GALT	45	603	323	96	229	219	560	170	110	544	225	177	122	743	72	222	311	185	69	131	222	211	300	1943	199	630	340	111	242	142	213	422	906	166	215	347	346	66	467	36	362	177	577	872	365	14	93	169	192
A4GNT	0	1	3	0	0	0	0	0	0	0	3	0	2	5	0	1	0	0	0	0	1	6	1	0	2	5	1	0	0	0	1	3	1	1	0	1	0	0	0	0	0	0	1	5	0	0	0	1	0
AAAS	2676	3148	1524	528	976	1787	2094	2426	624	2396	2002	1754	686	2137	386	1133	1247	1918	990	2087	2199	1376	2318	4645	2073	2556	2177	1535	1250	1473	3434	2684	2434	3405	450	1449	1700	993	2364	356	2088	592	2171	2801	978	366	886	1442	4394
AACS	3311	3078	2000	832	2404	2504	2380	2776	972	2329	3829	2270	815	2875	1022	1139	1571	3562	1021	1977	3288	2656	1836	2856	2557	2844	2558	750	906	1159	4202	2468	2207	4808	535	1513	2662	1045	2011	437	2832	760	1665	4553	2529	647	744	2735	1882
AADAC	7	4	8	4	23	7	6	8	3	20	5	19	3	16	32	20	0	0	5	24	17	9	64	8	5	4	16	16	8	74	25	30	35	12	3	11	73	10	14	0	13	1	13	251	11	5	386	1	7
AADACL2	0	2	0	0	0	0	0	0	8	0	0	4	0	1	0	0	0	0	0	0	0	21	0	0	0	0	0	0	0	0	1	0	0	1	0	0	0	0	2	0	1	0	0	0	0	8	1	0	0
AADACL3	0	0	0	0	0	0	0	0	0	0	0	0	0	0	0	0	0	0	0	0	0	0	0	0	1	0	0	0	0	0	0	0	0	0	1	0	0	0	0	0	0	0	0	0	0	0	0	0	0
AADACL4	0	0	0	0	0	0	1	0	1	0	0	0	0	0	0	0	0	0	0	0	0	0	0	0	0	1	1	0	0	0	0	1	0	0	0	0	0	0	0	0	0	0	0	0	0	0	0	0	0
AADAT	953	383	185	60	66	509	458	398	75	554	365	460	48	150	118	93	296	75	369	234	700	128	420	217	670	250	413	157	21	164	1010	659	337	278	50	224	82	293	740	57	155	34	147	268	52	222	81	332	161
AAGAB	6513	3343	374	1129	481	2394	3009	2302	1613	2831	2296	1876	802	1886	708	1083	1182	2526	1206	2542	3282	3390	2682	3468	2809	4442	2645	1599	2762	995	7422	3979	2606	2592	879	1788	1872	1286	3706	252	3152	792	2372	3088	1309	2090	1449	2378	1937
AAK1	2743	3088	1913	579	115	4514	522	1297	1281	2174	792	922	505	1501	3502	331	605	989	715	581	2689	6681	1188	906	538	4158	1006	401	554	388	4281	2502	3814	5478	456	1345	609	1211	930	113	2188	301	1451	1049	855	3082	322	525	1067
AAMDC	135	301	165	95	91	225	70	183	120	383	159	199	87	218	66	178	129	115	93	181	103	155	104	214	181	140	95	68	119	90	140	342	291	272	126	129	61	225	124	53	265	120	210	133	128	45	49	122	244
AAMP	7402	8882	5234	1924	4809	8591	8061	7888	3229	9538	9567	5890	2847	7674	345	4447	5401	7217	2408	7071	7387	7544	5896	7207	6659	6841	7041	4565	5592	4820	8765	12764	8832	11287	2654	6715	4948	4057	9053	967	8967	4129	10237	7412	2779	498	2789	6410	11709
AANAT	8	7	6	5	3	1	3	12	0	7	32	8	0	15	2	3	2	7	3	6	19	12	1	5	4	32	17	2	1	6	11	6	9	6	2	5	1	3	6	0	12	6	6	8	0	6	0	8	80
AAR2	1621	4412	2369	1020	400	3434	1915	4673	792	6940	1985	1998	2110	2547	194	1190	2112	2283	1253	3480	1896	2909	1714	3281	1837	2201	2224	893	2357	1062	8167	7197	5811	3554	1160	2376	3394	3111	4488	385	2493	994	5119	2858	2566	170	970	1359	3975
AARD	0	4	21	5	0	12	10	5	11	1	1	18	3	13	1	7	5	0	3	0	6	8	4	6	1	13	8	0	6	0	9	16	17	3	1	6	1	5	3	2	12	1	7	10	3	1	4	4	0
AARS1	9145	12584	5315	2227	4556	9374	8632	13383	1839	11776	7111	4587	2786	7048	1128	4298	3345	8640	3757	4002	6876	5869	9388	8021	5112	5795	6337	4706	4878	1869	12102	13589	8662	10801	2006	5659	7275	4908	10404	838	5074	1793	9029	8540	4070	1200	6589	6067	19832
AARS2	2065	1420	922	211	560	1205	1544	912	385	1217	1202	928	360	1048	150	422	726	1608	467	767	997	1208	963	1860	3171	1431	1370	676	456	488	2996	1596	1243	1862	393	898	622	366	1349	150	1362	494	1439	1719	1411	168	139	1022	1653
AARSD1	57	67	33	27	9	40	32	104	19	51	36	31	36	60	56	13	51	73	73	27	39	104	11	165	53	107	87	13	7	25	175	54	61	166	28	27	31	41	57	6	25	38	52	31	68	77	26	3	49
AASDH	2131	538	661	206	68	703	275	490	228	481	449	417	169	684	116	199	145	445	274	648	565	990	303	508	454	639	345	216	476	179	937	1016	486	935	114	319	265	569	693	42	496	196	351	332	272	370	241	237	751
AASDHPPT	3340	2388	1624	245	188	1894	857	1247	488	2250	1224	1173	442	1539	141	490	758	1160	934	2211	1222	2202	1219	1376	1060	1166	661	463	1213	470	3712	3079	1518	1356	413	1210	833	999	1192	150	951	595	1753	1458	550	1348	462	784	2170
AASS	1068	270	383	53	16	452	129	305	90	369	445	326	178	364	149	59	77	465	319	54	163	853	47	130	77	572	245	20	296	20	368	407	1108	80	154	114	61	342	256	16	181	36	678	293	129	472	41	39	226
AATF	1974	7136	2982	1448	939	3292	4351	4514	1080	5764	3326	2624	1399	1914	726	1172	1481	2081	1274	4477	3007	2908	3579	7292	3439	3143	5378	1479	2178	1534	8082	7928	4305	5272	1176	3644	2572	1982	4795	483	2987	1192	4766	3296	1868	678	879	2891	7392
AATK	97	423	404	58	1073	53	102	255	111	485	456	486	1003	678	100	105	1162	880	542	61	148	217	519	1102	154	440	208	37	98	182	316	245	1028	4331	136	137	938	321	1444	29	1200	322	412	978	703	52	256	194	324
ABAT	411	1649	2429	493	603	3000	194	2333	1196	5279	700	916	1011	453	84	239	272	1025	645	1104	956	3351	401	225	63	903	883	64	1460	97	3540	2241	7463	508	551	270	2134	2211	2262	98	2392	133	3943	874	2196	168	1200	270	278
ABCA1	14516	1587	1287	501	106	1079	682	775	1078	1177	878	1562	313	2322	1190	334	236	397	600	713	1399	5735	369	509	245	2478	621	751	763	310	2641	2185	3088	1081	377	481	249	420	796	99	2093	483	2585	1232	1467	3939	275	237	839
ABCA10	146	19	61	20	1	17	34	50	78	27	68	82	17	94	53	18	11	8	33	12	29	308	17	14	55	564	17	7	36	16	59	25	55	9	9	10	29	14	8	2	165	6	33	30	48	189	37	58	2
ABCA12	109	10	7	1	23	4	2	3	3	6	1085	131	11	4	160	8	14	3	115	13	5	129	6	222	401	13	21	261	3	58	36	10	10	2	0	4	1	3	4	7	5	2	5	4	0	96	7	66	3
ABCA13	45	50	19	8	4	22	38	38	36	58	31	219	28	49	171	20	246	297	77	4	85	392	2	349	9	145	7	1	34	6	116	19	40	8	7	10	34	11	150	9	28	6	30	53	0	44	20	6	6
ABCA2	2251	6428	7440	593	5451	3381	5058	1627	615	6782	5113	3752	1310	4950	617	1591	2892	3856	700	1050	3973	2938	3296	2890	2119	6008	2502	4457	251	1721	2532	4194	5058	10841	900	3288	1758	2084	4699	661	4991	1488	5128	3139	4436	419	1764	4365	8228
ABCA3	135	143	705	39	122	277	291	138	117	246	64	163	49	1882	97	72	270	138	33	49	705	129	5059	51	67	561	57	1417	46	91	287	377	279	3463	108	86	29	1397	93	58	408	34	120	671	405	31	1350	916	656
ABCA4	24	15	13	3	3	10	18	15	2	7	67	64	1	8	0	3	3	4	7	8	37	4	6	2	680	262	5	2	7	4	35	9	6	2	2	8	3	2	19	4	20	0	5	16	4	7	8	25	2
ABCA5	2746	730	973	479	26	573	244	1265	1546	961	1269	1188	323	1517	965	221	251	470	661	613	452	4371	388	404	1023	4709	454	217	795	406	2137	1038	1292	448	332	361	710	566	276	74	2566	200	911	606	695	1647	267	320	422
ABCA6	194	82	128	10	3	21	74	9	62	20	21	62	12	85	86	16	17	21	17	11	45	175	2	10	9	276	20	8	23	5	59	120	116	7	32	35	3	13	26	1	218	5	74	46	36	359	8	14	6
ABCA7	1047	584	868	188	409	790	717	1534	591	946	1311	799	443	2295	299	353	618	1679	566	333	1384	572	490	1865	892	2568	634	1050	129	397	831	484	894	5279	260	409	478	368	749	146	1743	298	859	1380	557	156	498	690	1255
ABCA8	39	85	160	45	17	37	54	43	637	36	5	25	36	22	107	17	20	27	44	7	8	115	2	7	1	577	12	4	29	11	94	44	39	10	17	15	6	37	19	12	2495	10	100	131	113	230	25	4	10
ABCA9	61	94	62	14	3	10	25	27	54	27	21	43	16	53	26	10	13	10	25	8	13	106	6	2	39	157	9	1	6	3	36	54	61	31	21	6	7	8	3	2	100	5	35	23	37	179	7	14	21
ABCB1	8881	1129	4110	649	192	5541	210	4254	4584	220	135	2353	183	675	120	1508	1582	171	964	70	2110	7719	90	612	34	3764	1970	16	7003	230	2972	6628	805	629	333	1412	2409	724	473	89	8221	832	443	3588	208	603	1374	120	22
ABCB10	3843	2049	1793	510	135	2297	887	1322	916	1957	1092	764	701	1331	218	462	396	2033	1044	1807	1337	2526	972	931	917	1626	508	800	1634	456	3962	2821	1602	2285	642	978	766	1297	1661	120	1587	385	1114	2822	765	805	742	844	877
ABCB11	9	0	5	36	0	2	10	24	116	6	3	15	0	8	73	12	4	3	0	1	2	13	2	127	0	335	4	16	2	0	58	2	2	86	1	10	20	0	8	5	781	4	0	26	0	8	17	9	0
ABCB4	108	68	73	17	19	721	46	64	52	40	24	178	19	98	10	66	43	19	28	10	38	361	18	31	8	216	61	8	57	15	44	90	82	49	32	55	12	22	54	10	115	50	64	74	29	52	28	15	5
ABCB5	11	1	11	7	1	3	0	0	5	0	0	1	0	1	0	2	1	0	0	0	0	6	2	2	0	20	3	0	0	0	1	1	2	5	0	2	0	0	1	0	8	0	1	4	1	24	0	0	0
ABCB6	14	18	17	18	45	24	12	48	6	48	11	11	79	37	25	40	190	41	39	12	12	104	2	23	34	63	17	70	13	17	33	59	32	75	16	29	9	81	41	2	15	33	27	18	56	12	88	6	54
ABCB7	2669	1540	1394	766	199	2131	825	1918	675	2235	1210	840	507	944	259	839	529	561	1293	3350	1724	2896	1080	3018	836	1257	1211	823	1441	606	3018	2091	1748	1749	579	1372	1002	995	1822	271	1380	670	1812	1748	493	627	695	581	1391
ABCB8	1031	2200	1220	505	1573	1492	1375	2193	721	2037	1522	1038	650	2628	697	1005	1218	2203	483	1390	2424	1941	1255	2457	1754	3236	2200	1519	1241	632	2625	759	1767	5322	546	2313	1822	663	3945	339	2290	639	2530	3077	875	261	1052	1655	3189
ABCB9	265	232	227	141	211	479	263	291	121	317	196	213	162	343	72	228	278	201	197	206	512	268	270	369	92	381	263	43	105	94	869	373	332	184	53	267	574	144	146	54	417	30	254	264	320	51	237	105	475
ABCC1	4025	5662	2781	1960	3230	5128	3336	8504	977	8387	4344	3485	1035	3855	989	1240	1637	2916	1800	3042	3175	7532	4968	3068	5293	4782	4352	862	1966	1300	8797	5638	7154	5699	800	2925	4373	1256	9417	492	1817	1197	8550	4654	2093	1125	1017	2788	6661
ABCC10	1004	2158	1360	356	1342	3010	1200	2381	550	2463	1595	1555	715	2168	596	928	1033	2627	847	1144	1420	1504	1298	1590	3284	2437	1324	504	1203	611	4311	2183	2379	3282	675	1349	1407	686	2263	247	1597	663	3595	2615	2693	274	379	1177	2546
ABCC11	68	10	20	3	24	19	9	10	12	15	11	20	2	14	0	5	8	17	3	14	63	24	8	20	16	13	12	2	2	5	23	16	24	25	2	7	9	6	8	1	20	0	5	16	17	23	8	4	34
ABCC12	0	0	0	0	0	0	0	0	0	0	0	0	0	0	2	0	0	0	0	0	0	0	0	1	0	2	0	0	0	0	0	0	0	2	0	0	0	1	0	0	0	0	0	0	0	0	0	0	0
ABCC2	616	42	108	62	68	179	18	350	15	153	13	24	278	43	147	84	409	69	150	1895	28	640	32	366	25	93	117	11	463	21	90	1344	73	349	27	40	1265	167	182	1	40	23	165	177	1327	126	269	10	3685
ABCC3	1719	10166	8562	2651	8818	3387	4491	10589	10102	6742	6197	11916	4916	9135	4557	3886	2367	5359	3024	4268	8961	4524	8557	7953	4454	27511	7778	1277	1543	2613	17376	4757	9896	11558	1636	3116	5922	4313	9079	1687	22910	3359	8234	7114	3462	500	4973	5187	22018
ABCC4	2495	1893	1243	405	87	1173	839	2269	448	3267	275	728	1367	546	708	341	2137	298	879	2930	1195	4996	497	488	210	1424	603	1101	161	412	7965	4036	1602	335	671	1220	806	2404	2692	255	1268	989	3322	1129	762	686	534	353	914
ABCC5	1393	1559	1432	434	241	1523	476	1757	743	2188	801	2034	1006	2625	1062	527	1266	2508	928	1344	965	2906	693	1334	479	3751	887	329	872	330	2861	2601	4771	2010	689	825	1046	1579	2692	205	1340	584	3213	1205	1120	582	259	417	847
ABCC6	724	817	247	229	1500	279	276	1013	743	747	539	713	94	370	41	358	402	989	244	496	320	963	141	667	232	653	685	5	131	136	419	909	619	2389	85	60	1351	254	1128	45	1163	506	234	241	401	233	176	107	1414
ABCC8	0	13	1	3	20	20	12	11	18	3	35	19	4	1	2	11	6	14	3	6	10	3	16	3	24	64	11	0	2	6	21	10	4	2	2	3	5	2	18	1	101	0	8	8	4	5	6	65	4
ABCC9	808	271	255	34	22	307	139	54	95	165	38	12	61	72	127	25	62	24	23	135	121	230	89	57	14	779	64	76	180	46	156	211	228	52	74	88	11	87	152	9	34	26	77	252	137	608	32	60	24
ABCD1	216	1070	772	399	897	1308	781	1482	281	2242	1149	632	307	2139	68	529	2031	631	210	1207	1677	785	3000	1616	440	1080	675	188	345	648	1010	1776	1375	591	296	512	1600	347	1202	242	1294	762	612	1081	747	71	195	518	1873
ABCD2	217	14	30	13	4	8	27	6	38	18	41	21	3	36	36	16	8	37	17	2	21	23	5	1	1	123	3	5	1	18	35	26	26	5	11	20	9	7	10	1	84	0	24	23	1	114	4	13	8
ABCD3	9211	4199	4827	1685	428	3398	2047	3283	4873	3382	2797	3024	973	3788	571	2028	1008	3116	2326	4438	3858	4641	3470	2959	2950	5737	1754	1721	3260	1397	9578	3784	2832	2475	1048	2276	2414	3261	2445	248	7446	872	3181	2751	2840	2079	2509	2384	1631
ABCD4	1355	1329	1192	402	874	1761	1254	1291	1216	1175	2072	1759	378	1664	642	913	1010	1605	588	1079	1942	808	1256	1631	1728	2348	1749	918	1291	1346	2283	1859	1423	1891	412	1062	1161	358	1137	232	2551	463	1150	1901	601	483	735	1202	1584
ABCE1	15187	4610	4221	1141	223	3856	3357	3718	937	5386	3442	2738	1086	3521	992	1643	1188	3573	2571	6022	3753	6400	2715	4922	3832	3980	2803	2004	3537	1635	14419	6311	4173	2989	1415	3748	2004	5439	5425	266	2053	1805	3216	4130	1495	4664	1975	2338	5417
ABCF1	2679	5008	4207	1207	2231	6231	5856	3813	2059	4958	5133	3474	1249	4724	732	1898	3224	5696	1770	3738	2277	3266	5946	4717	6907	7351	5559	1611	2723	1977	13635	5826	5311	7540	1862	3648	2536	2043	5888	413	5602	1589	7155	5750	2595	676	1045	2257	6382
ABCF2	1022	1222	758	264	402	774	649	1089	317	1451	701	720	376	858	178	495	1119	960	444	1104	1187	956	792	1801	1026	963	1056	608	714	436	2321	1017	1044	1954	335	897	1148	1074	1820	159	842	371	1185	1064	318	148	385	329	1679
ABCF2-H2BE1	0	0	0	0	0	0	0	0	0	0	0	0	0	0	0	0	0	0	0	0	0	0	0	0	0	0	0	0	0	0	0	0	0	0	0	0	0	0	0	0	0	0	0	0	0	0	0	0	0
ABCF3	1637	3727	2177	738	1699	2398	2428	2195	1139	3764	2792	2184	1086	3071	457	1178	1913	3453	919	1813	2302	1996	2251	2980	2438	3181	2441	1294	1252	1231	3415	3071	3580	2928	816	1654	1788	1677	4072	343	3282	1013	3007	2170	1482	286	904	1905	3128
ABCG1	2020	2808	1342	949	1116	1989	1867	2947	1039	1814	947	2777	649	5151	109	1666	375	1584	535	739	2311	3159	636	823	418	5919	992	426	804	875	2839	2431	5363	1167	596	587	1295	1498	1795	314	4499	830	1682	1476	1970	401	1254	682	978
ABCG2	101	41	69	76	12	63	51	79	3527	48	41	26	20	41	27	42	350	21	31	88	38	48	103	40	53	291	24	9	252	113	457	176	86	17	24	36	761	69	67	5	3766	21	18	788	106	21	500	6	4
ABCG4	1	8	2	2	5	12	6	5	5	7	2	1	0	9	15	5	18	4	4	3	13	1	4	6	5	19	17	5	1	1	7	6	11	3	6	3	2	1	10	0	6	1	8	15	8	7	1	2	1
ABCG5	31	24	5	11	3	7	264	9	17	27	24	71	14	19	5	4	7	20	10	11	6	4	49	400	25	18	7	0	6	67	105	15	8	6	8	1	35	2	9	3	36	3	4	92	47	12	106	20	43
ABCG8	32	20	1	9	1	6	272	10	74	25	54	155	8	10	61	3	18	3	7	2	2	42	32	233	26	34	8	0	3	69	128	10	7	1	6	2	31	5	16	3	142	1	4	115	96	25	160	5	57
ABHD1	45	51	20	1	2	36	18	11	2	46	18	5	2	8	86	5	23	8	7	33	47	92	16	24	10	25	15	1	23	1	104	82	12	24	13	27	11	7	17	5	6	11	10	20	25	17	5	7	60
ABHD10	4739	2457	1687	510	386	1521	1613	1270	677	1782	1303	1280	620	1544	607	829	517	1616	802	2158	1378	1167	1467	1674	1334	1620	886	837	694	809	2406	1594	1520	1158	673	770	658	1830	1512	159	1174	519	1388	1019	785	987	1239	1382	2095
ABHD11	4351	5281	3684	684	2223	2427	3958	4251	1366	5300	4735	3664	1103	3545	414	3135	2239	8199	1783	2646	4399	2679	3129	4813	5626	8192	3923	2266	2241	1516	4996	4382	6441	2949	808	5918	4721	2512	4113	826	4092	1334	2317	5311	924	197	2620	3523	5922
ABHD12	1930	10377	5675	2466	1612	4924	2509	6030	1935	16112	2772	2994	3253	1897	722	3092	7160	4512	2552	1213	3574	3509	3143	4904	1954	4171	4252	3077	4822	1942	5889	14531	7458	6352	2517	5000	6147	6545	8153	1011	4648	1927	10586	4147	1691	517	3074	2070	7822
ABHD12B	1669	1304	3	7	243	3	3	186	90	35	3	3	63	3	7	39	0	488	105	258	4	16	0	1290	6	44	265	2	2024	6	135	2	5	4	19	622	42	7	4	18	92	243	231	708	0	572	2	4	12
ABHD13	2322	1658	1659	493	148	1952	654	1414	773	1820	919	978	732	1398	202	816	584	1318	557	1726	1043	1713	704	1002	704	1500	767	338	3725	624	3730	1521	1608	1012	1014	914	990	1634	1825	106	1146	726	1775	1578	433	1851	718	678	2424
ABHD14A	173	323	131	49	347	159	253	84	53	195	188	259	48	146	75	172	169	113	88	132	157	61	139	235	178	152	148	137	66	140	226	164	152	111	48	76	67	101	119	59	157	26	137	153	94	36	64	91	259
ABHD14A-ACY1	18	1	0	4	1	1	0	0	1	0	3	1	0	1	0	5	4	1	0	0	0	0	1	2	0	0	1	1	0	2	0	1	2	0	0	2	0	0	1	1	0	0	0	2	2	0	0	0	2
ABHD14B	2363	11895	3688	1888	1957	2930	4724	4746	2939	6364	3840	4934	1081	5267	5348	886	1329	3801	1567	7123	7620	2140	1983	12014	4556	3757	2618	2906	1562	3107	4604	6247	4942	4511	1041	2727	4295	4805	2563	991	6333	929	4164	4329	1232	1199	711	4363	5060
ABHD15	840	1367	748	301	316	750	906	547	669	1274	732	725	237	381	90	308	441	386	297	585	1114	837	911	790	338	1019	1054	355	247	480	2542	1867	889	2109	267	578	470	531	808	142	1659	126	797	1004	518	193	357	651	1078
ABHD16A	70	47	35	52	30	77	19	64	25	83	52	43	46	93	81	78	84	105	76	23	34	140	29	35	104	90	31	118	42	72	75	96	108	95	67	33	21	76	85	15	61	76	73	64	80	137	55	19	96
ABHD16B	0	0	0	0	0	0	0	0	0	0	0	0	0	0	0	0	0	0	0	0	0	0	0	0	0	0	0	0	0	0	0	0	0	0	0	0	0	0	0	0	0	0	0	0	0	0	0	0	0
ABHD17A	307	1497	761	429	3052	1373	1247	2035	551	2043	1237	995	680	1968	168	867	898	2219	653	728	1300	919	1153	930	1478	2905	1491	821	1037	995	2394	1451	1615	2766	588	1035	981	734	2100	248	2116	436	1295	1730	497	142	554	867	1278
ABHD17B	3188	1333	909	450	147	1183	1378	962	893	1398	1529	938	311	978	68	541	285	1218	826	1052	1178	1378	997	665	1844	2897	483	410	809	516	2481	1473	1107	806	306	653	708	826	733	137	1680	277	968	1231	449	674	655	762	689
ABHD17C	7887	5048	2524	2093	1173	6839	6964	3675	4928	6175	5503	5446	2008	3147	1152	2377	1550	4760	3508	4947	6051	5017	7350	4868	5139	9466	3010	1527	2567	2664	12200	5702	5573	6892	1468	1611	4999	2379	7699	475	9759	1035	4126	7379	3110	3733	5171	4946	2433
ABHD18	2917	487	894	202	79	736	400	899	494	749	662	558	286	986	253	342	183	903	652	817	684	1467	590	714	420	1046	385	304	724	349	2125	1027	916	443	213	547	476	1067	641	56	930	279	501	455	385	981	461	431	820
ABHD2	20608	9243	6025	3588	3304	13057	7659	7930	2832	8367	7832	10855	4550	8870	7280	3140	1421	7709	3017	9684	12992	13878	16400	14311	4103	12791	5953	2270	5835	3503	32255	8137	11800	15721	2049	7222	7888	2456	11564	1825	7240	2514	10594	10039	8426	8908	12179	7498	33638
ABHD3	6212	1497	1747	557	173	1165	1664	1259	4278	985	2436	2060	357	2559	513	840	568	1058	592	774	1393	775	2307	1371	2411	4989	903	919	1312	630	4643	917	1121	930	472	629	1022	456	1275	190	5985	199	951	1309	758	1498	848	1790	1475
ABHD4	560	1285	1360	269	400	1029	1097	566	963	996	1505	1159	311	1174	330	615	858	1142	342	730	1290	271	1607	1132	960	1651	941	595	1447	564	863	1993	1535	419	420	607	998	401	879	166	1929	346	980	1911	321	199	788	939	1523
ABHD5	2879	1266	1217	412	186	741	831	604	1909	1134	549	771	249	766	312	565	240	923	537	693	977	1077	831	999	844	2063	620	327	263	426	2552	903	1017	733	234	418	394	812	747	113	2936	187	866	783	353	1263	623	658	572
ABHD6	1592	1451	741	339	343	546	406	503	667	1133	256	842	252	860	149	580	239	406	325	720	1306	466	526	933	294	1362	562	284	164	384	1706	712	695	759	145	373	439	662	481	124	1635	102	593	570	1047	300	339	359	890
ABHD8	28	205	249	92	164	136	169	117	105	307	102	111	92	236	34	155	274	147	52	25	233	106	56	84	147	199	154	72	214	87	186	188	241	146	250	97	49	237	124	25	290	79	203	148	171	12	65	100	285
ABI1	7147	4106	4122	1444	708	4620	1945	3441	2536	4265	4010	3853	1530	4572	1721	3018	3034	3503	2242	4506	3513	4644	3366	2940	3194	5162	1791	1614	4887	1858	6176	6670	5248	4454	1839	2132	1919	3377	5188	447	4397	1473	5554	4389	2044	2620	2455	2782	4669
ABI2	1952	2182	2073	393	167	1878	829	1532	512	2935	940	913	695	1875	1440	474	960	962	954	1580	2384	3889	1208	1094	540	1836	1132	611	1179	416	4054	2695	2752	2114	879	1300	546	1299	1750	144	895	686	2304	1082	1148	1996	575	673	2638
ABI3	262	269	369	127	258	211	424	226	233	383	735	348	122	434	184	343	181	256	130	83	341	101	331	138	165	891	296	400	131	431	338	595	492	196	145	251	98	105	430	29	947	133	353	498	436	75	81	186	112
ABI3BP	117	110	923	94	10	95	322	198	702	199	459	507	49	242	324	243	110	312	304	55	144	794	46	27	38	1263	55	109	90	39	247	615	494	58	198	138	37	75	147	15	1208	76	451	407	112	381	32	125	30
ABITRAM	1346	2261	1560	344	131	1066	624	885	426	1931	1036	972	341	1405	423	473	458	1474	655	1060	1014	962	724	1525	1575	1396	660	507	1947	472	2303	1613	1103	2461	325	1009	578	1362	821	144	983	357	1430	1676	507	810	533	462	1662
ABL1	3696	8294	5635	2063	1933	6996	4874	4626	3581	9613	6390	4414	2073	5469	991	1925	2470	5750	2215	3019	5527	5350	6101	4578	5350	7884	4480	1670	2185	2635	11825	8906	8201	8253	1195	3715	2871	2532	7987	865	9934	1628	8502	7519	3458	803	1102	3798	9020
ABL2	4468	1487	1558	400	126	1618	706	1360	483	1822	894	663	663	1507	1314	279	620	1426	679	925	1021	4467	781	1045	926	2276	765	402	781	280	3819	1685	2083	1850	353	868	550	468	1852	117	1007	342	1737	2439	819	2353	182	511	1646
ABLIM1	13469	10076	7540	2433	1615	7832	10266	6251	4127	7377	18165	8561	3356	13706	6859	3834	2108	12574	5203	7016	12329	9522	9856	6558	8060	16676	4460	1809	5090	3736	15861	6692	7823	6872	1930	3350	4187	5779	12519	577	9862	2325	11400	11063	3244	6295	3364	11346	3221
ABLIM2	207	2722	818	382	1227	1607	655	4103	202	2248	1107	857	785	1977	132	679	41	840	687	1085	855	4068	413	1662	736	838	343	213	2985	313	1534	1324	1158	1827	1223	749	1116	647	1037	73	886	917	1668	864	1328	70	746	567	279
ABLIM3	51	219	235	70	110	241	410	129	182	357	206	522	126	254	271	461	98	164	105	62	197	106	230	615	80	1027	114	106	75	61	268	215	395	142	142	90	72	40	236	84	407	48	205	655	164	68	1248	226	4576
ABO	1319	7040	3557	677	4549	1970	1592	3239	2623	1132	2443	3408	2329	5061	29389	1403	454	3992	2078	2276	5557	1485	826	3790	5140	4786	1987	163	2851	2509	10050	1057	2354	4698	538	1870	1864	1008	2787	649	9948	679	5708	3065	1581	2260	923	1318	8146
ABR	6723	7265	10655	1705	5426	12468	8152	12320	5638	9423	11367	9750	3322	8138	3231	3115	2997	15748	4842	3186	6316	5934	6779	4841	8165	15120	7262	2499	2208	3409	15358	5928	7079	10483	2367	6709	3270	2807	11288	1226	16065	3419	7799	8773	3288	1094	3264	7609	7158
ABRA	0	4	0	0	0	0	1	1	2	3	1	3	0	1	0	0	0	0	0	0	0	25	0	0	3	4	0	1	1	1	2	2	0	1	1	0	3	0	0	0	0	1	5	1	3	3	0	0	0
ABRACL	3570	4626	2899	1236	246	3237	1445	3139	2653	3166	1077	2362	648	2173	113	2687	1783	3143	1533	1963	1221	2704	1931	3826	3904	3192	2163	1594	3083	752	3333	3918	3130	6525	1608	2066	2334	2690	2852	229	3537	1081	4401	2521	211	1082	1120	1034	1880
ABRAXAS1	481	380	339	107	36	687	169	215	105	354	405	228	157	379	301	187	99	183	268	611	222	600	204	211	135	294	157	233	310	163	451	541	363	304	132	295	69	1023	234	41	271	134	359	267	183	390	145	222	534
ABRAXAS2	1709	1583	1267	336	124	991	972	999	499	1229	938	829	372	1181	456	496	261	1239	611	956	1060	1002	897	1069	812	1240	714	553	756	453	1948	1683	1135	991	355	649	630	963	1019	89	1156	374	1216	1273	619	859	560	704	803
ABT1	1922	2747	1499	669	977	2775	1790	1688	719	2730	1510	1536	810	1884	121	1743	1345	1901	1116	2649	896	1590	1448	1912	3391	1844	1893	1091	2360	1109	2114	2904	2351	2330	1073	1238	1486	1773	2357	227	2047	738	2569	2234	458	468	685	1267	3803
ABTB1	225	1372	914	297	556	1008	1544	1212	366	1954	4384	2009	693	3332	359	468	621	1372	661	716	768	1154	761	2734	1979	3214	513	520	666	375	890	1414	3088	2060	795	653	696	886	735	184	1406	717	2740	1089	1026	102	487	1143	2253
ABTB2	628	391	841	185	208	1479	558	771	473	1102	448	925	271	992	253	521	1164	595	207	981	845	343	430	552	162	1043	252	289	241	469	1528	865	563	234	171	318	724	374	517	117	1181	547	500	617	1058	120	449	371	1385
AC000093.1	1	4	1	3	20	7	0	6	0	4	1	1	3	5	2	2	2	5	3	1	2	4	0	0	1	9	1	1	0	0	2	2	4	1	3	0	0	1	8	0	3	4	0	2	30	7	0	1	2
AC000120.2	0	0	0	0	0	0	0	0	0	0	0	0	0	0	0	0	0	0	0	0	0	0	0	0	0	0	0	0	0	0	0	0	0	0	0	0	0	0	0	0	0	0	0	0	0	0	0	0	0
AC000120.3	0	0	0	0	0	0	0	0	0	0	0	0	0	0	0	0	0	0	0	0	0	0	0	0	0	0	0	0	0	0	0	0	0	0	0	0	0	0	0	0	0	0	0	0	0	0	0	0	0
AC001226.2	153	4	3	1	1	7	0	6	2	8	1	7	7	11	166	2	3	19	3	2	4	151	2	2	5	13	3	2	19	0	19	10	10	3	0	1	4	4	7	1	9	1	9	3	3	402	2	3	10
AC002094.3	0	0	0	0	0	0	0	0	0	0	0	0	0	0	0	0	0	0	0	0	0	0	0	0	0	0	0	0	0	0	0	0	0	0	0	0	0	0	0	0	0	0	0	0	0	0	0	0	0
AC002310.4	0	0	0	0	0	0	0	0	0	0	0	0	0	0	0	0	0	0	0	0	0	0	0	0	0	0	0	0	0	0	0	0	0	0	0	0	0	0	0	0	0	0	0	0	0	0	0	0	0
AC002456.2	0	0	0	0	0	0	0	0	0	0	0	0	0	0	0	0	0	0	0	0	0	6	0	0	0	0	0	0	0	0	0	0	0	0	0	0	0	0	0	0	0	0	0	0	0	2	0	0	0
AC002985.1	0	0	0	0	0	0	0	0	0	0	0	0	0	0	0	0	0	0	0	0	0	0	0	0	0	0	0	0	0	0	0	0	0	0	0	0	0	0	0	0	0	0	0	0	0	0	0	0	0
AC002996.1	0	0	0	0	0	0	0	0	0	0	0	0	0	0	0	0	0	0	0	0	0	0	0	0	0	0	0	0	0	0	0	0	0	0	0	0	0	0	0	0	0	0	0	0	0	0	0	0	0
AC003002.1	0	0	0	0	0	0	0	0	0	0	0	0	0	0	0	0	0	0	0	0	0	0	0	0	0	0	0	0	0	0	0	0	0	0	0	0	0	0	0	0	0	0	0	0	0	0	0	0	0
AC003002.2	0	3	3	0	0	6	1	7	1	2	1	0	4	5	0	0	2	8	3	0	0	6	1	2	2	3	0	0	1	1	5	0	4	6	0	1	0	2	4	0	2	0	5	2	2	4	0	0	3
AC003002.3	0	1	1	0	0	3	1	1	1	2	0	0	2	3	0	0	0	1	1	0	1	7	1	3	1	2	0	0	1	3	1	2	1	0	0	1	1	2	1	0	2	0	3	0	0	0	0	1	2
AC003005.1	0	0	0	0	0	0	0	0	0	0	0	0	0	0	0	0	0	0	0	0	0	0	0	0	0	0	0	0	0	0	0	0	0	0	0	0	0	0	0	0	0	0	0	0	0	0	0	0	0
AC003006.1	0	0	0	0	0	0	0	0	0	0	0	0	0	0	0	0	0	0	0	0	0	0	0	0	0	0	0	0	0	0	0	0	0	0	0	0	0	0	0	0	0	0	0	0	0	0	0	0	0
AC003688.1	0	0	0	0	0	0	0	0	0	0	0	0	0	0	0	0	0	0	0	0	0	0	0	0	0	0	0	0	0	0	0	0	0	0	0	0	0	0	0	0	0	0	0	0	0	0	0	0	0
AC004076.1	0	0	0	0	1	1	0	0	1	1	0	0	1	1	0	0	2	4	1	0	0	4	0	0	0	2	0	0	0	1	4	1	2	1	0	1	3	0	1	1	1	0	1	0	3	0	0	0	1
AC004080.3	0	0	0	0	0	0	0	0	0	0	0	0	0	0	0	0	0	0	0	0	0	0	0	0	0	0	0	0	0	0	0	0	0	0	0	0	0	0	0	0	0	0	0	0	0	0	0	0	0
AC004223.3	0	0	0	0	0	0	1	0	0	0	0	0	0	0	0	0	0	0	0	0	1	0	0	0	0	0	0	0	0	0	0	0	0	0	0	0	0	0	0	0	0	0	0	0	0	0	0	0	0
AC004233.4	0	2	2	7	5	0	0	2	0	2	0	0	2	0	0	22	4	2	1	0	0	0	0	0	0	0	0	11	1	7	1	4	0	0	1	1	1	0	2	1	7	5	0	3	0	0	14	0	0
AC004593.2	0	0	0	0	0	0	0	0	0	0	0	0	0	0	0	0	0	0	0	0	0	3	0	0	0	0	1	0	0	0	1	2	0	0	0	1	0	0	0	0	0	0	0	0	1	1	2	0	0
AC004687.2	44	25	35	27	2	54	4	73	7	36	14	36	20	163	0	14	8	33	43	15	24	64	3	36	8	32	48	2	14	13	18	14	41	59	12	3	22	28	61	10	6	11	37	18	48	28	12	6	92
AC004691.2	0	0	0	0	0	0	0	0	0	0	0	0	0	0	0	0	0	0	0	0	0	0	0	0	0	0	0	0	0	0	0	0	0	0	0	0	0	0	0	0	0	0	0	0	0	0	0	0	0
AC004706.3	18	19	54	17	18	125	37	66	13	38	39	44	24	69	73	9	19	59	46	21	29	68	34	20	45	91	42	38	11	16	113	65	62	42	37	39	10	6	90	9	43	23	79	33	47	90	5	38	22
AC004805.1	0	0	0	0	12	2	0	0	1	2	3	0	0	1	0	0	0	2	3	1	0	13	0	0	0	1	0	0	1	2	7	2	0	1	0	0	0	2	3	1	0	2	0	1	3	0	0	0	0
AC004832.3	0	0	0	0	0	0	0	0	0	0	0	0	0	0	0	0	0	0	0	0	0	0	0	0	0	0	0	0	0	0	0	0	0	0	0	0	0	0	0	0	0	0	0	0	0	0	0	0	0
AC004922.1	5	2	0	0	1	2	1	1	2	2	2	0	0	1	0	2	3	3	1	0	3	36	1	1	0	3	0	1	1	0	3	0	3	5	0	2	5	0	2	0	0	0	2	1	0	20	2	0	1
AC004997.1	0	0	0	0	1	0	0	0	0	0	0	0	0	0	0	0	0	0	0	0	0	1	0	0	0	0	0	0	0	0	0	0	0	0	0	0	0	0	0	0	0	0	0	0	0	0	0	0	0
AC005020.2	0	0	0	0	0	0	0	0	0	0	0	0	0	0	0	0	0	0	0	0	0	0	0	0	0	0	0	0	0	0	0	0	0	0	0	0	0	0	0	0	0	0	0	0	0	0	0	0	0
AC005041.1	49	27	10	3	0	3	1	8	14	10	1	102	1	20	47	6	3	1	7	5	171	3	1	44	23	12	18	0	1	22	72	1	60	9	2	1	2	8	4	2	59	2	19	9	5	38	0	10	0
AC005154.5	0	0	0	0	0	0	0	0	0	0	0	0	0	0	0	0	0	0	0	0	0	0	0	0	0	0	0	0	0	0	0	0	0	0	0	0	0	0	0	0	0	0	0	0	0	0	0	0	0
AC005192.1	0	0	0	0	0	0	0	0	0	0	0	0	0	0	0	0	0	0	0	0	0	0	0	0	0	0	0	0	0	0	0	0	0	0	0	0	0	0	0	0	0	0	0	0	0	0	0	0	0
AC005258.1	0	0	0	0	0	0	0	0	0	0	0	0	0	0	0	0	0	0	0	0	0	0	0	0	0	0	0	0	0	0	0	0	0	0	0	0	0	0	0	0	0	0	0	0	0	0	0	0	0
AC005324.2	60	2	3	3	2	3	2	3	0	1	9	4	0	3	307	1	2	5	0	2	4	10	6	1	15	11	1	1	9	0	3	1	3	8	2	0	0	0	0	0	1	1	2	4	5	29	7	9	0
AC005324.3	0	0	0	0	0	0	0	0	0	0	0	0	0	0	0	0	0	0	0	0	0	0	0	0	0	0	0	0	0	0	0	0	0	0	0	0	0	0	0	0	0	0	0	0	0	0	0	0	0
AC005520.1	8	0	0	0	0	0	0	0	1	0	0	3	0	0	0	0	0	1	0	0	0	10	0	0	0	0	0	0	0	0	0	0	0	0	0	1	0	0	0	0	0	0	0	2	0	15	1	0	0
AC005551.1	27	37	27	10	31	73	18	62	8	58	89	51	37	46	0	46	10	66	22	10	33	48	46	3	54	64	30	0	19	17	65	20	88	62	1	26	54	14	68	8	74	12	92	55	11	5	17	61	2
AC005670.2	0	0	0	0	0	0	0	0	0	0	0	0	0	0	0	0	0	0	0	0	0	0	0	0	0	0	0	0	0	0	0	0	0	0	0	0	0	0	0	0	0	0	0	0	0	0	0	0	0
AC005697.1	0	0	0	0	0	0	0	0	0	0	0	0	0	0	0	0	0	0	0	0	0	0	0	0	0	0	0	0	0	0	0	0	0	1	0	0	1	0	1	0	0	0	0	0	0	0	0	0	0
AC005702.1	0	0	0	0	0	0	0	0	0	0	0	0	0	0	0	0	0	0	0	0	0	0	0	0	0	0	0	0	0	0	0	0	0	0	0	0	0	0	0	0	0	0	0	0	0	0	0	0	0
AC005726.1	0	1	0	0	0	0	0	1	0	0	0	13	0	1	25	1	0	0	0	0	0	0	0	15	0	1	1	2	14	1	0	0	0	6	0	0	0	0	0	0	2	1	0	3	0	2	0	3	1
AC005832.4	5	0	0	0	0	0	0	0	1	0	4	0	0	0	0	0	1	0	1	0	0	1	1	0	0	0	0	0	0	0	2	0	0	0	0	0	0	0	0	0	1	0	0	0	0	1	0	0	0
AC005833.1	32	40	37	8	13	4	33	74	30	14	214	310	16	18	6	8	8	19	27	23	138	55	35	52	189	261	45	9	1	7	165	12	9	32	1	43	90	21	147	17	203	3	71	205	1	95	13	61	1
AC005837.2	0	0	0	0	0	0	0	0	0	0	0	0	0	0	0	0	0	0	0	0	0	0	0	0	0	0	0	0	0	0	0	0	0	0	0	0	0	0	0	0	0	0	0	0	0	0	0	0	0
AC005943.1	0	0	0	0	0	0	0	0	0	0	0	0	0	0	0	0	0	0	0	0	0	0	0	0	0	0	0	0	0	0	0	0	0	0	0	0	0	0	0	0	0	0	0	0	0	0	0	0	0
AC006030.1	11	2	1	0	0	0	0	1	0	1	0	0	1	1	0	1	0	0	1	0	0	0	0	0	1	0	0	0	0	0	5	0	0	1	0	0	0	0	2	1	1	2	3	0	0	2	0	2	2
AC006059.2	0	0	0	0	0	0	0	0	0	0	0	0	0	0	0	0	0	0	0	0	0	0	0	0	0	0	0	0	0	0	0	0	0	0	0	0	0	0	0	0	0	0	0	0	0	0	0	0	0
AC006064.6	0	0	0	0	0	0	0	0	0	0	0	0	0	0	0	0	0	0	0	0	0	0	0	0	0	0	0	0	0	0	0	0	0	0	0	0	0	0	0	0	0	0	0	0	0	0	0	0	0
AC006254.1	8	8	2	17	3	3	3	14	1	5	11	13	2	21	0	5	4	12	4	4	11	14	1	8	14	53	4	4	2	6	10	11	17	8	3	6	2	5	9	1	12	3	11	5	11	5	5	5	3
AC006486.1	0	0	0	0	0	0	0	0	0	0	0	0	0	0	0	0	0	0	0	0	0	0	0	0	0	0	0	0	0	0	0	0	0	0	0	0	0	0	0	0	0	0	0	0	0	0	0	0	0
AC006486.3	0	0	0	0	0	0	0	0	0	0	0	0	0	0	0	0	0	0	0	0	0	0	0	0	0	0	0	0	0	0	0	0	0	0	0	0	0	0	0	0	0	0	0	0	0	0	0	0	0
AC006538.2	0	0	0	0	0	0	0	0	0	0	0	0	0	0	0	0	0	0	0	0	0	0	0	0	0	0	0	0	0	0	0	0	0	0	0	0	0	0	0	0	0	0	0	0	0	0	0	0	0
AC006978.2	0	0	2	0	0	0	0	0	0	2	0	0	2	1	0	0	0	0	3	4	2	18	0	0	1	2	0	0	1	1	10	3	3	5	0	1	0	3	0	1	0	0	5	0	0	1	0	0	2
AC007040.2	0	1	0	0	0	3	1	0	2	3	2	1	1	0	12	0	13	0	3	1	0	3	2	3	1	3	0	1	3	0	0	0	0	9	0	0	1	0	0	0	1	0	0	0	0	3	3	0	15
AC007192.1	0	0	0	0	0	0	0	0	0	0	0	0	0	0	0	0	0	0	0	0	0	0	1	0	0	0	0	0	0	0	0	0	0	0	0	0	0	0	1	0	0	0	0	0	0	0	0	0	0
AC007326.4	0	0	0	0	0	0	0	0	0	0	0	0	0	0	0	0	0	0	0	0	0	0	0	0	0	0	0	0	0	0	0	0	0	0	0	0	0	0	0	0	0	0	0	0	0	0	0	0	0
AC007375.2	0	0	0	0	0	0	0	0	0	0	0	0	0	0	0	0	0	0	0	0	0	0	0	0	0	0	0	0	0	0	0	0	0	0	0	0	0	0	0	0	0	0	0	0	0	0	0	0	0
AC007731.4	0	0	0	0	0	0	0	0	0	0	0	0	0	0	0	0	0	0	0	0	0	0	0	0	0	0	0	0	0	0	0	0	0	0	0	0	0	0	0	0	0	0	0	0	0	0	0	0	0
AC007846.2	0	0	0	0	0	0	0	0	0	0	0	0	0	0	0	0	0	0	0	0	0	0	0	0	0	0	0	0	0	0	0	0	0	0	0	0	0	0	0	0	0	0	0	0	0	0	0	0	0
AC007906.2	248	318	189	42	98	29	216	47	116	50	59	826	20	1190	507	708	48	1477	113	24	429	86	91	347	45	261	48	5	5	25	196	28	94	2420	7	4	33	91	80	28	723	45	65	211	55	92	384	16	6
AC007998.2	0	0	0	0	0	0	0	0	0	0	0	0	0	0	0	0	0	0	0	0	0	0	0	0	0	0	0	0	0	0	0	0	0	0	0	0	0	0	0	0	0	0	0	0	0	0	0	0	0
AC008012.1	0	0	0	0	0	0	0	0	0	0	0	0	0	0	0	0	0	0	0	0	0	1	0	2	0	0	0	0	0	0	0	0	0	0	0	0	0	0	0	0	0	0	0	0	0	1	0	0	0
AC008073.3	0	0	1	0	0	0	0	0	0	1	0	0	0	0	41	0	0	0	0	0	0	1	0	1	0	0	0	0	0	0	0	0	0	0	0	0	0	0	0	0	0	0	0	0	0	2	0	0	0
AC008162.2	0	0	0	0	0	0	0	0	0	0	0	0	0	0	0	0	0	0	0	0	0	0	0	0	0	0	0	0	0	0	0	0	0	0	0	0	0	0	0	0	0	0	0	0	0	0	0	0	0
AC008397.1	6	8	4	34	8	6	6	390	8	7	6	6	7	0	40	70	82	1	42	0	17	3	0	9	8	28	18	26	0	47	21	2	2	11	3	3	1	1	9	10	17	8	9	425	5	10	63	2	23
AC008397.2	4	3	3	7	0	1	4	0	8	3	17	0	1	1	0	5	0	1	9	2	22	3	0	1	0	14	2	4	0	3	11	0	6	2	1	1	1	1	4	4	28	2	0	0	2	5	4	0	75
AC008403.1	0	0	0	0	0	0	0	0	0	0	0	0	0	0	0	0	0	0	0	0	0	0	0	0	0	0	0	0	0	0	0	0	0	0	0	0	0	0	0	0	0	0	0	0	0	0	0	0	0
AC008481.3	0	0	0	0	0	0	0	0	0	0	0	0	0	0	0	0	0	0	0	0	0	0	0	0	0	0	0	0	0	0	0	0	0	0	0	0	0	0	0	0	0	0	0	0	0	0	0	0	0
AC008537.1	0	0	0	0	0	0	0	0	0	0	0	0	0	0	0	0	0	0	0	0	0	0	0	0	0	0	0	0	0	0	0	0	0	0	0	0	0	0	0	0	0	0	0	0	0	0	0	0	0
AC008575.1	8	0	0	0	0	0	0	0	0	0	0	1	0	1	0	0	0	0	0	0	0	1	0	0	0	1	0	0	0	0	0	0	0	0	0	0	0	0	0	0	0	0	0	0	0	1	0	0	0
AC008581.2	0	0	0	0	0	0	0	0	0	0	0	0	0	0	0	0	0	0	0	0	1	0	0	0	0	0	0	0	0	0	1	0	0	0	0	0	0	0	1	0	0	0	0	2	0	7	0	0	0
AC008676.3	20	7	5	2	2	4	5	4	1	3	2	3	1	10	46	9	2	2	1	2	2	21	4	15	0	11	3	0	6	1	7	3	13	3	0	2	1	0	9	0	3	0	6	6	2	40	6	0	29
AC008687.1	0	0	0	0	0	0	0	0	0	0	0	0	0	0	0	0	0	0	0	0	0	0	0	0	0	0	0	0	0	0	0	0	0	0	0	0	0	0	0	0	0	0	0	0	0	0	0	0	0
AC008687.4	4	4	0	0	1	3	8	0	0	6	1	5	0	5	35	2	3	1	0	0	3	14	11	5	5	30	5	10	1	0	18	2	7	6	1	1	2	0	4	1	4	1	2	4	2	2	7	4	25
AC008687.8	0	0	0	0	0	0	0	0	0	0	0	0	0	0	0	0	0	0	1	0	0	0	0	0	0	0	0	1	0	1	0	0	0	0	0	0	0	0	0	0	0	0	0	0	0	0	0	0	0
AC008695.1	0	0	0	0	0	0	0	0	0	0	0	0	0	0	0	0	0	0	0	0	0	0	0	0	0	0	0	0	0	0	0	0	0	0	0	0	0	0	0	0	0	0	0	0	0	0	0	0	0
AC008750.7	0	0	0	0	0	0	1	0	0	0	0	0	0	0	0	0	0	0	0	0	0	0	0	0	0	1	0	0	0	0	0	0	1	0	0	0	0	0	0	0	0	0	0	0	0	0	0	0	0
AC008758.1	0	0	0	0	0	0	0	0	0	0	0	0	0	0	0	0	0	0	0	0	0	0	0	0	0	0	0	0	0	0	0	0	0	0	0	0	0	0	0	0	0	0	0	0	0	0	0	0	0
AC008758.5	0	0	1	0	0	0	0	1	0	2	0	3	0	0	0	0	0	0	0	0	1	5	0	1	4	0	1	0	0	0	0	0	0	1	3	0	0	1	0	0	0	0	0	3	0	0	2	0	1
AC008758.6	8	1	3	0	1	2	0	2	0	2	0	0	0	0	0	0	0	0	0	0	2	1	0	0	0	0	1	0	2	0	0	0	4	2	1	0	2	0	1	0	2	0	1	1	0	1	1	0	0
AC008763.2	0	0	0	0	0	0	0	0	0	0	0	0	0	0	0	0	0	0	1	0	0	0	0	0	0	1	0	0	0	0	0	0	1	0	0	0	0	0	0	0	0	0	0	0	0	0	0	0	1
AC008763.3	0	0	0	0	0	0	0	0	0	0	0	0	0	0	0	0	0	0	0	0	0	0	0	0	0	0	0	0	0	0	0	0	0	0	0	0	0	0	0	0	0	0	0	0	0	0	0	0	0
AC008763.4	0	0	0	0	0	0	0	0	0	0	0	0	0	0	0	0	0	0	0	0	0	0	0	0	0	0	0	0	0	0	0	0	0	0	0	0	0	0	0	0	0	0	0	0	0	0	0	0	0
AC008764.1	0	0	0	0	0	0	0	0	0	0	0	0	0	0	0	0	0	0	0	0	0	13	0	0	0	0	0	0	0	0	0	0	0	0	0	0	0	0	0	0	0	0	0	0	0	13	0	0	0
AC008764.4	0	0	0	0	0	0	0	0	0	0	0	0	0	0	0	0	0	0	0	0	0	5	0	0	0	0	0	0	0	0	0	0	0	0	0	0	0	0	0	0	0	0	1	0	0	0	0	0	0
AC008770.1	0	0	0	0	0	0	0	0	0	0	0	0	0	0	0	0	0	0	0	0	0	0	0	0	0	0	0	0	0	0	0	0	0	0	0	0	0	0	0	0	0	0	0	0	0	0	0	0	0
AC008770.2	37	1	0	0	0	3	1	1	1	0	2	2	4	1	17	4	0	2	1	3	1	10	2	0	0	6	0	0	1	2	1	1	2	2	0	0	0	2	1	0	4	0	4	1	6	7	0	0	1
AC008770.4	0	0	0	0	0	0	0	0	0	0	0	0	0	0	0	0	0	0	0	0	0	0	0	0	0	0	0	0	0	0	0	0	0	0	0	0	0	0	0	0	0	0	0	0	0	0	0	0	0
AC008878.1	0	0	0	0	0	0	0	0	0	0	0	0	0	0	0	0	0	0	0	0	0	0	0	0	0	0	0	0	0	0	0	0	0	0	0	0	0	1	0	0	0	0	0	0	1	0	0	0	0
AC008878.2	0	0	0	0	0	0	0	0	0	0	0	0	0	0	0	0	0	0	0	0	0	0	0	0	0	0	0	0	0	0	0	0	0	0	0	0	0	0	0	0	0	0	0	0	0	0	0	0	0
AC008878.3	0	0	0	0	0	0	0	0	0	0	0	0	0	0	0	0	0	0	0	0	0	0	0	0	0	0	0	0	0	0	0	0	0	0	0	0	0	0	0	0	0	0	0	0	0	0	0	0	0
AC008982.1	0	0	0	0	0	0	0	0	0	0	0	0	0	0	0	0	0	0	0	0	0	0	0	0	0	0	0	0	0	0	0	0	0	0	0	0	0	0	0	0	0	0	0	0	0	0	0	0	0
AC009070.1	0	0	0	0	0	0	0	0	0	0	0	0	0	0	0	0	0	0	0	0	0	0	0	0	0	0	0	0	0	0	0	0	0	0	0	0	0	0	0	0	0	0	0	0	0	0	0	0	0
AC009133.6	0	0	0	0	0	0	0	0	0	0	0	0	0	0	0	0	0	0	0	0	0	0	0	0	0	0	0	0	0	0	0	0	0	0	0	0	0	0	0	0	0	0	0	0	0	0	0	0	0
AC009163.3	0	0	0	0	0	0	0	0	0	0	0	0	0	0	0	0	0	0	0	0	0	0	0	0	1	0	0	0	0	0	0	0	0	0	0	0	0	0	0	0	0	0	0	0	0	1	0	0	0
AC009163.5	0	0	0	0	0	0	0	0	0	0	0	0	0	0	0	0	0	0	0	0	0	0	0	0	0	0	0	0	0	0	0	0	0	0	0	0	0	0	0	0	0	0	0	0	0	0	0	0	0
AC009412.1	0	0	0	0	0	0	0	0	0	0	0	0	0	0	0	0	0	0	0	0	0	0	0	0	0	0	0	0	0	0	0	0	0	0	0	0	0	0	0	0	0	0	0	0	0	0	0	0	0
AC009690.1	7	3	0	1	3	0	1	6	1	4	1	16	3	7	0	2	1	6	2	1	3	10	0	1	4	16	6	1	1	0	11	3	10	11	2	2	1	0	4	1	8	1	5	3	4	0	2	0	1
AC009690.3	0	0	0	0	0	0	0	0	0	0	0	0	0	0	0	0	0	0	0	0	0	0	0	0	0	0	0	0	0	0	0	0	0	0	0	0	0	0	0	0	0	0	0	0	0	0	0	0	0
AC009779.3	41	24	14	17	31	21	6	32	38	20	40	20	3	19	12	25	47	13	36	11	33	30	6	34	17	110	34	6	7	18	56	18	47	72	5	5	24	17	34	12	70	4	16	20	28	24	25	7	85
AC009879.2	0	0	0	0	0	0	0	0	0	0	0	0	0	0	0	0	0	0	0	0	0	0	0	0	0	0	0	0	0	0	0	0	0	0	0	0	0	0	0	0	0	0	0	0	0	0	0	0	0
AC009879.3	0	0	2	0	0	0	0	1	0	1	0	0	1	0	0	0	1	1	1	1	0	1	0	0	0	1	0	0	0	0	1	1	1	0	0	0	0	0	1	0	5	0	2	1	0	1	0	0	1
AC010132.3	25	0	0	0	0	0	0	0	0	0	0	0	0	0	0	1	1	0	0	1	0	6	0	0	0	1	0	1	0	0	3	0	0	1	0	0	1	0	1	0	0	0	0	0	0	1	0	0	2
AC010197.2	0	0	0	0	0	0	1	1	0	1	0	0	0	0	0	0	0	0	0	0	0	0	0	1	1	1	0	1	0	1	0	0	1	1	0	0	0	1	0	0	0	0	0	0	0	6	0	0	0
AC010255.2	6	0	0	2	1	0	1	4	2	5	0	9	0	16	18	0	0	1	0	2	0	8	0	77	2	1	6	1	10	0	2	0	6	1	0	1	1	0	2	0	0	0	0	0	0	3	0	6	6
AC010319.2	0	0	0	0	0	0	0	0	0	0	0	0	0	0	0	0	0	0	0	0	0	0	0	0	0	0	0	0	0	0	0	0	0	0	0	0	0	0	0	0	0	0	0	0	0	0	0	0	0
AC010323.1	0	3	0	0	0	0	0	1	0	0	0	0	0	0	0	0	1	0	0	1	1	0	1	1	0	0	0	1	0	0	1	1	0	0	0	0	0	0	0	0	2	0	0	0	0	0	0	0	0
AC010325.1	0	1	1	0	1	3	1	0	0	1	0	3	0	3	0	0	1	5	0	1	5	12	0	0	2	0	0	0	3	0	6	2	2	8	0	1	0	1	4	2	2	3	0	0	2	4	0	1	3
AC010326.2	0	0	0	0	0	0	0	0	0	0	0	0	0	0	0	0	0	0	0	0	0	0	0	0	0	0	0	0	0	0	0	0	0	0	0	0	0	0	0	0	0	0	0	0	0	0	0	0	0
AC010327.2	0	0	0	0	0	0	0	0	0	0	0	0	0	0	0	0	0	0	0	0	0	0	0	0	0	0	0	0	0	0	0	0	0	0	0	0	0	0	0	0	0	0	0	0	0	0	0	0	0
AC010422.3	0	0	0	0	0	0	1	0	2	0	0	1	0	2	0	0	0	0	0	0	0	1	0	0	0	1	0	0	0	0	0	0	0	0	1	0	0	0	0	0	0	1	0	0	0	0	0	0	0
AC010422.5	0	0	0	0	0	0	0	0	0	0	0	0	0	0	0	0	0	0	0	0	0	0	0	0	0	0	0	0	0	0	0	0	0	0	0	0	0	0	0	0	0	0	0	0	0	0	0	0	0
AC010422.6	0	0	0	0	0	0	0	0	0	0	0	0	0	0	0	0	0	0	0	0	0	0	0	0	0	0	0	0	0	0	0	0	0	0	0	0	0	0	0	0	0	0	0	0	0	0	0	0	0
AC010422.8	19	18	31	16	13	31	13	46	6	28	30	33	22	75	18	24	19	103	18	16	39	22	6	40	52	151	26	39	19	48	64	16	29	61	10	7	16	19	54	5	17	8	20	29	18	22	14	11	32
AC010463.1	0	0	0	0	0	0	0	0	0	0	0	0	0	0	0	0	0	0	0	0	0	0	0	0	0	0	0	0	0	0	0	0	0	0	0	0	0	0	0	0	0	0	0	0	0	0	0	0	0
AC010522.1	0	0	0	0	0	0	0	0	0	0	0	0	0	0	0	0	0	0	0	0	0	0	0	0	0	0	0	0	0	0	0	0	0	0	0	0	0	0	0	0	0	0	0	0	0	0	0	0	0
AC010531.1	0	0	0	0	0	0	0	0	0	0	0	0	0	0	0	0	0	0	0	0	0	0	0	0	0	0	0	0	0	0	0	0	0	0	0	0	0	0	0	0	0	0	0	0	0	0	0	0	0
AC010542.3	3	0	0	0	1	0	0	1	0	0	1	2	0	3	44	0	1	1	1	0	0	4	0	1	0	0	0	1	0	1	1	0	1	0	0	0	0	0	0	0	0	0	2	0	0	18	1	0	0
AC010547.4	0	0	0	0	0	0	0	0	0	0	0	1	0	0	0	0	1	0	1	0	0	2	0	0	0	2	0	0	0	0	1	0	2	0	1	0	0	0	1	0	0	2	1	0	2	0	0	1	1
AC010615.4	0	0	0	0	0	0	0	0	0	0	0	0	0	0	0	0	0	0	0	0	0	0	0	0	0	0	0	0	0	0	0	0	0	0	0	0	0	0	0	0	0	0	0	0	0	0	0	0	0
AC010616.1	0	0	0	0	0	0	0	0	0	0	0	0	0	0	0	0	0	0	0	0	0	0	0	0	0	0	0	0	0	0	0	0	0	0	0	0	0	0	0	0	0	0	0	0	0	0	0	0	0
AC010619.1	0	0	0	0	0	0	0	0	0	0	0	0	0	0	0	0	0	0	0	0	0	0	0	0	0	0	0	0	0	0	0	0	0	0	0	0	0	0	0	0	0	0	0	0	0	0	0	0	0
AC010646.1	0	0	0	0	0	0	0	0	0	0	0	0	0	0	0	0	0	0	0	0	0	0	0	0	0	0	0	0	0	0	0	0	0	0	0	0	0	0	0	0	0	0	0	0	0	0	0	0	0
AC010973.3	0	0	0	0	0	0	0	0	0	0	0	0	0	0	0	0	0	0	0	0	0	0	0	0	0	0	0	0	0	0	0	0	0	0	0	0	0	0	0	0	0	0	0	0	0	0	0	0	0
AC010980.1	3	0	2	0	1	3	4	1	7	3	1	12	0	9	0	2	0	1	2	3	3	4	24	3	2	0	0	10	22	0	6	3	3	1	1	2	0	3	2	1	7	0	0	0	15	0	2	6	0
AC011005.1	6	16	3	22	32	12	11	3	25	19	26	10	29	20	3	52	6	1	15	17	17	19	19	9	7	24	6	35	23	6	21	21	6	19	23	6	4	24	51	3	13	18	13	28	6	1	6	7	19
AC011330.3	0	0	0	0	0	0	0	0	0	0	0	0	0	0	0	0	0	0	0	0	0	0	0	0	0	0	0	0	0	0	0	0	0	0	0	0	0	0	0	0	0	0	0	0	0	0	0	0	0
AC011448.1	15	3	4	3	5	5	2	16	2	8	6	11	1	37	0	1	5	11	3	6	12	2	3	5	11	29	16	8	1	8	13	5	1	46	0	4	4	2	3	2	15	2	2	3	5	2	1	3	10
AC011452.1	0	0	0	0	0	0	0	0	0	0	0	0	0	0	0	0	0	0	0	0	0	0	0	0	0	0	0	0	0	0	0	0	0	0	0	0	0	0	0	0	0	0	0	0	0	0	0	0	0
AC011455.2	0	0	0	0	0	0	0	0	0	1	0	0	0	1	0	0	0	0	0	0	0	0	0	0	0	0	0	0	0	0	0	0	0	0	0	0	0	0	0	0	0	0	0	0	2	1	0	0	0
AC011462.1	0	0	0	0	0	0	0	0	0	0	0	0	0	0	0	0	0	0	0	0	0	0	0	0	0	0	0	0	0	0	0	0	0	0	0	0	0	0	0	0	0	0	0	0	0	0	0	0	0
AC011473.4	0	0	0	0	0	0	0	0	0	0	0	0	0	0	0	0	0	0	0	0	0	0	0	0	0	0	0	0	0	0	0	0	0	0	0	0	0	0	0	0	0	0	0	0	0	0	0	0	0
AC011479.1	0	0	0	0	0	0	0	0	0	0	0	0	0	0	0	0	0	0	0	0	0	0	0	0	0	0	0	0	0	0	0	0	0	0	0	0	0	0	0	0	0	0	0	0	0	0	0	0	0
AC011498.4	0	4	3	0	0	3	1	0	0	2	2	0	0	23	0	1	0	4	6	1	1	5	2	2	1	2	0	1	0	0	6	2	4	7	0	3	0	0	1	0	3	0	5	2	6	5	1	1	0
AC011499.1	0	0	0	0	0	0	0	0	0	0	0	0	0	0	0	0	0	0	0	0	0	0	0	0	0	0	0	0	0	0	0	0	0	0	0	0	0	0	0	0	0	0	0	0	0	0	0	0	0
AC011511.1	0	0	0	0	1	1	0	1	2	0	1	1	0	0	0	0	0	0	1	0	1	0	0	1	1	1	1	0	0	0	0	0	1	0	0	0	0	1	0	0	1	0	0	0	0	0	0	0	4
AC011511.4	0	0	0	0	0	0	0	0	0	0	0	0	0	1	0	0	0	0	0	0	0	0	0	0	3	0	0	0	0	0	0	0	0	0	0	0	0	0	2	1	0	0	0	0	0	0	0	0	0
AC011530.1	0	0	0	0	1	0	0	0	0	0	0	0	0	0	0	0	0	0	0	0	0	0	0	0	0	0	0	0	0	0	0	0	0	0	0	0	0	0	0	0	0	0	0	0	0	0	0	0	0
AC012184.2	0	0	0	0	0	0	0	0	0	0	0	0	0	0	0	0	0	0	0	0	0	0	0	0	0	0	0	0	0	0	0	0	0	0	0	0	0	0	0	0	0	0	0	0	0	0	0	0	0
AC012213.5	0	0	0	0	0	0	0	0	0	0	0	0	0	0	0	0	0	0	0	0	0	0	0	0	0	0	0	0	0	0	3	1	0	0	0	0	0	0	0	0	0	0	0	0	0	1	0	0	0
AC012254.2	0	0	0	0	0	0	0	0	0	0	0	0	0	0	0	0	0	0	0	0	0	0	0	0	0	0	0	0	0	0	0	0	0	0	0	0	0	0	0	0	0	0	0	0	0	0	0	0	0
AC012309.1	0	1	0	0	0	0	1	0	0	1	0	0	0	1	0	0	2	0	0	0	0	11	0	0	0	2	0	0	0	0	0	0	0	0	0	0	0	1	0	0	0	0	2	0	0	6	0	0	0
AC012488.2	0	0	0	0	0	0	0	0	0	0	0	0	0	0	0	0	0	0	0	0	0	0	0	0	0	0	0	0	0	0	0	0	0	0	0	0	0	0	0	0	0	0	0	0	0	0	0	0	0
AC012531.3	0	0	0	0	0	0	0	0	0	0	0	0	0	0	0	0	0	0	0	0	0	0	0	0	0	0	0	0	0	0	0	0	0	0	0	0	0	0	0	0	0	0	0	0	0	0	0	0	0
AC012651.1	0	2	0	4	6	6	0	9	1	3	1	8	10	9	0	1	4	6	13	3	3	6	0	2	4	25	0	1	0	1	0	4	6	6	6	0	2	0	2	0	5	3	4	1	8	1	2	0	3
AC013271.1	0	0	0	0	0	0	0	0	0	0	0	0	0	1	0	0	0	0	0	0	0	0	0	0	0	0	0	0	0	0	0	0	0	0	0	0	0	0	0	0	0	0	0	0	0	0	0	0	0
AC013394.1	256	6	4	2	0	12	2	6	1	19	2	10	6	21	1089	3	28	25	21	9	5	340	3	17	10	35	17	12	0	9	33	6	16	27	2	9	2	1	10	1	8	7	11	14	9	1190	12	7	12
AC013470.2	25	12	16	6	1	33	2	4	14	6	20	35	1	9	1	3	6	1	14	1	1	17	0	3	3	3	7	0	50	3	41	5	6	23	1	4	4	10	7	2	12	4	33	13	1	23	5	15	68
AC013477.1	8	0	1	1	0	3	1	0	1	2	2	5	3	8	44	1	2	2	5	0	4	16	1	1	4	2	1	1	1	2	5	2	3	2	4	1	1	2	0	0	1	0	1	0	4	38	0	0	4
AC013489.1	0	0	0	0	0	0	0	1	0	0	0	0	0	0	1	0	0	0	0	0	0	7	0	0	0	0	0	0	0	0	0	0	0	0	0	0	0	0	0	0	0	0	0	0	0	1	0	0	0
AC013717.1	0	0	0	0	0	0	0	0	0	0	0	0	0	0	0	0	0	0	0	0	0	0	0	0	0	0	0	0	0	0	0	0	0	0	0	0	0	0	0	0	0	0	0	0	0	0	0	0	0
AC015688.4	0	0	0	0	0	0	0	0	0	0	0	0	0	0	0	0	0	0	0	0	0	0	0	0	0	0	0	0	0	0	0	0	0	0	0	0	0	0	0	0	0	0	0	0	0	0	0	0	0
AC015802.6	10	9	2	5	0	6	18	8	0	15	20	12	3	17	246	3	13	14	0	7	3	18	8	24	19	18	6	5	7	7	16	10	6	23	2	2	3	6	5	2	0	10	8	5	61	8	2	10	20
AC015813.2	0	0	0	0	0	0	0	0	0	0	0	0	0	0	0	0	0	0	0	0	0	0	0	0	0	0	0	0	0	0	0	0	0	0	0	0	0	0	0	0	0	0	0	0	0	0	0	0	0
AC017083.3	0	1	0	0	0	0	0	0	0	0	0	0	0	0	0	0	0	0	0	0	1	1	0	0	0	0	0	0	0	0	0	0	0	0	0	0	0	0	0	0	0	0	0	0	0	6	0	0	0
AC018362.3	0	0	0	0	0	0	0	0	0	0	0	0	0	0	0	0	0	0	0	0	0	0	0	0	0	0	0	0	0	0	0	0	0	0	0	0	0	0	0	0	0	0	0	0	0	0	0	0	0
AC018512.1	0	0	0	0	0	0	0	0	0	0	0	0	0	0	0	0	0	0	0	0	0	0	0	0	0	0	0	0	0	0	0	0	0	0	0	0	0	0	0	0	0	0	0	0	0	0	0	0	0
AC018523.2	0	0	0	0	0	0	0	0	0	0	0	0	0	0	0	0	0	0	0	0	0	0	0	0	0	0	0	0	0	0	0	0	0	0	0	0	0	0	0	0	0	0	0	0	0	0	0	0	0
AC018630.4	0	0	0	0	0	0	0	0	0	0	0	0	0	0	0	0	0	0	0	0	0	0	0	0	0	0	0	0	0	0	0	0	0	0	0	0	0	0	0	0	0	0	0	0	0	0	0	0	0
AC018709.1	0	0	0	0	0	0	0	0	0	0	0	0	0	0	0	0	0	0	0	0	0	0	0	0	0	0	0	0	0	0	0	0	0	0	0	0	0	0	0	0	0	0	0	0	0	0	0	0	0
AC018755.2	0	0	0	0	0	0	0	0	0	0	0	0	0	0	0	0	0	0	0	0	0	0	0	0	0	0	0	0	0	0	0	0	0	0	0	0	0	0	0	0	0	0	0	0	0	0	0	0	0
AC018809.3	0	0	0	0	0	0	0	0	0	0	0	0	0	0	0	0	0	0	0	0	0	0	0	0	0	0	0	0	0	0	0	0	0	0	0	0	0	0	0	0	0	0	0	0	0	0	0	0	0
AC019117.3	0	0	0	0	0	0	0	0	0	0	0	0	0	0	0	0	0	0	0	0	0	0	0	0	0	0	0	0	0	0	0	0	0	0	0	0	0	0	0	0	0	0	0	0	0	0	0	0	0
AC019257.8	0	0	0	0	0	0	0	0	0	0	0	0	0	0	0	0	0	0	0	0	0	0	0	0	0	0	0	0	0	0	0	0	0	0	0	0	0	0	0	0	0	0	0	0	0	0	0	0	0
AC020636.2	0	0	0	0	0	0	0	0	0	0	0	0	0	0	0	0	0	0	0	0	0	4	0	0	0	0	0	0	0	0	0	0	0	1	0	0	0	0	0	0	0	0	0	0	0	0	0	0	0
AC020765.6	0	0	0	0	0	0	0	0	0	0	0	0	0	1	15	1	0	0	0	1	0	10	0	2	0	0	0	0	0	0	1	0	0	0	0	1	0	0	1	0	1	0	2	0	1	6	0	1	0
AC020907.6	0	0	0	0	0	0	0	0	0	0	0	0	0	0	0	0	0	0	0	0	0	0	0	0	0	0	0	0	0	0	0	0	0	0	0	0	0	0	0	0	0	0	0	0	0	0	0	0	0
AC020909.1	0	0	0	0	0	0	0	0	0	0	0	0	0	0	0	0	0	0	0	0	0	0	0	0	0	0	0	0	0	0	0	0	0	0	0	0	0	0	0	0	0	0	0	0	0	0	0	0	0
AC020915.4	22	0	0	0	0	0	0	0	0	0	1	0	0	0	18	0	0	0	2	0	0	6	0	0	1	0	0	0	0	0	0	0	0	0	0	0	0	0	0	0	0	0	0	0	0	9	0	0	0
AC020922.1	0	0	0	0	0	0	0	0	0	1	0	0	0	1	0	0	0	0	2	0	0	0	0	0	0	0	0	0	0	0	0	0	0	0	0	0	0	0	0	0	0	1	0	0	1	0	0	0	1
AC021072.1	0	0	0	0	0	0	0	0	0	0	0	1	0	0	0	0	0	0	0	0	0	0	0	0	0	0	0	0	0	0	0	0	0	2	0	0	0	0	0	0	0	0	0	0	0	1	0	0	0
AC021087.5	34	17	17	1	2	11	7	7	15	8	13	4	2	18	0	2	2	23	1	4	14	44	13	29	41	17	6	0	6	5	12	3	5	26	7	3	5	3	8	0	23	0	1	10	6	9	0	8	15
AC021660.3	0	0	0	0	0	0	0	0	0	0	0	0	0	0	0	0	0	0	0	0	0	0	0	0	0	0	0	0	0	0	0	0	0	0	0	0	0	0	0	0	0	0	0	0	0	0	0	0	0
AC022335.1	0	1	0	0	0	0	0	0	0	0	0	0	0	0	0	0	0	0	1	2	0	0	0	0	1	0	0	0	0	0	0	0	0	0	0	0	0	0	0	0	0	0	1	0	0	0	1	0	0
AC022384.1	0	0	0	0	0	0	0	0	0	0	0	0	0	0	0	0	0	0	0	0	0	0	0	0	0	0	0	0	0	0	0	0	0	0	0	0	0	0	0	0	0	0	0	0	0	0	0	0	0
AC022400.5	0	0	0	0	0	0	0	0	0	0	0	0	0	0	0	0	1	0	0	0	0	0	0	0	0	0	0	0	0	0	0	0	0	0	1	0	0	0	0	0	0	0	0	0	0	0	0	0	0
AC022414.1	0	0	0	0	0	0	0	0	0	0	0	0	0	0	0	0	0	0	0	0	0	0	0	0	0	0	0	0	0	0	0	0	0	0	0	0	0	0	0	0	0	0	0	0	0	0	0	0	0
AC022415.2	13	25	11	1	1	1	1	1	7	17	1	1	5	11	0	2	3	5	6	2	9	6	3	0	2	20	2	1	11	2	6	8	13	1	3	4	0	10	8	0	10	4	4	5	3	9	3	0	3
AC022506.1	0	0	0	0	0	0	0	0	0	0	0	0	0	0	0	0	0	0	0	0	0	0	0	0	0	0	0	0	0	0	0	0	0	0	0	0	0	0	0	0	0	0	0	0	0	0	0	0	0
AC022826.2	0	0	0	0	0	0	0	0	0	0	0	0	0	0	0	0	0	0	0	0	0	0	0	0	0	0	0	0	0	0	0	0	0	0	0	0	0	0	0	0	0	0	0	0	0	0	0	0	0
AC023055.1	13	1	0	0	0	1	0	0	0	1	1	1	1	2	0	0	2	3	0	1	0	13	3	0	1	3	1	3	0	0	0	2	0	1	0	1	1	0	0	0	1	0	2	0	0	0	1	1	3
AC024592.3	0	0	0	0	0	0	0	0	0	0	0	0	0	0	0	0	0	0	0	0	0	0	0	0	0	0	0	0	0	0	0	0	0	0	0	0	0	0	0	0	0	0	0	0	0	0	0	0	0
AC024598.1	0	0	0	0	0	0	0	0	0	0	0	0	0	0	0	0	0	0	0	0	0	0	0	0	0	0	0	0	0	0	0	0	0	0	0	0	0	0	0	0	0	0	0	0	0	0	0	0	0
AC025165.3	0	0	0	0	0	0	0	0	0	0	0	0	0	0	0	0	0	0	0	0	0	0	0	0	0	0	0	0	0	0	0	0	0	0	0	0	0	0	0	0	0	0	0	0	0	0	0	0	0
AC025165.6	0	0	1	0	0	0	0	0	0	1	0	0	0	1	0	0	2	0	0	0	0	0	0	0	0	2	0	1	0	0	0	1	0	0	0	0	0	0	1	0	0	0	0	0	0	0	0	0	1
AC025263.2	0	0	0	0	0	0	0	0	0	0	0	0	0	0	0	0	0	0	0	0	0	0	0	0	0	0	0	0	0	0	0	0	0	0	0	0	0	0	0	0	0	0	0	0	0	0	0	0	0
AC025283.2	0	3	3	0	0	0	0	3	0	1	0	0	0	0	0	0	0	0	0	0	1	0	0	0	2	0	0	0	1	0	1	2	0	1	1	0	0	2	1	0	0	0	0	2	0	0	0	0	0
AC025287.4	22	1	0	0	0	2	0	0	2	0	0	0	0	0	0	0	2	2	0	1	1	10	1	1	0	2	1	0	1	0	2	0	1	1	6	1	0	1	1	0	0	0	1	0	0	12	0	1	0
AC026316.4	0	0	0	0	0	0	0	0	0	0	0	0	0	0	0	0	0	0	0	0	0	0	0	0	0	0	0	0	0	0	0	0	0	0	0	0	0	0	0	0	0	0	0	0	0	0	0	0	0
AC026464.1	0	0	0	0	0	0	0	0	0	0	0	0	0	0	0	0	0	0	0	0	0	0	0	0	0	0	0	0	0	0	0	0	0	0	0	0	0	0	0	0	0	0	0	0	0	0	0	0	0
AC026464.3	0	0	0	0	0	0	0	0	0	0	0	0	0	0	0	0	0	0	0	0	0	0	0	0	0	0	0	0	0	0	0	0	0	0	0	0	0	0	0	0	0	0	0	0	0	0	0	0	0
AC026464.4	0	0	0	0	0	0	0	0	0	0	0	0	0	0	0	0	0	0	0	0	0	0	0	0	0	0	0	0	0	0	0	0	0	0	0	0	0	0	0	0	0	0	0	0	0	0	0	0	0
AC026464.6	0	0	0	0	0	0	0	0	0	0	0	0	0	0	0	0	0	0	0	0	0	0	0	0	0	0	0	0	0	0	0	0	0	0	0	0	0	0	0	0	0	0	0	0	0	0	0	0	0
AC026786.1	0	0	0	0	0	0	0	0	0	0	0	0	0	0	0	0	0	0	0	0	0	0	0	0	0	0	0	0	0	0	0	0	0	0	0	0	0	0	0	0	0	0	0	0	0	0	0	0	0
AC026954.2	0	0	0	0	0	0	0	0	0	0	0	0	0	0	0	0	0	0	0	0	0	0	0	0	0	0	0	0	0	0	0	0	0	0	0	0	0	0	0	0	0	0	0	0	0	0	0	0	0
AC027644.4	0	0	0	0	0	0	0	0	0	0	0	0	2	0	0	0	0	1	0	0	0	6	0	1	0	1	0	2	0	0	1	2	0	0	0	0	0	0	0	0	0	0	0	0	1	0	1	0	0
AC027796.3	5	1	0	0	0	0	0	0	0	3	0	0	0	1	0	0	0	3	0	0	1	0	0	0	0	1	0	2	0	1	1	0	1	1	1	0	0	1	0	1	0	5	0	0	0	8	0	0	1
AC034102.2	0	0	0	0	0	0	0	0	0	0	0	0	0	0	0	0	0	0	0	0	0	0	0	0	0	0	0	0	0	0	0	0	0	0	0	0	0	0	0	0	0	0	0	0	0	0	0	0	0
AC034228.3	11	0	0	0	0	0	0	0	0	0	0	0	0	0	0	0	0	0	0	0	0	0	0	0	0	0	0	0	0	0	0	0	0	0	0	0	0	0	0	1	0	0	0	0	0	0	0	0	0
AC036214.3	0	0	0	0	0	0	0	0	0	0	0	0	0	0	0	0	0	0	0	0	0	0	0	0	0	0	0	0	0	0	0	0	0	0	0	0	0	0	0	0	0	0	0	0	0	0	0	0	0
AC037459.1	0	0	0	0	0	0	0	0	0	0	0	0	0	0	0	0	0	0	0	0	0	0	0	0	0	0	0	0	0	0	0	0	1	0	0	0	0	0	0	0	0	0	0	0	0	0	0	0	0
AC040162.1	139	41	41	29	20	39	25	90	18	105	50	41	20	92	203	24	31	90	45	21	38	110	18	51	33	176	43	56	15	32	89	32	105	74	11	42	39	27	107	5	49	21	69	48	54	57	10	13	58
AC046185.1	0	0	0	0	0	0	0	0	0	0	0	0	0	0	0	0	0	0	0	0	0	0	0	0	0	0	0	0	0	0	0	0	0	0	0	0	0	0	0	0	0	0	0	0	0	0	0	0	0
AC048338.1	0	0	0	0	0	0	0	0	0	0	0	0	0	0	0	0	0	0	0	0	0	0	0	0	0	0	0	0	0	0	0	0	0	0	0	0	0	0	0	0	0	0	0	0	0	0	0	0	0
AC048338.2	0	2	0	0	0	0	0	0	0	0	1	0	0	0	0	0	0	0	0	0	2	3	0	0	0	0	0	0	1	0	0	1	0	2	0	1	0	1	0	0	0	0	0	1	0	1	0	0	1
AC053503.6	0	0	0	0	0	0	0	0	0	0	0	0	0	0	0	0	0	0	0	0	0	0	0	0	0	0	0	0	0	0	0	0	0	0	0	0	0	0	0	0	0	0	0	0	0	0	0	0	0
AC055811.2	6	5	1	0	0	0	2	1	1	0	2	2	0	5	0	0	0	3	3	1	1	1	2	0	2	6	2	1	2	0	7	1	1	12	1	2	0	0	1	0	0	0	2	5	0	2	1	6	4
AC055839.2	0	40	50	27	9	33	34	22	20	44	9	26	13	98	22	57	39	26	28	1	20	13	19	22	12	138	19	80	16	13	20	40	120	29	26	35	9	7	35	10	108	18	32	67	29	9	12	15	11
AC058822.1	0	0	0	0	0	0	0	0	0	0	0	0	0	0	0	0	0	0	0	0	0	0	0	0	0	0	0	0	0	0	0	0	0	0	0	0	0	0	0	0	0	0	0	0	0	0	0	0	0
AC063943.2	0	0	0	0	0	0	0	0	0	0	0	0	0	0	0	0	0	0	0	0	0	0	0	0	0	0	0	0	0	0	0	0	0	0	0	0	0	0	0	0	0	0	0	0	0	0	0	0	0
AC067968.1	0	0	0	0	0	0	0	0	0	0	0	0	0	0	0	0	0	0	0	0	0	0	0	0	0	0	0	0	0	0	0	0	0	0	0	0	0	0	0	0	0	0	0	0	0	0	0	0	0
AC068234.1	0	0	0	0	0	0	0	0	0	0	0	0	0	0	0	0	0	0	0	0	0	0	0	0	0	0	0	0	0	0	0	0	0	0	0	0	0	0	0	0	0	0	0	0	0	0	0	0	0
AC068533.4	0	0	0	0	0	0	0	0	0	0	0	0	0	0	0	0	0	0	0	0	0	0	0	0	0	0	0	0	0	0	0	0	0	0	0	0	0	0	0	0	0	0	0	0	0	0	0	0	0
AC068547.1	0	0	0	0	0	0	0	0	0	0	0	0	0	0	0	0	0	0	0	0	0	0	0	0	0	0	0	0	0	0	0	0	0	0	0	0	0	0	0	0	0	0	0	0	0	0	0	0	0
AC068580.4	47	4	12	3	93	9	8	11	4	6	11	7	4	23	80	2	133	17	7	4	4	50	19	5	0	28	5	5	1	12	17	37	10	13	6	11	6	1	5	0	13	7	5	20	17	151	5	8	52
AC068631.2	0	0	0	0	0	0	0	0	0	0	0	0	0	0	0	0	0	0	0	0	0	0	0	0	0	0	0	0	0	0	0	0	0	0	0	0	0	0	0	0	0	0	0	0	0	0	0	0	0
AC068775.1	0	0	0	0	0	0	0	0	0	0	0	0	0	0	0	0	0	0	0	0	0	0	0	0	0	0	0	0	0	0	0	0	0	0	0	0	0	0	0	0	0	0	0	0	0	0	0	0	0
AC068831.6	222	67	27	16	24	55	39	62	8	76	48	51	40	54	411	20	78	130	88	34	120	169	22	106	128	159	65	96	29	43	204	57	84	206	8	35	17	32	133	5	32	14	28	111	51	206	74	28	91
AC068870.4	0	0	0	0	0	0	0	0	0	0	0	0	0	0	0	0	0	0	0	0	0	0	0	0	0	0	0	0	0	0	0	0	0	0	0	0	0	0	0	0	0	0	0	0	0	0	0	0	0
AC068896.1	4	0	1	1	1	1	4	12	3	3	3	6	1	4	0	0	3	20	2	0	2	43	2	5	2	25	1	2	0	2	7	5	6	5	0	1	3	0	1	0	8	0	4	7	4	9	3	1	3
AC068946.1	4	8	5	1	2	19	5	34	6	19	25	13	7	38	38	7	15	25	19	11	16	48	7	8	12	46	17	6	6	7	20	12	28	93	6	3	4	6	26	2	13	6	31	19	1	28	20	7	11
AC068946.2	0	2	0	0	0	1	0	2	1	1	1	1	2	0	0	1	7	2	0	0	0	8	1	1	1	5	0	5	1	2	2	2	0	6	0	0	0	2	1	1	1	6	0	3	3	0	0	0	1
AC069257.3	0	0	0	0	0	0	0	0	0	0	0	0	0	0	0	0	0	0	0	0	0	0	0	0	0	0	0	0	0	0	0	0	0	0	0	0	0	0	0	0	0	0	0	0	0	0	0	0	0
AC069288.1	0	0	0	0	0	0	0	0	0	0	0	0	0	0	1	0	0	0	0	0	0	5	0	0	0	0	0	0	0	0	0	0	0	0	0	0	0	0	0	0	0	0	0	0	0	0	0	0	0
AC069368.1	0	0	0	0	0	0	0	0	0	0	0	0	0	0	0	0	1	0	0	0	0	3	0	2	0	0	0	0	0	0	0	0	0	0	0	0	0	0	0	0	0	0	0	0	0	1	0	0	0
AC069444.2	18	6	2	0	0	5	0	0	3	2	0	1	1	1	0	2	0	9	3	3	1	14	1	2	0	0	2	1	2	3	3	5	1	3	2	3	3	0	5	0	5	1	2	3	1	0	1	3	0
AC069503.2	12	2	3	1	2	2	2	0	1	0	0	0	0	3	0	2	1	2	5	0	1	8	0	3	1	5	2	2	1	0	0	1	1	9	0	3	1	2	1	0	0	0	2	0	1	0	0	0	3
AC069544.2	3216	1287	766	319	197	916	689	1000	449	1375	1185	705	273	1077	211	565	883	1169	646	1181	1020	1396	1022	1214	1135	1359	754	421	986	607	1871	1399	1177	2133	311	488	525	758	1490	109	1053	417	886	1031	447	1267	365	755	1035
AC072022.2	25	5	4	0	1	4	1	12	2	10	7	4	3	16	189	1	5	10	1	1	5	20	7	4	0	30	3	12	1	0	9	9	13	12	2	4	0	1	4	1	9	1	8	2	1	180	1	0	9
AC073082.1	0	0	0	1	0	0	0	0	0	0	1	0	1	1	3	0	1	0	0	0	0	4	0	0	0	1	0	0	1	0	0	0	0	0	0	0	0	1	0	0	0	0	0	0	0	3	1	0	0
AC073111.3	207	503	375	209	243	617	218	570	174	938	752	418	263	545	120	330	334	424	249	404	357	320	222	447	420	439	527	288	676	365	701	238	939	791	246	310	398	598	700	87	335	190	1279	482	708	102	239	192	1023
AC073283.3	0	0	0	0	0	0	0	0	0	0	0	0	0	0	0	0	1	0	0	0	0	0	0	0	0	0	0	0	0	0	0	0	0	0	0	0	0	0	0	0	0	0	0	0	0	0	0	0	0
AC073508.2	0	0	0	0	0	0	0	0	0	0	0	0	0	0	0	0	0	0	0	0	0	0	0	0	0	0	0	0	0	0	0	0	0	0	0	0	0	0	0	0	0	0	0	0	0	0	0	0	0
AC073585.1	0	0	0	0	0	0	0	0	0	0	1	0	0	0	0	0	0	0	0	0	0	0	0	0	0	0	0	0	0	0	0	0	0	0	0	0	0	0	0	0	0	0	0	0	0	0	0	0	0
AC073610.2	0	0	0	0	0	0	0	0	0	0	0	0	0	0	0	0	0	0	1	0	0	0	0	1	0	0	0	0	0	0	0	0	0	4	1	0	0	0	0	0	0	1	0	0	2	0	0	0	0
AC073612.1	0	0	0	0	0	0	0	0	0	0	0	0	0	0	0	0	0	0	0	0	0	0	0	0	0	0	0	0	0	0	0	0	0	0	0	0	0	0	0	0	0	0	0	0	0	0	0	0	0
AC073896.1	0	0	0	0	0	0	0	0	0	0	0	0	0	0	0	0	0	0	0	0	0	0	0	0	0	0	0	0	0	0	0	0	0	0	0	0	0	0	0	0	0	0	0	0	0	0	0	0	0
AC074143.1	0	0	0	0	0	0	0	0	0	0	0	0	0	0	0	0	2	0	0	0	0	1	0	1	0	0	0	2	0	1	0	0	0	0	0	0	0	0	0	0	0	0	0	0	1	0	0	0	0
AC078815.1	0	0	0	0	0	0	0	0	0	0	0	0	0	0	0	0	0	0	0	0	0	0	0	0	0	0	0	0	0	0	0	0	0	0	0	0	0	0	0	0	0	0	0	0	0	0	0	0	0
AC078927.1	0	0	0	0	0	0	0	0	0	0	0	0	0	0	0	0	0	0	0	0	0	0	0	0	0	0	0	0	0	0	0	0	0	0	0	0	0	0	0	0	0	0	0	0	0	0	0	0	0
AC079447.1	114	7	7	1	1	10	9	8	5	11	19	8	3	14	29	3	8	11	7	14	7	10	10	13	16	27	6	13	13	8	23	5	12	20	6	3	5	7	9	0	9	1	15	17	5	76	1	9	17
AC079594.1	0	0	0	0	0	0	0	0	0	0	0	0	0	0	0	0	0	0	0	0	0	0	0	0	0	0	0	0	0	0	0	0	0	0	0	0	0	0	0	0	0	0	0	0	0	0	0	0	0
AC079741.2	0	0	0	0	0	0	0	0	0	0	0	0	0	0	0	0	0	0	0	0	0	0	0	0	0	0	0	0	0	0	0	0	0	0	0	0	0	0	0	0	0	0	0	0	0	0	0	0	0
AC083800.1	0	0	0	0	0	0	0	0	0	0	0	0	0	0	0	0	0	0	0	0	0	0	0	0	0	0	0	0	0	0	0	0	0	0	0	0	0	0	0	0	0	0	0	0	0	0	0	0	0
AC083977.1	0	0	0	0	0	0	0	0	0	0	0	0	0	0	0	0	0	0	0	0	0	0	0	0	0	0	0	0	0	0	0	0	0	0	0	0	0	0	0	0	0	0	0	0	0	0	0	0	0
AC084337.2	0	0	0	0	0	0	0	0	0	0	0	0	0	0	0	0	0	0	0	0	0	0	0	0	0	0	0	0	0	0	0	0	0	0	0	0	0	0	0	0	0	0	0	0	0	0	0	0	0
AC084756.2	0	0	0	0	0	0	0	0	0	0	0	0	0	0	0	0	0	0	0	0	0	0	0	0	0	0	0	0	0	0	0	0	0	0	0	0	0	0	0	0	0	0	0	0	0	0	0	0	0
AC087289.3	1	0	0	0	0	0	1	0	0	1	0	0	0	0	0	0	3	0	0	1	1	1	0	1	0	3	0	0	0	0	2	0	2	4	0	1	0	1	1	0	0	3	1	0	2	0	1	0	1
AC087632.2	33	3	1	4	0	0	0	0	1	4	0	0	0	1	48	0	2	2	0	2	0	19	1	4	0	4	0	0	0	0	6	2	0	4	0	0	0	1	0	0	0	1	1	2	0	59	4	2	4
AC087721.2	0	0	0	0	0	0	0	0	0	0	0	0	0	0	0	0	0	0	0	0	0	0	0	0	0	0	0	0	0	0	0	0	0	0	0	0	0	0	0	0	0	0	0	0	0	0	0	0	0
AC090004.1	12	15	14	6	6	10	6	9	5	24	19	19	3	38	8	3	10	25	8	8	13	45	6	40	19	54	21	6	3	6	34	5	23	25	1	14	3	11	18	3	16	3	20	21	13	18	3	2	7
AC090227.2	0	0	0	0	0	0	0	0	0	0	0	0	0	0	0	0	0	0	0	0	0	0	0	0	0	0	0	0	0	0	0	0	0	0	0	0	0	0	0	0	0	0	0	0	0	0	0	0	0
AC090360.1	4	2	1	3	4	24	1	7	2	5	12	10	2	12	0	1	3	18	6	3	2	5	9	4	4	6	4	1	7	0	7	4	14	6	4	5	0	1	4	0	6	0	4	8	1	7	0	3	10
AC090517.4	0	0	1	0	0	0	0	0	0	0	0	0	0	0	0	0	0	0	0	0	0	20	0	1	0	1	0	1	1	0	0	0	0	1	0	0	0	0	3	0	0	0	1	0	0	7	0	0	0
AC090527.2	0	0	0	0	0	0	0	0	0	0	0	0	0	0	0	0	0	0	0	0	0	0	0	0	0	0	0	0	0	0	0	0	0	0	0	0	0	0	0	0	0	0	0	0	0	0	0	0	0
AC091057.5	11	0	0	0	0	0	0	1	0	1	1	0	0	0	41	0	0	0	0	1	1	17	0	3	3	1	1	2	0	1	3	3	0	0	0	0	0	0	0	0	0	0	0	1	0	12	2	0	0
AC091167.2	0	0	0	0	0	0	0	0	0	0	0	0	0	0	0	0	0	0	0	0	0	0	0	1	2	1	0	0	0	0	0	0	0	0	0	0	0	0	0	0	0	1	0	0	0	1	0	0	2
AC091167.6	0	2	0	0	0	0	0	0	0	1	1	0	0	0	0	0	0	1	2	2	3	1	1	0	1	2	1	0	1	1	1	1	3	1	0	1	0	0	0	0	0	0	1	1	0	3	1	0	0
AC091167.7	0	1	0	0	0	0	0	1	0	1	0	1	0	1	0	0	0	0	1	0	1	1	0	1	1	4	0	0	0	0	0	0	0	0	0	0	0	0	0	0	1	0	0	0	0	1	0	0	0
AC091551.1	0	0	0	0	0	0	0	0	0	0	0	0	0	0	0	0	0	0	0	0	0	0	0	0	0	0	0	0	0	0	0	0	0	0	0	0	0	0	0	0	0	0	0	0	0	0	0	0	0
AC091959.1	0	0	0	0	0	0	0	0	0	0	0	0	0	0	0	0	0	0	0	0	0	0	0	0	0	0	0	0	0	0	0	0	0	0	0	0	0	0	0	0	0	0	0	0	0	0	0	0	0
AC092017.2	0	0	0	0	0	0	0	0	0	0	0	0	0	0	0	0	0	0	0	0	0	0	0	0	0	0	0	0	0	0	0	0	0	0	0	0	0	0	0	0	0	0	0	0	0	0	0	0	0
AC092042.3	0	0	3	1	1	6	0	0	0	4	3	0	2	1	0	0	1	0	2	1	0	2	0	0	0	6	1	1	0	0	1	1	4	0	0	0	0	0	1	0	4	0	3	2	0	1	1	0	0
AC092073.1	0	0	0	0	0	0	0	0	0	0	0	0	0	0	0	0	0	0	0	0	0	0	0	0	0	0	0	0	0	0	0	0	0	0	0	0	0	0	0	0	0	0	0	0	0	0	0	0	0
AC092111.3	0	0	0	0	0	0	0	0	0	0	0	0	0	0	0	0	0	0	0	0	0	0	0	0	0	0	0	0	0	0	0	0	0	0	0	0	0	0	0	0	0	0	0	0	0	0	0	0	0
AC092143.1	0	0	0	0	0	0	0	0	0	0	0	0	0	0	0	0	0	0	0	0	0	0	0	0	0	0	0	0	0	0	0	0	0	0	0	0	0	0	0	0	0	0	0	0	0	0	0	0	0
AC092329.3	0	0	0	0	0	0	0	0	0	0	0	0	0	0	0	0	0	0	0	0	0	0	0	0	0	0	0	0	0	0	0	0	0	0	0	0	0	0	0	0	0	0	0	0	0	0	0	0	0
AC092442.1	0	0	0	0	0	0	0	0	0	0	0	0	0	0	0	0	0	0	0	0	0	0	0	0	0	0	0	0	0	0	0	0	0	0	0	0	0	0	0	0	0	0	0	0	0	0	0	0	0
AC092587.1	6	0	1	0	0	0	0	0	0	0	1	0	0	0	0	0	0	0	0	0	0	0	0	1	0	0	0	0	0	0	0	0	1	0	0	0	0	0	0	0	0	0	0	0	0	6	0	0	0
AC092647.5	7	0	0	0	0	2	0	0	0	0	1	0	0	0	0	1	0	3	0	1	0	8	0	0	0	0	0	0	1	0	1	1	2	0	0	0	0	1	1	0	2	0	0	0	0	1	2	0	0
AC092718.3	14	44	24	7	9	33	46	17	4	26	33	33	4	30	0	8	10	31	14	14	34	18	52	31	20	18	18	12	6	34	32	30	23	56	3	21	13	13	32	1	20	9	19	28	14	14	9	42	38
AC092718.8	42	12	9	1	0	5	2	3	2	1	2	3	1	7	0	2	8	10	7	1	6	20	9	5	5	5	3	7	2	3	9	2	5	13	4	6	5	9	11	0	1	0	6	7	3	21	3	1	6
AC092835.1	68	13	2	4	0	13	17	15	3	33	5	8	10	14	28	4	4	21	5	0	9	35	4	2	7	38	15	1	18	4	6	28	21	21	3	1	2	11	19	1	10	0	28	12	14	12	0	2	13
AC093155.3	7	0	0	0	0	0	0	0	0	0	0	0	0	0	0	0	0	0	0	0	0	11	0	0	0	1	0	0	0	0	0	0	0	0	0	0	0	0	0	0	0	0	0	0	0	17	0	0	1
AC093227.2	0	0	0	0	0	1	0	0	0	0	0	0	0	0	0	0	0	0	0	0	0	0	0	1	0	0	0	0	0	0	0	0	0	1	0	0	0	0	0	0	0	0	1	1	0	1	0	0	0
AC093246.1	0	0	0	0	0	0	0	0	0	0	0	0	0	0	0	0	0	0	0	0	0	0	0	0	0	0	0	0	0	0	0	0	0	0	0	0	0	0	0	0	0	0	0	0	0	0	0	0	0
AC093323.1	771	1081	857	214	177	535	752	1085	266	791	762	742	163	967	116	370	406	909	312	499	636	586	500	1012	966	994	852	520	643	382	1061	1006	799	685	243	606	612	316	588	75	435	320	439	652	430	199	287	528	1445
AC093423.3	0	0	0	0	0	0	0	0	0	0	0	0	0	0	0	0	0	0	0	0	0	0	0	0	0	0	0	0	0	0	0	0	0	0	0	0	0	0	0	0	0	0	0	0	0	0	0	0	0
AC093512.2	24	61	27	9	32	25	29	62	3	54	40	8	9	63	42	33	11	61	24	12	50	41	66	9	43	46	21	91	12	14	38	37	68	86	13	31	12	17	72	1	17	6	46	34	10	12	29	90	34
AC093525.1	0	0	0	0	0	0	0	0	0	0	0	0	0	0	0	0	0	0	0	0	0	0	0	0	0	0	0	0	0	0	0	0	0	0	0	0	0	0	0	0	0	0	0	0	0	0	0	0	0
AC093525.2	0	0	0	0	0	0	0	0	0	0	0	0	0	0	0	0	0	0	0	0	0	0	0	0	0	0	0	0	0	0	0	0	0	0	0	0	0	0	0	0	0	0	0	0	0	0	0	0	0
AC093668.1	0	0	0	0	0	0	0	0	0	0	0	0	0	0	0	0	0	0	0	0	0	0	0	0	0	0	0	0	0	0	0	0	0	0	0	0	0	0	0	0	0	0	0	0	0	0	0	0	0
AC093827.5	0	3	15	2	0	3	3	2	1	2	2	0	1	1	0	3	5	1	2	2	2	8	1	1	0	6	6	0	7	2	7	7	14	0	5	3	2	6	13	2	8	4	3	8	2	2	5	0	9
AC093884.1	0	0	0	0	0	0	0	0	0	0	0	0	0	0	0	0	0	0	0	0	0	0	0	0	0	0	0	0	0	0	0	0	0	0	0	0	0	0	0	0	0	0	0	0	0	0	0	0	0
AC093899.2	0	0	0	0	0	0	0	0	0	0	0	0	0	0	0	0	0	0	0	0	0	0	0	0	0	0	0	0	0	0	0	0	0	0	0	0	0	0	0	0	0	0	0	0	0	0	0	0	0
AC096887.1	31	26	23	5	1	8	12	16	5	22	17	19	4	20	18	1	7	9	4	11	11	29	6	27	10	22	8	0	11	4	12	10	22	25	8	8	13	14	8	3	7	2	17	5	10	17	1	3	14
AC097104.1	0	0	0	0	0	0	0	0	0	0	0	0	0	0	0	0	0	0	0	0	0	0	0	0	0	0	0	0	0	0	0	0	0	0	0	0	0	0	0	0	0	0	0	0	0	0	0	0	0
AC097625.1	0	5	1	4	10	4	1	7	1	8	1	0	0	3	1	3	4	3	4	3	3	1	0	5	2	3	3	0	1	5	8	8	2	7	1	4	1	1	4	0	3	5	2	2	3	1	2	1	11
AC097634.4	0	0	0	0	0	0	0	0	0	0	0	0	0	0	0	0	0	0	0	0	0	0	0	0	0	0	0	0	0	0	0	0	0	0	0	0	0	0	0	0	0	0	0	0	0	0	0	0	0
AC097636.1	0	0	0	0	0	0	1	2	0	0	0	0	0	0	1	2	0	0	0	2	0	2	0	1	0	0	0	0	0	0	0	0	1	0	0	0	0	0	0	0	0	0	0	2	0	0	0	0	0
AC097637.1	0	0	0	0	0	0	0	0	0	0	0	0	0	0	0	0	0	0	0	0	0	0	0	0	0	0	0	0	0	0	0	0	0	0	0	0	0	0	0	0	0	0	0	0	0	0	0	0	0
AC098484.3	0	0	0	0	0	0	0	0	0	0	0	0	1	1	0	1	0	0	1	0	0	0	0	0	1	2	0	0	0	2	1	0	0	0	1	0	0	1	0	0	0	0	0	1	0	0	0	0	0
AC098582.1	0	0	0	0	0	0	0	0	0	0	0	0	0	0	0	0	0	0	0	0	0	0	0	0	0	0	0	0	0	0	0	0	0	0	0	0	0	0	0	0	0	0	0	0	0	0	0	0	0
AC098588.2	0	0	0	0	1	0	0	0	1	0	0	0	0	0	0	0	0	1	0	0	0	0	0	0	0	1	0	4	0	0	1	0	1	0	1	0	0	0	0	0	0	0	0	0	0	0	0	0	0
AC098650.1	14	2	0	0	0	0	1	0	0	1	0	0	0	0	19	0	0	0	0	1	0	14	1	0	0	2	0	0	0	2	0	0	0	0	0	0	0	0	1	0	0	0	0	0	1	27	0	0	0
AC098850.3	0	2	1	0	1	0	0	2	0	0	0	0	0	0	0	0	0	0	0	2	2	5	0	0	0	14	0	2	1	1	3	5	1	16	0	5	0	0	1	1	2	0	1	0	0	18	1	0	0
AC099489.1	85	53	23	19	22	20	26	204	20	62	96	26	11	88	124	3	18	53	15	22	41	296	22	42	12	174	27	33	7	14	26	26	118	169	15	12	15	10	60	2	36	31	97	26	33	79	10	17	50
AC099569.1	0	0	0	0	0	0	0	0	0	0	0	0	0	0	0	0	0	0	0	0	0	0	0	0	0	0	0	0	0	0	0	0	0	0	0	0	0	0	0	0	0	0	0	0	0	0	0	0	0
AC099811.2	0	0	0	0	0	0	0	0	0	0	0	0	0	0	0	0	0	0	0	0	0	0	0	0	0	0	0	0	0	0	0	0	0	0	0	0	0	0	0	0	0	0	0	0	0	0	0	0	0
AC099850.2	0	0	0	0	0	0	0	0	0	0	0	0	0	0	0	0	0	0	0	0	0	0	0	0	0	0	0	0	0	0	0	0	0	0	0	0	0	0	0	0	0	0	0	0	0	0	0	0	0
AC100868.1	0	0	0	0	0	0	0	0	0	0	0	0	0	0	1	0	0	0	0	0	0	0	0	1	0	1	0	0	0	0	0	0	0	0	0	0	0	0	0	0	0	0	0	0	0	0	0	0	0
AC104109.3	0	0	0	0	0	0	0	0	0	0	0	0	0	0	0	0	0	0	0	0	0	0	0	0	0	0	0	0	0	0	0	0	0	0	0	0	0	0	0	0	0	0	0	0	0	0	0	0	0
AC104304.2	0	20	12	2	1	15	0	5	1	7	1	3	0	6	0	6	0	5	2	2	6	8	1	1	3	1	2	0	5	0	17	5	22	5	5	1	3	9	0	2	3	4	5	1	1	1	4	2	0
AC104389.5	11	1	2	0	1	1	2	1	0	3	2	2	0	6	8	1	2	0	1	6	11	21	1	0	3	4	2	1	1	0	3	2	7	5	1	2	1	2	2	1	1	2	0	2	4	21	1	9	10
AC104389.6	0	0	0	0	0	0	0	0	0	0	0	0	0	0	0	0	0	0	0	0	0	0	0	0	0	0	0	0	0	0	0	0	0	0	0	0	0	0	0	0	0	0	0	0	0	0	0	0	0
AC104452.1	0	0	0	0	0	0	0	0	0	0	0	0	0	0	0	0	0	0	0	0	0	0	0	0	0	1	0	0	0	0	0	0	0	0	0	0	0	0	0	0	0	0	0	0	0	0	0	0	0
AC104472.3	27	0	0	0	0	0	0	0	0	1	3	0	0	1	0	0	0	1	0	0	0	16	0	0	1	2	0	1	1	0	4	1	0	2	0	0	0	0	2	0	0	0	0	0	0	2	1	0	0
AC104532.1	0	0	0	0	0	0	0	0	0	0	0	0	0	0	0	0	0	0	0	0	0	0	0	0	0	0	0	0	0	0	0	0	0	0	0	0	0	0	0	0	0	0	0	0	0	0	0	0	0
AC104581.2	0	0	0	0	0	0	0	0	0	0	0	0	0	0	0	0	0	0	0	0	0	0	0	0	0	0	0	0	0	0	0	0	0	0	0	0	0	0	0	0	0	0	0	0	0	0	0	0	0
AC105001.2	0	0	0	0	0	0	0	0	0	0	0	0	0	0	0	0	0	0	0	0	0	0	0	0	0	0	0	0	0	0	0	0	0	0	0	0	0	0	0	0	0	0	0	0	0	0	0	0	0
AC105052.1	0	0	0	0	0	0	0	0	0	0	0	0	0	0	0	0	0	0	0	0	0	0	0	0	0	0	0	0	0	0	0	0	0	0	0	0	0	0	0	0	0	0	0	0	0	0	0	0	0
AC105052.3	0	0	0	0	0	0	0	0	0	0	0	0	0	0	0	0	0	0	2	0	0	0	0	0	0	0	0	0	0	0	0	0	0	0	0	0	0	0	0	0	2	0	0	0	0	0	0	0	0
AC106741.1	0	0	0	0	0	0	0	0	0	0	0	0	0	0	0	0	0	0	0	0	0	0	0	0	0	1	0	0	0	0	0	0	0	0	0	0	0	0	0	0	0	0	0	0	0	4	0	0	0
AC106873.8	0	0	0	0	0	0	0	0	0	0	0	0	0	0	0	0	0	0	0	0	0	0	0	0	0	0	0	0	0	0	0	0	0	0	0	0	0	0	0	0	0	0	0	0	0	0	0	0	0
AC106886.5	0	0	0	0	0	0	0	0	0	0	0	0	0	0	0	0	0	0	0	0	0	0	0	0	0	0	0	0	0	0	0	0	0	0	0	0	0	0	0	0	0	0	0	0	0	0	0	0	0
AC107871.1	200	48	20	14	8	51	43	55	17	58	57	40	25	60	0	7	15	59	28	16	74	293	32	50	55	133	24	26	14	11	97	61	63	121	6	26	20	13	144	1	38	10	49	73	46	36	17	38	70
AC107959.5	0	0	0	0	0	0	0	0	0	0	0	0	0	0	0	0	0	0	0	0	0	0	0	0	0	0	0	0	0	0	0	0	0	0	0	0	0	0	0	0	0	0	0	0	0	0	0	0	0
AC108488.2	9	1	1	2	0	1	2	8	0	0	1	0	2	3	0	10	3	1	4	1	0	6	0	6	3	2	3	0	3	1	13	7	5	4	2	5	1	4	3	0	2	0	2	1	7	5	0	1	7
AC108941.3	0	0	0	1	0	0	0	7	0	0	0	0	0	0	0	0	0	2	0	0	0	2	0	0	1	0	0	0	0	0	5	4	9	0	1	0	6	0	0	0	0	0	0	0	2	0	0	0	1
AC109583.1	0	2	0	0	0	0	0	1	0	1	0	9	0	1	0	0	6	0	0	0	0	1	0	0	0	0	0	0	0	0	3	0	1	0	0	1	0	0	0	0	0	0	2	0	3	0	1	0	7
AC110275.1	0	0	0	0	0	0	0	0	0	0	0	0	0	0	0	0	0	0	0	0	0	0	0	0	0	0	0	0	0	0	0	0	0	0	0	0	0	0	0	0	0	0	0	0	0	0	0	0	0
AC112128.1	33	15	12	0	8	18	8	8	2	11	15	12	11	31	11	7	11	39	9	5	11	91	1	13	26	54	16	3	2	16	25	16	18	32	2	8	11	9	9	2	5	6	11	6	5	43	2	11	16
AC112229.3	0	0	0	0	0	0	0	0	0	0	0	0	0	0	0	0	0	0	0	0	1	0	0	0	0	0	0	0	0	0	0	0	0	0	0	1	0	0	0	0	0	0	0	0	0	0	0	0	0
AC112504.2	0	0	0	0	0	0	0	0	0	0	0	0	0	0	0	0	0	0	0	0	0	0	0	0	0	0	0	0	0	0	0	0	0	0	0	0	0	0	0	0	0	0	0	0	0	0	0	0	0
AC113189.12	0	0	0	0	0	0	0	0	0	0	0	0	0	0	0	0	0	0	0	0	0	0	0	0	0	0	0	0	0	0	0	0	0	0	0	0	0	0	0	0	0	0	0	0	0	0	0	0	0
AC113348.1	0	0	0	0	0	0	0	0	0	0	0	0	0	0	0	0	0	0	0	0	0	0	0	0	0	0	0	0	0	0	0	0	0	0	0	0	0	0	0	0	0	0	0	0	0	0	0	0	0
AC113348.2	0	0	0	0	0	0	0	0	0	0	1	0	0	0	0	0	0	0	0	0	0	0	0	0	0	0	0	0	0	0	0	0	1	0	0	0	0	0	0	0	0	0	1	0	0	0	0	0	0
AC113554.1	0	0	2	0	0	0	0	1	0	1	0	0	0	1	0	0	0	0	0	0	0	1	0	0	3	1	1	0	2	0	0	1	0	1	0	0	2	0	0	0	0	0	0	1	0	0	0	0	1
AC114402.2	0	0	0	0	0	0	0	0	0	0	0	0	0	0	0	0	0	0	0	0	0	0	0	0	0	0	0	0	0	0	0	0	0	0	0	0	0	0	0	0	0	0	0	0	0	0	0	0	0
AC114490.2	0	0	0	0	0	0	0	0	0	0	0	0	0	0	0	0	0	0	0	0	0	0	0	0	0	0	0	0	0	0	0	0	0	0	0	0	0	0	0	0	1	0	0	0	0	0	0	0	0
AC114490.3	8	57	32	2	1	24	24	24	22	21	39	30	9	45	0	3	10	28	15	10	27	28	30	19	23	94	8	3	27	9	51	20	31	46	10	4	9	20	22	1	17	8	19	23	32	36	8	7	140
AC114982.2	0	0	0	0	0	0	0	0	0	0	0	0	0	0	0	0	0	0	0	0	0	0	0	0	0	0	0	0	0	0	0	0	0	0	0	0	0	0	0	0	0	0	0	0	0	0	0	0	0
AC116366.2	0	0	0	0	0	0	0	0	0	0	0	0	0	0	0	0	0	0	0	0	0	0	0	0	0	0	0	0	0	0	0	0	0	0	0	0	0	0	0	0	0	0	0	0	0	0	0	0	0
AC117378.1	0	0	0	0	0	0	0	0	0	0	0	0	0	0	0	0	0	0	0	0	0	0	0	0	0	0	0	0	0	0	0	0	0	0	0	0	0	0	0	0	0	0	0	0	0	0	0	0	0
AC117457.1	0	0	0	0	0	0	0	0	0	0	0	1	0	0	0	0	0	0	0	0	0	0	0	0	0	0	0	0	0	0	0	0	0	0	0	0	0	0	0	0	0	0	0	0	0	0	0	0	0
AC118470.1	0	0	0	0	0	0	0	0	0	0	0	0	0	0	0	0	0	0	0	0	0	0	0	0	0	0	0	0	0	0	0	0	0	0	0	0	0	0	0	0	0	0	0	0	0	0	0	0	0
AC118553.2	66	8	16	7	1	7	3	15	4	2	6	6	3	21	50	1	6	27	15	3	8	82	6	5	8	33	11	5	3	3	19	6	7	17	2	3	5	8	7	1	8	9	6	11	3	128	2	6	3
AC119396.1	6	6	8	4	0	21	17	22	17	16	3	92	10	10	40	6	15	22	6	2	10	51	2	10	12	330	15	0	10	4	20	11	41	10	2	12	6	4	25	1	82	1	15	21	3	20	1	8	9
AC119674.2	3	3	3	2	0	2	3	3	0	3	2	0	0	1	0	2	2	2	3	1	4	10	1	1	0	4	2	1	0	0	2	2	2	0	6	1	1	0	0	1	2	1	2	1	11	17	2	2	4
AC119676.1	0	0	0	0	0	0	0	0	0	0	0	0	0	0	0	0	0	0	0	0	0	0	0	0	0	0	0	0	0	0	0	0	0	0	0	0	0	0	0	0	0	0	0	0	0	0	0	0	0
AC119733.1	0	0	0	0	0	0	0	0	0	0	0	0	0	0	0	0	0	0	0	0	0	0	0	0	0	0	0	0	0	0	0	0	0	0	0	0	0	0	0	0	0	0	0	0	0	0	0	0	0
AC120057.2	0	0	0	0	0	0	0	0	0	0	0	0	0	0	0	0	0	0	0	0	0	0	0	0	0	0	0	0	0	0	0	0	0	0	0	0	0	0	0	0	0	0	0	0	0	0	0	0	0
AC120114.4	0	0	0	0	0	0	0	0	0	0	0	0	0	0	0	0	0	0	0	0	0	0	0	0	0	0	0	0	0	0	0	0	0	0	0	0	0	0	0	0	0	0	0	0	0	0	0	0	0
AC124312.1	0	0	0	0	0	0	0	0	0	0	0	0	0	0	0	0	0	0	0	0	0	0	0	0	0	0	0	0	0	0	0	0	0	0	0	0	0	0	0	0	0	0	0	0	0	0	0	0	0
AC126283.2	0	0	0	0	0	0	0	0	0	0	0	0	0	0	0	0	0	0	0	0	0	0	0	0	0	0	0	0	0	0	0	0	0	0	0	0	0	0	0	0	0	0	0	0	0	0	0	0	0
AC127029.3	0	0	0	0	0	0	0	0	0	0	0	0	0	0	0	0	0	0	0	0	0	0	0	0	0	0	0	0	0	0	0	0	0	0	0	0	0	0	0	0	0	0	0	0	0	0	0	0	0
AC129492.3	0	0	0	0	0	0	0	0	0	0	0	0	0	0	0	0	0	0	0	0	0	0	0	0	0	0	0	0	0	0	0	0	0	0	0	0	0	0	0	0	0	0	0	0	0	0	0	0	0
AC131160.1	0	0	0	0	0	0	0	1	0	1	1	0	0	0	0	0	0	0	0	0	0	2	0	0	0	0	0	0	0	0	1	2	0	0	0	0	0	0	0	0	0	0	0	0	0	0	0	0	0
AC132217.2	0	0	0	0	0	0	0	0	0	0	0	0	0	0	0	0	0	0	0	0	0	0	0	0	0	0	0	0	0	0	0	0	0	0	0	0	0	0	0	0	0	0	0	0	0	0	0	0	0
AC134669.1	22	0	0	0	0	0	0	0	0	0	0	0	0	2	0	0	0	0	0	0	0	31	0	0	0	0	0	0	0	0	0	0	0	0	0	0	1	0	0	0	0	0	0	0	0	18	0	0	0
AC134980.2	0	0	0	0	0	0	0	0	0	0	0	0	0	0	0	0	0	0	0	0	0	0	0	0	0	0	0	0	0	0	0	0	0	0	0	0	0	0	0	0	0	0	0	0	0	0	0	0	0
AC135050.2	0	0	0	0	0	0	0	0	0	0	0	0	0	0	0	0	0	0	0	0	0	0	0	0	0	0	0	0	0	0	0	0	0	0	0	0	0	0	0	0	0	0	0	0	0	0	0	0	0
AC135068.1	0	0	0	0	0	0	0	0	0	0	0	0	0	0	0	0	0	0	0	0	0	0	0	0	0	0	0	0	0	0	0	0	0	0	0	0	0	0	0	0	0	0	0	0	0	0	0	0	0
AC135068.4	0	0	0	0	0	0	0	0	0	0	0	0	0	0	0	0	0	0	0	0	0	0	0	0	0	0	0	0	0	0	0	0	0	0	0	0	0	0	0	0	0	0	0	0	0	0	0	0	0
AC135178.3	0	0	0	0	0	0	0	0	0	0	0	0	0	0	0	0	0	0	0	0	0	0	0	0	0	0	0	0	0	0	0	0	0	0	0	0	0	0	0	0	0	0	0	0	0	0	0	0	0
AC136428.1	8	7	1	13	0	13	16	10	44	13	3	12	5	15	7	37	6	25	21	0	0	1	1	0	0	23	1	2	0	6	30	12	82	0	13	6	0	0	12	1	270	0	24	27	0	1	4	5	0
AC137834.1	0	0	0	0	0	0	0	1	0	0	0	0	0	0	0	0	0	0	0	0	0	1	0	0	0	0	0	0	0	0	0	0	0	0	0	0	0	0	0	0	0	0	0	0	0	0	0	0	0
AC138647.1	0	0	0	1	0	0	0	0	0	0	0	0	0	0	0	0	0	0	0	0	0	0	0	0	0	0	0	0	0	0	0	0	0	0	0	0	0	0	0	0	0	0	0	0	0	0	0	0	0
AC138696.1	0	0	0	0	0	0	0	0	0	0	0	0	0	0	0	0	0	0	0	0	0	0	0	0	0	0	0	0	0	0	0	0	0	0	0	0	0	0	0	0	0	0	0	0	0	0	0	0	0
AC138811.2	0	0	0	0	0	0	0	0	0	0	0	0	0	0	0	0	0	0	0	0	0	0	0	0	0	0	0	0	0	0	0	0	0	0	0	0	0	0	0	0	0	0	0	0	0	0	0	0	0
AC138894.1	0	1	0	1	0	0	1	1	0	2	0	0	0	0	1	0	0	0	1	0	0	0	0	1	0	0	1	1	1	0	3	0	0	1	0	0	1	0	0	0	0	0	1	1	1	1	0	0	0
AC138969.1	13	6	12	1	0	12	4	1	2	5	2	5	4	2	0	0	5	4	8	2	6	12	0	1	12	1	3	0	1	0	10	5	3	24	0	7	2	0	5	0	0	1	4	4	34	8	0	1	10
AC139491.7	0	0	0	0	0	0	0	2	0	1	0	0	0	0	0	0	0	0	0	1	0	1	1	2	0	11	0	0	0	0	0	1	0	0	1	0	0	0	0	0	0	0	0	2	1	0	0	0	0
AC139530.2	0	0	0	0	0	0	0	0	0	0	0	0	0	0	0	0	0	0	0	0	0	0	0	0	0	0	0	0	0	0	0	0	0	0	0	0	0	0	0	0	0	0	0	0	0	0	0	0	0
AC140504.1	0	0	0	0	0	0	0	0	0	0	0	0	0	0	0	0	0	0	0	0	0	0	0	0	0	0	0	0	0	0	0	0	0	0	0	0	0	0	0	0	0	0	0	0	0	0	0	0	0
AC142391.1	0	0	0	0	0	0	0	0	0	0	0	0	0	0	0	0	0	0	0	0	0	0	0	0	0	0	0	0	0	0	0	0	0	0	0	0	0	0	0	0	0	0	0	0	0	0	0	0	0
AC144573.1	0	0	0	0	0	0	0	0	0	0	0	0	0	0	0	0	0	0	0	0	0	0	0	1	0	0	0	0	0	0	2	0	0	0	0	0	0	0	0	0	0	0	0	0	0	0	0	0	0
AC231656.1	0	0	0	0	0	0	0	0	0	0	0	0	0	0	0	0	0	0	0	0	0	0	0	0	0	0	0	0	0	0	0	0	0	0	0	0	0	0	0	0	0	0	0	0	0	1	0	0	0
AC231657.3	0	0	0	0	0	0	0	0	0	0	0	0	0	0	0	0	0	0	0	0	0	0	0	0	0	0	0	0	0	0	0	0	0	0	0	0	0	0	0	0	0	0	0	0	0	0	0	0	0
AC233723.1	4	7	5	1	8	4	5	1	2	1	9	0	0	6	37	1	8	2	1	1	2	4	2	2	3	3	1	0	5	10	2	17	3	0	0	6	6	1	1	0	6	1	1	8	6	0	6	7	14
AC233992.2	0	0	0	0	0	0	0	0	0	0	0	0	0	0	0	0	0	0	0	0	0	0	0	0	0	0	0	0	0	0	0	0	0	0	0	0	0	0	0	0	0	0	0	0	0	0	0	0	0
AC235565.2	0	0	0	0	0	0	0	0	0	0	0	0	0	0	0	0	0	0	0	0	0	0	0	0	0	0	0	0	0	0	0	0	0	0	0	0	0	0	0	0	0	0	0	0	0	0	0	0	0
AC236972.4	0	0	0	0	0	0	0	0	0	0	1	0	0	0	0	0	0	0	0	1	0	0	0	0	0	0	0	0	0	0	0	0	0	0	0	0	0	0	0	0	0	0	0	0	0	0	0	0	0
AC242628.1	0	0	0	0	0	0	0	0	0	0	0	0	0	0	0	0	0	0	0	0	0	0	0	0	0	0	0	0	0	0	0	0	0	0	0	0	0	0	0	0	0	0	0	0	0	0	0	0	0
AC242842.3	0	0	0	0	0	0	0	0	0	0	0	0	0	0	0	0	0	0	0	0	0	0	0	0	0	0	0	0	0	0	0	0	0	0	0	0	0	0	0	0	0	0	0	0	0	0	0	0	0
AC243547.3	0	0	0	0	0	0	0	0	0	0	0	0	0	0	0	0	0	0	0	0	0	0	0	0	0	0	0	0	0	0	0	0	0	0	0	0	0	0	0	0	0	0	0	0	0	0	0	0	0
AC243967.1	0	0	0	0	0	0	0	0	0	0	0	0	0	0	0	0	0	0	0	0	0	0	0	0	0	0	0	0	0	0	0	0	0	0	0	0	0	0	0	0	0	0	0	0	0	0	0	0	0
AC244197.3	14	10	0	5	1	47	6	14	2	17	11	12	11	20	25	13	4	13	41	20	7	74	4	21	50	21	24	1	4	2	17	25	39	22	1	26	23	6	25	6	8	10	7	5	16	11	4	2	8
AC244517.10	0	0	0	0	0	0	0	0	0	0	0	0	0	0	0	0	0	0	0	0	0	0	0	0	0	0	0	0	0	0	0	0	0	0	0	0	0	0	0	0	0	0	0	0	0	0	0	0	0
AC245033.1	0	0	0	0	0	0	0	0	0	0	0	0	0	0	0	0	0	0	0	0	0	0	0	0	0	0	0	0	0	0	0	0	0	0	0	0	0	0	0	0	0	0	0	0	0	0	0	0	0
AC245748.1	0	0	0	0	0	0	0	0	0	0	0	0	0	0	0	0	0	0	0	0	0	0	0	0	0	0	0	0	0	0	0	0	0	0	0	0	0	0	0	0	0	0	0	0	0	0	0	0	0
AC253536.7	0	0	0	0	0	0	0	0	0	0	0	0	0	0	0	0	0	0	0	0	0	0	0	0	0	0	0	0	0	0	0	0	0	0	0	0	0	0	0	0	0	0	0	0	0	0	0	0	0
ACAA1	1274	2697	1396	598	2091	1982	1591	1528	2065	2094	1258	2136	649	2866	324	1919	1666	1886	600	1096	1796	1689	1248	1712	2556	3833	1896	891	545	1202	3291	1954	2278	3328	461	763	1814	1554	1820	335	6170	565	2062	2248	1437	184	1964	1174	2195
ACAA2	2140	6996	3007	1682	3375	5823	2493	3618	10269	3818	731	6914	1317	2936	683	4574	1833	2145	1171	2414	2514	2636	4873	2568	1048	10277	3823	1106	2121	2117	13034	3351	4871	6740	1514	1929	2650	2486	4965	752	20322	1565	4871	3786	3118	281	3161	1091	2109
ACACA	11253	6188	3409	1325	1029	3335	2736	5917	850	5142	3301	2135	1566	2316	2687	804	1916	2819	1310	2959	4515	9231	4103	6734	3539	3189	3747	1450	1345	926	12645	6011	3979	4729	621	3077	2045	1687	4862	384	2091	1413	4112	3835	2238	2073	663	2448	2799
ACACB	1353	1398	930	267	249	1520	332	1271	1181	822	588	764	284	1552	611	389	211	770	545	334	1173	3004	605	1357	579	2037	421	377	213	327	1579	1046	1950	1557	110	578	65	197	757	144	3103	178	1152	958	1669	483	424	108	50
ACAD10	3050	3041	1273	444	617	1130	716	1999	934	1471	1468	1251	325	1635	480	542	701	1284	467	1326	1627	2121	790	2164	1262	1970	1144	377	679	519	2024	2245	2176	2375	234	639	2156	604	1304	226	2642	336	1442	2165	740	490	431	875	1844
ACAD11	40	9	6	7	23	11	5	10	7	14	10	5	11	5	15	10	7	10	9	10	9	21	5	5	1	13	7	6	6	4	8	14	17	19	4	7	5	9	15	4	10	3	17	7	15	31	6	6	15
ACAD8	2093	1463	1318	382	573	929	755	1352	795	1213	1376	1174	402	1779	273	392	1436	1291	526	909	1155	924	828	1116	1117	1666	898	633	525	613	2629	1969	1407	836	207	1035	564	649	947	185	1952	524	1247	960	617	372	283	711	1073
ACAD9	1882	2686	1672	620	1626	1034	1489	1561	632	2441	1652	1579	837	2078	232	939	1072	2639	760	1381	1763	2049	1723	1917	1735	1730	1896	1028	1029	771	3729	2095	2204	2145	622	1203	1260	1532	2278	311	1837	708	1998	1662	822	289	736	1300	1753
ACADL	0	13	0	0	1	1	0	1	1	2	3	3	1	0	0	0	1	1	0	2	0	4	2	0	15	0	0	0	3	0	1	0	0	2	0	0	0	2	0	0	1	0	0	3	0	0	1	1	2
ACADM	8192	4139	3211	1113	146	1949	1812	1544	2644	1448	2717	2538	531	3785	303	1293	435	1425	1481	4601	2054	1832	1393	534	1568	2466	1330	1102	1981	713	4115	2892	2100	2310	585	1310	854	1649	1219	163	5888	754	2082	948	1985	1762	892	2206	318
ACADS	5471	2493	2341	1247	2913	1255	1990	1721	5448	1317	2861	3817	463	2569	153	2699	818	3265	788	1155	1685	1170	2645	2161	883	4640	2221	1711	1428	4441	2938	1273	1765	5188	296	998	4758	1179	1464	516	17971	363	1635	1815	1035	221	1888	2953	1782
ACADSB	3925	1594	3076	504	83	705	1041	1328	1437	1931	1711	1381	361	1954	964	672	231	2679	799	2087	1681	1830	1022	1515	909	1467	705	635	749	964	2617	2466	1633	909	363	1366	646	823	1268	200	2391	424	1423	1604	1590	1714	510	959	424
ACADVL	21501	12521	11494	3601	8878	15987	9070	16420	11564	10253	10602	15204	4084	12822	1737	6011	8983	11993	5878	7192	6301	6997	8077	9743	12772	30077	13146	4554	4092	7466	12367	6672	8789	20351	4398	7587	7980	4369	7417	1793	28988	3586	7645	10834	7131	1302	8164	7523	9791
ACAN	36	710	651	145	64	226	180	602	17	932	96	160	110	1632	162	186	347	207	120	172	169	258	1436	567	1402	974	333	47	63	96	881	473	1196	329	84	195	27	56	1540	21	11	96	683	1704	458	23	11	208	405
ACAP1	596	182	214	121	142	117	492	283	254	271	422	821	69	669	300	202	336	587	192	41	226	239	176	961	129	3212	293	219	35	410	283	361	497	415	142	244	192	92	238	41	886	106	335	465	98	159	106	202	131
ACAP2	13272	2653	3890	947	124	1986	1249	2047	2306	2553	2101	1917	1028	2551	1459	938	999	2983	1381	2205	2736	7138	2136	1507	1282	4562	1132	970	2032	978	6193	3464	2963	2280	929	1163	1203	2383	3006	226	3699	659	3382	2422	1396	5377	1449	1687	2029
ACAP3	491	2284	1027	404	1813	1757	1233	1950	402	1955	2259	920	523	1659	98	1199	1831	2267	1030	540	1316	1707	1797	1791	2329	4185	1193	857	388	755	2112	1630	2564	9189	491	1319	1516	926	1574	270	1477	697	1224	2223	1469	93	1299	1226	465
ACAT1	5483	3557	1071	487	336	2305	1171	1998	2505	2312	1691	878	502	3376	244	1267	916	2163	1288	4212	1547	2515	583	2032	654	2316	1095	1090	697	959	5573	4123	1139	4105	322	1888	704	1466	859	462	5847	808	1216	2040	1950	705	454	1858	856
ACAT2	4105	2651	1296	475	849	1689	1191	1256	696	1657	1206	495	412	585	198	1040	481	1584	756	1924	598	1244	1051	1253	1421	1568	1229	2610	531	625	3799	2562	1150	868	530	1315	861	961	1695	243	1245	499	1707	2496	745	305	767	1500	814
ACBD3	5416	2921	2691	1010	276	3944	2401	2187	1479	2217	3361	1891	1329	3086	1490	1246	756	3836	1639	2530	3240	3031	3181	1849	3875	4583	1192	1205	2036	1042	5929	3237	2624	3211	1311	1657	1298	1509	2726	210	2885	1052	2842	3764	1061	3136	1454	2548	2436
ACBD4	258	1204	528	197	281	404	383	796	472	628	407	542	145	328	82	236	495	301	194	383	593	348	202	769	319	802	703	301	317	200	529	842	686	1204	230	469	755	305	539	89	827	258	752	414	334	59	186	275	1387
ACBD5	6803	2426	3436	779	352	2581	2197	2269	1611	2441	3751	2435	705	3046	567	1544	1590	3449	1457	4549	2714	2155	4773	1449	2810	3128	1199	1596	3110	1404	3844	2442	2035	3664	802	1417	1668	1460	2673	251	3046	513	2139	3749	1331	2661	3002	2239	2255
ACBD6	1434	2801	1428	507	1207	2115	1544	1489	460	2209	1273	1143	1012	1618	575	918	661	2190	921	1819	1823	1656	1260	2481	1905	1409	1559	705	1482	682	2532	2108	1678	2734	860	1349	846	937	1563	175	1056	586	1537	2575	696	355	565	846	2468
ACBD7	829	333	132	13	35	139	62	190	22	276	196	66	32	349	72	14	159	357	90	256	364	138	160	379	84	164	203	14	259	92	369	179	311	1035	59	197	58	518	141	6	55	44	328	64	147	220	60	89	196
ACCS	211	772	237	98	224	589	145	486	177	1077	273	354	116	823	180	74	685	120	262	284	409	460	53	858	413	871	874	32	285	91	428	556	1490	959	74	234	227	340	183	89	370	150	424	317	307	147	81	181	1063
ACCSL	4	0	0	0	0	1	0	0	0	0	0	0	0	0	0	1	0	1	0	0	0	0	0	0	0	0	1	0	0	0	0	0	0	0	0	0	0	0	0	0	0	0	0	0	0	2	0	0	0
ACD	403	2084	790	316	811	1053	1684	1790	203	1890	1218	784	414	1002	221	673	542	1127	300	694	1437	720	1346	1199	1022	821	909	1073	580	345	1466	1503	2274	1323	370	1225	930	579	1670	141	696	422	1789	1190	429	41	479	712	2067
ACE	1207	822	1394	547	538	1318	1510	2002	1132	1418	1454	1660	723	4413	716	284	968	2334	489	1845	1271	1411	837	263	570	1975	390	1000	218	815	1723	1714	1579	3484	474	579	1461	1057	1287	166	1792	388	402	1808	1124	176	267	1071	1423
ACE2	688	47	164	487	9	506	40	2231	396	2603	122	548	350	165	243	813	340	637	463	931	806	2290	62	1361	6	307	361	14	216	64	1772	1656	624	960	41	83	695	448	1650	204	902	208	1408	183	3	436	329	22	3
ACER1	0	1	2	0	3	1	0	0	1	3	1	2	0	2	0	2	1	0	0	0	0	0	0	0	0	16	0	1	0	0	4	0	1	0	0	0	1	0	0	0	1	0	3	1	0	1	2	0	1
ACER2	408	148	318	63	27	152	112	121	75	207	235	137	67	186	33	62	119	65	155	120	179	460	458	27	327	394	77	50	225	18	429	325	100	182	16	108	141	85	80	42	231	41	189	95	73	229	44	89	111
ACER3	3594	1286	1685	499	142	605	1093	1460	1489	1584	770	780	469	1218	897	719	1026	1857	883	932	1645	1727	1256	1538	1886	2813	505	548	797	447	2667	2045	979	692	401	956	828	1244	1017	221	2072	545	1097	1551	1133	2561	456	788	1143
ACHE	48	379	267	170	33	213	1010	423	326	1504	114	78	210	158	250	66	612	65	140	123	134	375	498	73	27	1203	82	28	66	167	721	1120	2007	88	140	57	471	956	410	58	882	159	349	481	42	17	215	119	166
ACIN1	8981	7431	5515	1216	2072	9303	5350	5162	2936	6972	6427	6646	1987	7241	4132	2173	3111	7032	1999	4684	6284	4640	5067	8206	6876	12743	8528	2885	3209	2374	14259	9628	7861	6252	1262	5176	4197	1703	9307	649	8089	1595	7598	7483	2746	2025	1798	7075	10015
ACKR1	21	203	451	120	146	102	280	164	304	594	71	186	67	40	41	59	112	119	42	65	138	49	24	51	0	816	176	76	153	63	431	211	510	83	31	192	18	239	99	39	700	58	98	701	452	29	68	123	10
ACKR2	68	24	30	16	9	9	19	62	71	21	181	14	15	6	217	5	60	8	4	8	42	19	22	31	55	180	14	5	8	14	37	40	19	9	15	4	25	21	22	9	247	13	27	32	18	19	7	20	22
ACKR3	111	591	547	230	1087	712	582	1127	641	1021	198	204	534	798	161	702	1245	761	186	547	772	1004	564	511	489	2470	276	215	1475	157	1493	2434	2099	356	469	413	739	495	946	100	1482	305	2247	955	572	76	154	187	127
ACKR4	197	16	17	8	15	8	42	11	32	9	22	83	2	21	60	6	9	15	1	3	26	41	43	14	2	83	12	11	8	79	57	25	12	5	5	18	90	5	24	1	52	7	7	32	3	120	24	47	46
ACLY	19745	14409	8482	3336	3961	8238	8917	13239	2428	11723	8802	4269	3648	3809	1618	2874	5555	5699	3146	10832	9062	12076	9442	9778	8054	10089	7366	6459	3331	3142	24708	16160	9186	17230	2459	9121	4239	4814	13259	1295	6664	3452	12232	10043	2762	2379	2101	7853	9828
ACMSD	40	1	3	1	2	7	0	1	1	4	2	1	1	2	0	0	9	6	1	1	3	19	3	5	3	13	0	0	61	0	6	5	5	5	1	1	3	1	5	0	3	2	0	0	3	7	2	2	8
ACO1	9946	3939	4106	928	1270	2974	3742	2452	1967	4615	4199	3238	934	4541	650	1489	1190	4286	1598	3208	4258	3752	4355	2696	3519	3830	2502	2053	1664	4040	4556	3654	2484	3292	779	3099	2142	1668	1647	431	3936	1038	2908	3753	1940	1762	433	1660	3076
ACO2	6716	4507	6020	2165	5553	4164	5527	5961	4731	5253	5724	3839	2076	4513	1010	3967	1642	3840	2170	5306	5376	5170	6304	3073	2474	7026	4563	2985	2283	3194	7740	5836	4434	3870	828	2939	4040	2875	6164	868	14843	1420	3801	5650	3871	469	3551	4419	3230
ACOD1	95	0	1	0	0	0	1	0	3	1	10	0	0	2	0	0	0	3	2	0	0	1	0	0	0	2	0	3	1	5	0	4	1	0	0	5	0	2	2	0	1	1	5	1	1	17	0	0	1
ACOT1	443	114	86	73	89	82	101	128	150	222	43	160	17	9	4	72	61	174	2	145	98	81	164	193	116	207	56	33	39	57	392	151	95	8	58	96	54	77	118	47	205	56	71	162	31	9	183	10	274
ACOT11	1178	1264	1010	462	2551	1267	670	1348	979	1099	529	847	666	1264	649	1068	624	1162	419	758	1360	2193	780	814	572	1608	957	80	262	315	2152	999	896	1561	305	475	1618	890	1090	172	3336	250	1540	1355	873	256	403	826	1342
ACOT12	7	0	0	0	1	0	0	0	1	1	0	0	0	1	0	0	0	2	0	0	0	0	0	0	0	1	0	0	0	0	1	0	0	0	0	0	0	0	0	0	0	0	0	0	0	3	1	0	0
ACOT13	2221	1641	1324	382	372	1491	955	829	790	965	727	881	242	875	202	1007	620	1046	475	686	532	1440	487	563	2515	1439	1020	461	596	351	1163	1745	987	1243	484	956	407	688	1134	62	2148	278	845	1140	183	632	245	1023	1667
ACOT2	1293	642	676	338	218	736	569	601	480	881	432	645	192	365	133	416	515	763	236	618	698	313	548	674	451	819	744	295	532	569	2370	841	658	511	221	425	434	283	488	236	1700	164	377	971	312	140	598	196	780
ACOT4	361	225	189	124	25	114	240	153	261	272	54	113	68	49	34	122	118	144	36	181	216	144	285	382	53	269	128	23	154	70	764	306	92	42	111	91	109	172	106	43	545	41	124	114	64	28	115	27	559
ACOT6	0	0	0	0	0	0	1	0	0	0	0	0	0	2	0	0	0	0	0	0	2	1	0	0	1	0	0	0	0	0	2	0	1	0	0	1	0	1	1	0	1	1	0	0	1	0	0	0	2
ACOT7	3325	5163	2338	941	5995	1738	3982	3545	1102	4296	4653	1459	944	2962	352	1785	1593	3531	664	1755	3654	1804	5093	4041	4744	4158	3007	2635	1686	2594	3566	4597	2250	5110	954	3402	4356	1619	4537	540	3598	1560	3402	4066	1160	326	1625	3118	6310
ACOT8	793	1990	887	430	793	1134	566	1898	652	2489	610	759	809	936	110	899	968	1762	486	812	616	1521	550	1027	846	1017	702	309	1042	356	2077	2860	2239	2331	527	1158	1786	1318	1502	173	2023	494	1609	1003	1084	80	818	410	1288
ACOT9	1845	2541	1407	701	287	2360	1126	2574	549	3670	1616	1033	620	1751	490	1314	597	2436	1313	3061	2943	2460	1085	2901	1427	2507	1158	677	997	787	2949	4611	2899	3508	721	1485	878	1392	1334	345	1235	939	2207	2714	1095	403	1258	953	3371
ACOX1	10097	5568	4700	2547	863	6774	1995	6167	11284	7764	2455	4091	3501	5099	2065	2076	2073	2703	2141	5703	3320	10592	3038	2913	1923	9101	3528	1246	1861	1367	11911	8248	7048	4903	2013	2437	3987	5249	3994	681	18690	1739	6339	2180	4799	2361	2440	2040	6203
ACOX2	1920	1075	962	153	1565	1287	214	1326	302	915	246	2123	291	2180	51	589	534	779	506	1012	1081	742	186	545	141	888	970	10	311	203	754	482	468	403	141	266	638	578	317	208	842	71	630	1237	153	150	116	1038	12
ACOX3	1086	1069	855	355	612	1181	724	1376	547	1444	1284	743	275	1213	230	794	610	589	391	723	921	906	514	969	761	1343	826	644	734	519	1101	1493	831	990	358	661	1176	354	771	139	1439	490	822	729	664	145	338	640	1081
ACOXL	161	79	60	26	16	49	66	33	63	71	87	94	7	70	29	41	125	35	9	39	37	29	40	56	87	141	36	60	17	83	78	87	202	138	23	24	25	30	32	8	202	40	53	42	18	45	30	56	205
ACP1	8739	8214	4814	1733	1148	7856	3303	3820	1662	8460	3543	3371	2262	2578	908	3077	2393	4596	2813	7928	5025	4832	4021	5691	4715	4478	3966	2487	6638	2276	8892	9009	4995	6864	2108	4287	2468	4555	5068	526	3635	1850	6472	5751	1993	3065	2641	2803	8454
ACP2	1866	2118	1291	455	1288	1338	2074	1206	1479	1881	2266	1333	562	1785	219	763	2642	1144	479	820	1548	428	1777	1642	1376	2934	1646	1274	715	1209	2504	2118	2263	1855	586	861	1338	833	1272	183	3588	505	2158	1889	1510	250	403	834	2067
ACP3	498	129	48	186	186	290	483	89	65	35	395	271	31	223	6	250	82	125	43	91	508	76	218	91	508	970	337	274	388	125	945	194	50	1023	13	131	168	63	562	27	208	42	24	138	20	115	147	588	9
ACP4	24	3	2	0	0	6	1	4	1	6	3	1	2	5	0	2	5	8	1	6	10	80	0	7	7	4	3	1	3	2	12	5	5	7	2	1	4	1	5	3	1	4	3	5	19	1	2	1	1
ACP5	6593	3007	1837	352	2524	693	2818	1178	690	2558	3053	404	836	986	236	924	964	618	525	775	1981	1867	1100	748	892	2224	1243	2210	935	1664	1474	8546	2791	789	1233	1119	494	475	1559	136	3403	717	1494	2640	1326	450	488	587	889
ACP6	1134	1042	1082	297	331	1554	1331	1387	358	1026	1042	945	571	1887	1137	916	695	1071	716	1491	1246	1002	845	2074	1864	1646	1153	505	1238	332	2464	1788	1300	1321	322	937	873	1023	1136	171	851	650	1523	873	542	714	655	670	994
ACP7	0	2	0	0	0	0	0	0	0	1	3	0	1	1	0	0	11	2	0	2	0	4	0	8	3	4	1	23	1	0	1	7	1	40	0	0	0	0	0	0	0	2	1	4	2	6	11	0	457
ACR	0	2	5	0	1	2	3	3	1	3	9	1	0	2	0	1	2	1	0	2	1	3	2	3	0	12	1	1	4	1	2	2	6	3	0	1	3	0	0	0	3	0	2	4	11	2	2	1	10
ACRBP	82	33	43	46	58	178	76	54	102	76	159	82	46	62	6	32	38	49	23	44	172	42	30	201	311	209	95	66	59	34	143	176	84	154	33	42	30	42	107	11	214	22	79	149	59	37	64	85	362
ACRV1	39	20	19	0	2	5	15	29	3	13	23	15	3	10	4	6	9	9	14	17	12	22	13	27	12	10	20	4	10	3	32	24	17	28	3	25	13	7	15	2	10	0	14	8	6	80	3	7	40
ACSBG1	24	8	9	8	4	7	5	15	18	14	4	6	4	16	13	7	7	16	13	45	23	43	7	33	17	43	8	6	5	5	21	11	15	25	0	5	10	6	11	2	22	1	12	18	14	59	14	3	4
ACSBG2	48	16	2	0	0	7	5	15	0	3	3	4	0	5	29	0	3	14	4	5	13	23	6	6	0	3	3	2	5	1	21	7	16	26	0	4	5	7	5	0	2	2	4	7	3	7	1	3	12
ACSF2	1278	3015	2510	583	1390	504	745	3303	2101	3733	1580	1030	728	1344	153	1008	1295	1156	399	960	1120	1853	1548	1129	170	1801	1928	711	519	597	2682	2930	2996	2263	799	810	1494	2876	1089	239	6919	832	3686	459	2094	113	344	454	2138
ACSF3	1563	3108	1572	668	1931	2140	1112	2289	949	2919	1314	1438	573	2761	526	1545	669	1429	798	1024	1273	2259	1402	1733	1109	2300	1554	509	911	1113	2091	1606	3061	2857	518	1023	2223	862	1903	198	2727	676	2139	1883	1227	513	1051	995	1623
ACSL1	13823	5873	1730	498	179	2161	1442	1713	685	1934	2491	743	464	1877	585	1421	494	2580	841	2545	2216	2791	2865	2283	850	3009	370	1950	485	330	2939	3122	1292	1172	995	2396	1389	584	885	174	975	457	1018	2518	3988	3029	1822	1853	122
ACSL3	21779	5972	4681	1748	380	12139	4070	6466	2276	6227	3614	2407	1703	5533	951	1886	1736	5321	2178	5039	4169	8996	4043	5570	3878	5595	2903	2227	3014	1074	10219	8399	4880	6018	1635	4600	3128	2235	4196	453	4186	2242	3451	6449	2350	6224	2796	4436	7744
ACSL4	14116	3357	2839	1502	133	4618	2373	1896	742	4442	1461	1449	1219	3233	1167	839	517	3019	1511	6357	3711	6171	3465	3499	883	2414	1052	1458	2857	923	5201	4958	2781	1329	1726	2482	1755	1289	5193	314	1547	1244	2836	1625	1101	5181	2469	1575	1200
ACSL5	14913	27325	22128	5556	4210	21553	4988	18119	10079	23803	9917	18128	6192	18673	2041	8872	939	15790	7331	18927	17862	23264	7124	8857	3065	13197	13655	2105	17912	5461	20438	20369	18549	12696	6936	7877	7591	21321	19436	2071	18553	4712	17201	10051	15703	2766	7238	5021	12332
ACSL6	4734	3567	2467	75	40	4249	185	2587	7	999	72	141	72	2752	1	1571	9	283	926	2328	1367	4953	17	2	6	133	379	6	3377	9	1513	1419	1475	574	644	901	685	2791	1057	29	44	471	3411	1262	309	913	13	120	9
ACSM1	83	104	24	4	14	92	16	32	52	41	122	146	5	100	1	37	14	23	23	31	32	8	11	115	51	127	19	2	0	13	63	21	35	14	8	3	15	46	29	12	34	2	31	43	24	18	3	148	2
ACSM2A	0	0	0	0	0	1	0	0	1	2	0	0	0	1	0	1	0	0	0	0	0	0	0	0	0	2	0	0	0	0	1	1	1	0	0	0	0	0	1	0	3	0	0	0	0	2	0	1	0
ACSM2B	0	0	0	0	0	0	0	0	0	0	1	0	0	0	0	0	0	0	0	0	0	1	0	0	0	1	0	0	0	0	0	0	2	1	0	0	1	0	0	0	1	0	0	1	1	3	0	1	0
ACSM3	7513	4016	804	288	207	887	488	759	636	476	764	8245	64	2484	192	551	213	454	424	760	482	564	181	2493	82	343	695	16	109	335	1273	518	793	1823	47	270	418	381	666	59	1743	64	983	224	151	706	151	531	283
ACSM4	17	0	1	1	0	2	3	15	3	0	7	3	0	30	8	2	0	4	20	1	4	1	0	0	4	18	5	0	0	0	5	1	2	20	1	3	0	1	1	0	7	11	3	0	0	5	0	1	15
ACSM5	93	15	15	1	4	7	4	2	13	4	10	3	3	9	11	5	1	1	6	1	7	7	1	1	0	11	6	6	0	4	5	22	6	4	3	3	0	2	3	3	41	4	6	8	9	3	1	1	4
ACSM6	43	0	1	0	1	0	1	2	0	1	0	0	0	1	89	0	0	1	4	0	0	62	0	1	0	4	1	0	0	0	1	0	2	1	0	0	0	0	2	0	1	0	0	0	2	65	2	0	0
ACSS1	1100	13203	3817	2210	1331	6827	3063	6726	1029	14781	3583	2739	5234	2126	472	796	2182	2858	1830	906	2307	5249	1999	1847	2336	2853	2853	1796	5211	1012	7132	14332	9581	4292	1772	3191	8558	4874	2822	480	3524	1431	8900	6690	1959	334	941	3684	3815
ACSS2	12433	8107	8427	2954	3335	4857	3707	9776	8072	9998	6858	3549	2603	7443	1805	2833	2963	10504	2188	4059	2829	8565	13419	6820	6635	10651	3432	4148	4889	2645	16113	10720	9642	9701	2262	5970	10584	6650	6305	834	17713	1942	8851	14200	7604	1937	4267	6080	2190
ACSS3	55	111	129	39	11	168	71	41	57	78	22	31	26	120	95	67	153	31	27	15	52	66	32	27	9	146	38	9	37	15	53	137	182	368	46	57	5	28	91	4	87	35	122	77	204	180	24	20	2
ACTA1	0	12	2	10	28	9	12	3	5	21	4	11	10	16	1	19	22	4	6	10	6	2	9	14	14	27	5	22	4	7	21	10	13	69	6	7	19	8	12	0	12	8	11	17	12	5	6	2	23
ACTA2	1207	6900	4112	1542	4879	4309	4018	1793	3007	5428	603	705	1691	3596	980	4052	3238	831	993	1555	1481	2145	1156	1864	1379	6614	2505	1481	1446	1225	2967	5125	10322	1126	3272	2027	144	2125	3994	610	3307	1514	2271	8804	3462	382	843	1854	851
ACTB	119409	449345	171208	76578	621254	191973	267941	333588	120597	330979	166643	171355	94045	178534	155473	184393	125476	252474	83226	189460	292003	121918	270711	442568	197201	448153	271158	162785	112900	127946	339099	219239	314941	351904	104726	182023	219801	128512	351357	39170	340355	89653	282650	341014	62605	75259	151409	135404	304632
ACTBL2	0	0	0	0	0	1	3	2	0	2	10	1	0	2	0	0	5	0	0	0	1	0	1	4	1	3	1	0	0	1	0	1	0	0	1	0	0	0	1	0	1	0	1	5	2	0	1	0	0
ACTC1	0	20	111	25	56	30	8	44	4	37	1	0	17	28	0	4	32	1	4	7	2	13	6	11	27	23	7	13	18	3	2	30	84	1	3	1	0	36	61	4	6	10	11	116	12	2	12	26	101
ACTG1	101799	178453	147830	67515	363960	183842	205376	249053	75320	312899	209344	120814	117824	177979	27210	83957	87670	142833	94259	235219	164448	86446	363225	238419	239184	259675	303601	121223	62567	122523	282532	187190	175970	211310	59698	188338	97599	114388	197448	43408	291373	58091	170924	238990	57782	32553	51530	135603	199766
ACTG2	52	2136	3531	928	8298	8182	3642	2031	11317	5886	314	338	3243	1449	544	1081	1918	534	510	471	517	3279	509	610	1193	5155	1385	1148	1572	658	2395	1716	6260	1210	1131	1116	54	8284	2307	476	3915	677	687	8100	1679	100	811	2367	617
ACTL10	13	33	6	5	0	53	9	28	2	39	5	6	16	16	0	11	8	8	10	16	10	38	5	8	9	11	15	0	5	12	38	28	34	16	4	6	7	14	20	3	10	4	22	12	20	6	6	7	9
ACTL6A	4087	5487	2788	848	675	2736	1861	2308	724	3960	1643	1891	1431	2397	295	2231	1663	3791	1682	3554	2542	2371	2091	2301	2396	2166	2046	749	2983	1255	6425	3964	3816	3107	1572	2518	1140	3920	4811	359	1744	1693	3944	2605	1070	891	1579	1766	3565
ACTL6B	0	0	0	0	0	1	0	1	3	3	1	0	0	0	8	0	1	0	0	0	0	2	0	4	0	4	0	1	5	0	2	0	2	2	0	1	0	1	0	1	0	0	1	2	0	4	3	1	1
ACTL7A	2	0	0	0	1	0	0	0	0	0	0	0	0	0	0	1	0	0	0	2	0	4	0	0	1	1	1	0	0	0	0	0	0	0	0	0	0	0	0	0	0	0	0	0	0	0	0	0	0
ACTL7B	0	2	0	0	0	0	1	0	0	0	1	0	0	0	0	1	1	0	0	0	0	3	0	0	0	1	1	0	0	0	1	0	1	0	0	0	0	0	0	1	0	0	1	0	2	0	0	0	0
ACTL8	87	22	4	7	12	5	88	6	6	71	6	20	1	14	0	7	233	9	13	134	51	10	157	392	6	15	33	40	2	10	52	24	6	219	4	7	113	6	38	19	23	45	2	86	1	13	2	4	7
ACTL9	0	0	0	0	0	1	0	0	0	0	0	0	0	0	0	0	0	0	0	0	0	0	0	0	0	0	0	0	0	0	0	0	0	0	0	0	0	1	0	0	1	0	0	0	0	0	0	0	0
ACTN1	7779	17232	13098	3815	11952	21374	13201	6986	4000	16773	14179	10643	4517	11727	5506	8565	6969	8887	3323	11106	12153	7211	18300	11253	10570	17144	11773	4713	6261	6338	19872	17045	19328	10511	5775	8607	5079	4632	14778	2378	8257	3882	14238	21104	6679	1940	9457	8848	7945
ACTN2	9	4	8	0	2	2	1	2	1	7	1	6	1	11	1	1	49	3	0	0	2	8	1	1	1	6	2	0	2	0	1	29	6	2	0	4	0	1	0	0	10	2	0	8	11	1	2	0	1
ACTN3	8	1	0	0	5	2	4	0	0	9	2	3	4	4	1	3	9	1	1	4	0	3	2	2	2	5	1	1	1	0	3	0	2	4	3	0	3	1	2	0	3	0	2	3	0	2	0	1	0
ACTN4	19573	43489	34856	10202	33782	50920	27340	55940	17739	88079	34833	28873	21196	34437	6139	18303	17804	40713	13545	33034	38915	30524	71127	32316	21837	54269	32763	16560	10850	12356	79370	42724	53225	38674	8807	28142	25272	21345	95354	7170	65397	11486	65728	58911	26922	2476	13504	26299	82513
ACTR10	3517	2144	2735	855	140	2214	1205	1257	1371	2270	1542	1931	484	1528	358	1418	855	1571	757	2634	1603	1058	1538	1838	1587	2784	1324	969	3134	677	3653	2652	2113	1355	963	1872	956	1309	1680	192	2321	1212	1875	2059	635	970	1989	1157	2372
ACTR1A	5530	6775	4294	1540	2121	4761	4258	4929	2684	5161	4056	2605	1262	4994	910	2781	2197	5118	1486	2996	4408	3624	5315	5534	4730	6484	4878	2720	2398	2223	4914	4867	5702	5339	1742	3197	3385	2553	5161	638	6646	1845	4898	5013	2137	548	1924	3121	3522
ACTR1B	3099	4388	2669	793	3885	7279	2459	3271	1426	4937	4021	3131	1799	5074	393	2269	2347	4347	1489	3790	3612	2890	2805	2779	4835	4342	2319	1936	4066	2865	3900	5850	4831	6068	1399	2222	2291	3314	2685	593	4587	1062	3744	4592	2309	266	1654	2087	5399
ACTR2	25693	27911	20410	5357	1015	23380	10064	12658	11555	20016	11486	12455	5313	15559	6955	6296	5114	16064	6854	19799	15943	13852	16771	14032	12635	21572	8209	4406	14593	4397	43104	25319	15264	19010	6223	12058	8644	13183	18195	1309	19981	5094	22718	21040	5337	16773	6212	9378	19859
ACTR3	22465	16310	12753	4609	2790	23836	8369	14720	7096	18635	8520	9131	4779	13293	4923	7624	5897	11682	7039	15316	11708	13662	12708	8958	9305	19300	7674	4749	11267	4715	23130	21492	13208	14647	6867	7626	6434	13529	14486	1310	14264	5545	16978	18136	4149	9231	6995	7303	13072
ACTR3B	691	695	537	148	279	438	312	462	93	732	402	395	156	415	75	227	175	456	192	513	692	658	312	536	419	550	460	182	613	171	1284	1005	612	921	122	789	433	431	1207	64	293	222	707	414	165	229	125	220	730
ACTR3C	753	186	97	40	27	113	83	115	98	243	70	83	62	103	265	46	165	103	60	193	104	1106	48	160	78	184	155	35	110	28	537	154	250	386	24	90	199	139	181	14	178	36	365	71	98	654	66	57	147
ACTR5	1024	1166	613	255	196	969	460	1009	196	2044	595	517	344	840	110	366	467	590	353	887	466	1299	416	1271	574	694	626	379	470	354	2099	1954	1193	1294	249	1015	713	809	1199	93	498	266	1258	671	685	105	332	333	2853
ACTR6	3143	1238	1092	305	55	870	548	904	709	1082	818	898	262	1098	43	389	295	1281	559	1364	723	769	790	1190	723	1132	503	374	1045	345	1794	1381	976	876	274	577	707	748	989	69	902	218	1131	1154	440	771	455	530	1287
ACTR8	1785	1790	1257	292	352	1181	800	887	485	1803	885	1002	435	1342	414	618	521	957	579	1260	1357	2412	1050	760	889	1519	805	373	363	607	2529	1912	1678	799	314	620	472	1239	985	149	1016	337	1806	766	695	382	388	798	793
ACTRT1	0	0	0	0	2	0	0	0	0	0	0	0	0	0	0	0	0	0	0	0	0	0	0	0	0	1	0	0	0	0	1	1	1	0	0	0	0	0	0	0	0	0	0	0	0	0	0	0	4
ACTRT2	0	0	0	0	0	0	0	0	0	0	0	0	0	0	0	0	0	0	0	0	0	0	0	0	0	0	0	0	0	0	0	0	0	0	0	0	0	0	0	0	0	0	0	0	0	0	0	0	0
ACTRT3	69	255	129	30	26	79	107	85	38	137	51	114	51	126	0	60	66	160	51	53	92	75	65	77	62	76	62	2	41	19	236	85	152	67	30	34	52	58	87	28	76	43	125	90	62	14	26	87	70
ACVR1	1500	1242	1182	389	468	2158	885	984	527	1718	997	799	527	1289	674	654	735	758	582	964	1260	1311	1145	978	667	1710	752	438	1277	737	1794	2144	1863	966	620	713	582	708	1284	162	1245	451	1596	1315	886	523	588	725	2470
ACVR1B	2308	4285	6457	1259	1925	5308	1757	6935	2955	5612	3551	6127	1640	4185	1334	1944	3282	5452	1898	1864	4142	3402	3601	3511	2238	4808	1857	1040	2118	1402	7475	5349	7816	3800	942	1347	3665	4165	5064	697	7044	960	6153	3486	1808	1125	1164	2075	3768
ACVR1C	1086	423	277	69	19	438	252	259	593	528	565	185	85	98	414	123	172	51	594	601	170	781	173	104	191	468	272	83	212	130	1086	305	421	294	47	203	27	275	155	46	830	168	141	357	57	655	82	297	132
ACVR2A	1967	487	576	263	107	735	459	426	671	1025	779	541	202	646	122	374	370	389	463	594	321	1291	657	281	431	807	206	300	814	339	1254	933	878	755	298	259	401	559	476	58	1073	263	701	460	455	991	424	540	108
ACVR2B	1106	991	674	162	170	1150	293	460	183	1187	770	539	400	644	462	102	432	435	743	393	474	2660	496	299	613	557	375	175	356	198	1430	878	1347	644	163	334	236	526	642	59	340	73	967	554	475	912	164	285	1753
ACVRL1	2363	3011	3757	1270	1577	1758	2326	5584	3809	2885	2976	5599	1219	4821	231	2746	1010	5625	1028	357	5085	3876	862	682	1132	8352	1982	544	1316	499	5633	1509	3646	1930	810	1312	1011	1432	2778	621	10662	1444	2557	2368	1250	323	314	1213	214
ACY1	63	40	5	28	256	30	5	35	4	28	5	28	45	34	16	98	76	22	46	23	20	39	4	37	37	27	22	41	4	27	30	24	45	58	13	15	22	92	24	24	21	9	22	22	30	14	48	16	18
ACY3	399	982	227	118	1155	654	926	374	259	848	847	628	100	244	118	894	949	1167	288	172	494	171	1097	831	694	838	526	200	167	311	258	378	745	592	83	737	1155	606	444	123	623	181	314	788	143	37	129	668	271
ACYP1	631	739	383	197	104	234	193	374	143	553	292	329	100	243	99	264	189	458	184	382	544	288	228	499	347	460	460	237	344	95	697	528	388	522	133	362	250	184	193	48	234	95	389	355	158	432	442	165	444
ACYP2	515	687	294	138	113	625	262	256	162	391	226	342	114	242	138	349	116	106	186	298	331	306	330	343	238	347	135	163	364	196	515	263	424	348	222	122	240	346	301	31	306	162	469	214	301	238	109	285	371
AD000671.1	0	0	0	0	0	0	0	0	0	0	0	0	0	0	0	0	0	0	0	0	0	0	0	0	0	0	0	0	0	0	0	0	0	0	0	0	0	0	0	0	0	0	0	0	0	0	0	0	0
AD000671.2	0	0	0	0	0	0	0	0	0	0	0	0	0	0	0	0	0	0	0	0	0	0	0	0	0	0	0	0	0	0	0	0	0	0	0	0	0	0	0	0	0	0	0	0	0	0	0	0	0
ADA	678	512	119	56	611	371	208	138	74	703	474	280	252	419	89	143	860	235	141	699	318	419	268	1404	119	562	574	406	116	661	479	962	230	379	333	191	1113	190	1055	125	295	352	191	410	447	99	45	245	1473
ADA2	3317	3972	1571	457	283	155	1097	567	1958	911	2005	669	1100	1344	1542	708	606	901	844	355	1554	554	558	344	270	4030	479	1178	1018	675	2475	3057	2663	489	516	1124	148	282	919	128	5783	433	1268	2289	1731	1571	170	278	303
ADAD1	0	0	0	0	0	0	0	0	0	0	0	0	0	0	0	0	0	0	0	0	0	0	0	0	0	0	0	0	0	0	0	0	0	0	0	0	0	0	0	0	0	0	0	0	0	2	0	0	0
ADAD2	0	1	1	0	0	0	0	1	3	2	0	0	0	0	0	0	0	2	1	1	0	0	1	3	0	16	1	0	0	0	3	1	3	3	0	4	0	0	0	1	1	0	0	6	1	0	3	0	1
ADAL	138	343	220	116	22	233	194	179	180	333	188	173	68	205	54	113	113	96	125	289	162	219	206	315	93	243	231	193	182	82	572	447	139	533	100	148	114	155	307	13	372	105	216	202	149	92	85	137	280
ADAM10	13375	4322	3781	1985	638	4971	3598	3069	3661	6374	7326	3908	1581	3162	2373	1538	2844	3312	2924	6133	6868	5084	6277	4428	3576	7553	2584	4274	3730	2081	14913	6862	5128	2893	1385	2339	2837	2346	6805	381	6555	1399	4817	7242	3308	5139	2450	3207	3317
ADAM11	10	9	8	0	12	16	15	2	20	11	11	2	2	7	1	3	80	13	3	14	5	5	38	10	10	22	4	6	2	10	74	32	12	27	7	13	3	5	10	7	10	2	2	14	10	58	1	16	44
ADAM12	874	2011	1282	212	182	843	1590	153	17	611	987	158	356	1620	1795	161	206	116	41	392	1264	677	437	1318	100	1449	576	143	329	304	239	1447	3249	340	721	767	40	62	1439	149	67	274	1104	3788	319	2159	68	486	46
ADAM15	6638	7063	8435	2132	7651	5835	12287	8322	2332	8179	19238	4528	2798	9112	582	3748	5049	15236	2612	6130	15228	4799	7504	11518	16744	11557	5206	9764	3270	4433	9694	9094	6723	13525	2787	4701	7012	5171	9263	936	8303	5293	4289	13383	3328	464	3669	9724	6512
ADAM17	2730	1279	932	284	219	1305	550	860	468	1430	844	678	483	1040	1090	418	581	807	434	986	987	2287	718	549	570	1723	718	342	1035	345	2281	2152	1202	1113	403	672	342	634	1332	115	918	404	1544	1057	518	1447	308	539	1642
ADAM18	0	0	0	0	0	0	0	0	0	0	0	0	0	0	0	0	3	0	0	0	0	0	0	0	1	0	0	0	0	0	0	0	0	2	0	0	0	1	0	0	0	0	0	0	0	0	0	0	0
ADAM19	1208	1200	1062	432	1225	1619	1301	1472	554	5496	720	1005	1149	1840	2556	1184	646	1407	875	703	3315	1340	853	9043	399	4368	5912	420	280	660	4226	1514	3996	993	606	1893	200	622	6045	280	1758	1667	1552	2524	771	873	1061	582	4941
ADAM2	0	0	0	0	2	0	1	0	0	0	0	0	0	0	1	0	6	0	0	0	0	0	0	0	47	0	0	0	0	0	0	0	0	0	0	0	0	0	0	0	0	0	0	0	0	2	0	1	0
ADAM20	26	0	0	0	1	2	1	2	1	0	0	1	1	2	6	0	5	2	1	4	1	48	1	1	0	5	4	0	0	0	7	4	1	2	2	1	0	1	0	0	0	2	4	1	0	75	0	0	4
ADAM21	95	2	6	0	0	2	3	1	1	0	109	3	3	1	0	0	0	2	0	6	3	13	2	18	0	15	2	2	0	0	6	1	3	1	1	0	0	1	5	0	2	0	5	2	1	30	1	2	2
ADAM22	1758	467	336	71	55	243	345	346	302	585	214	265	57	139	575	94	74	113	144	167	173	1601	260	294	51	333	269	137	312	203	1416	700	545	22	110	284	52	363	609	63	403	49	328	185	50	1035	37	166	112
ADAM23	85	89	190	29	35	91	121	33	48	85	46	38	10	138	70	36	26	34	40	11	48	83	78	13	5	210	44	21	43	23	36	175	246	35	32	113	11	31	83	12	110	22	154	162	23	85	11	48	9
ADAM28	713	124	241	103	96	394	424	185	554	158	298	1371	74	363	1145	541	233	392	465	26	100	420	1120	48	357	1944	223	242	41	188	624	617	329	73	106	164	38	77	127	36	1539	84	295	462	121	575	169	50	6
ADAM29	0	0	1	0	0	1	0	0	0	0	0	1	0	2	0	1	0	2	0	0	0	3	0	0	0	5	0	1	0	0	1	1	1	0	0	0	0	0	0	0	0	0	0	1	0	3	0	0	1
ADAM30	0	0	0	0	0	0	0	0	0	0	0	0	0	0	0	0	0	0	0	0	0	0	1	0	1	0	0	0	0	0	0	0	0	0	0	0	0	0	0	0	0	0	0	0	0	0	0	0	0
ADAM32	497	160	129	42	6	185	5	135	65	287	117	112	61	309	90	19	11	142	162	372	309	126	7	66	81	58	59	5	57	0	1109	441	43	7	29	102	8	64	382	37	190	26	172	141	86	525	6	54	201
ADAM33	0	103	115	49	116	174	84	94	113	196	42	37	87	93	27	53	97	22	59	5	89	138	19	50	9	524	58	14	26	20	106	99	340	42	41	109	9	100	57	13	264	49	148	157	259	27	36	49	1
ADAM7	0	0	0	0	0	1	1	0	0	0	0	1	0	0	0	0	0	0	0	0	0	0	0	0	0	0	0	0	0	0	0	0	0	0	0	0	0	0	0	0	0	0	0	0	0	1	0	0	0
ADAM8	956	572	301	121	613	292	621	268	137	349	2551	224	595	901	57	336	289	368	118	148	428	405	506	577	1105	1134	302	970	199	783	284	875	852	1038	440	302	155	138	650	57	749	336	551	1593	673	207	2058	454	283
ADAM9	17800	5326	5627	1681	739	9232	5561	4387	3212	7023	9052	4811	3130	9949	4191	3593	2026	3803	3928	14280	8929	4823	16723	2858	6401	9490	2545	4134	4795	3655	21549	19479	6172	1497	1815	5025	1291	3261	10440	696	4842	2611	7031	6388	5005	5788	6413	6598	2697
ADAMDEC1	2984	186	741	1138	142	855	955	476	6661	286	1379	1814	335	1938	665	3393	1528	992	1441	62	721	370	387	321	37	3600	945	690	261	1160	4418	1289	2346	617	280	2244	90	214	853	135	20765	315	2155	1981	279	388	211	236	19
ADAMTS1	998	935	844	244	161	1022	958	656	2591	2236	468	253	159	932	883	230	1015	727	187	491	514	853	749	370	437	4327	782	411	452	256	1800	1095	1608	443	288	455	148	129	1031	96	4159	189	587	2108	927	744	167	366	331
ADAMTS10	37	239	129	62	147	120	144	88	54	245	461	106	55	247	107	106	103	76	37	29	113	133	85	126	39	497	155	27	42	60	83	203	428	114	79	119	34	27	131	27	163	58	173	271	253	44	20	69	19
ADAMTS12	1041	1459	1136	183	248	1896	1241	543	30	818	487	65	369	1626	1827	712	283	198	184	228	1453	1316	908	1237	125	2460	625	238	680	182	1441	1149	4297	283	551	1097	101	161	4144	134	63	503	1831	2267	505	562	126	470	46
ADAMTS13	78	271	121	55	87	162	37	73	53	172	169	265	63	257	35	43	328	125	76	73	292	171	50	274	218	363	242	46	46	81	219	245	130	1093	40	41	46	56	162	22	166	59	73	189	192	22	63	110	722
ADAMTS14	120	436	329	102	246	468	440	385	102	381	230	165	158	726	223	215	209	262	256	128	519	579	537	837	261	1648	297	111	138	520	334	394	1188	193	101	293	73	117	1186	63	291	188	584	909	1071	93	95	183	68
ADAMTS15	1083	1012	77	366	617	565	400	29	127	319	225	296	744	348	49	48	47	34	61	440	109	38	278	613	148	96	546	220	21	450	6032	53	85	23	17	34	169	13	2445	111	358	54	388	483	50	74	10	796	10
ADAMTS16	5	149	58	16	30	253	56	50	16	57	23	4	28	51	0	17	19	4	5	5	70	37	6	57	4	36	19	3	20	4	13	49	291	13	133	29	1	12	165	16	31	51	42	205	49	14	8	59	14
ADAMTS17	485	115	21	55	64	49	193	190	100	111	196	27	43	72	29	5	26	25	98	151	173	533	102	129	121	206	92	40	92	43	314	115	147	43	14	36	210	38	248	5	168	35	74	281	398	101	0	223	60
ADAMTS18	5	26	39	5	1	8	13	8	4	24	8	5	3	1	0	5	49	3	3	10	12	64	1	2	3	34	3	1	27	2	68	30	54	2	20	12	5	4	12	3	14	1	19	21	13	33	7	8	32
ADAMTS19	44	5	15	0	24	3	0	5	15	1	4	0	0	3	0	0	60	2	1	0	2	0	0	22	8	2	7	0	34	1	78	4	0	0	0	1	0	0	1	1	14	5	1	21	1	2	0	0	0
ADAMTS2	1542	3792	1374	494	1297	1460	3089	570	110	1284	2654	102	1084	3356	1204	824	649	294	200	360	2968	1207	2909	4026	1151	4014	1849	977	709	1023	1210	1824	5194	523	1114	2321	119	131	7451	285	389	1552	3853	3932	504	718	135	908	261
ADAMTS20	0	0	0	0	0	0	0	0	0	0	0	2	0	2	0	3	39	0	0	0	0	3	0	0	0	0	0	0	0	0	0	2	0	168	0	0	0	0	0	0	0	0	0	0	0	7	0	0	0
ADAMTS3	42	43	63	4	5	25	33	25	14	39	6	12	4	50	16	29	11	10	9	17	26	20	22	16	26	109	9	8	34	6	52	33	67	7	14	24	1	10	60	0	20	11	48	96	25	19	2	9	4
ADAMTS4	600	1220	667	168	311	512	1277	679	262	1312	400	83	256	1646	626	173	619	1582	90	507	991	471	954	868	368	3334	1182	463	420	328	1079	540	1081	573	594	434	135	59	1712	47	766	203	1283	3556	254	315	73	345	234
ADAMTS5	729	238	412	70	13	355	236	161	139	300	69	45	67	336	196	84	105	156	76	286	190	295	93	112	183	610	75	51	234	77	542	368	363	139	157	161	40	84	398	17	154	40	385	415	216	467	23	84	120
ADAMTS6	149	115	93	39	9	149	63	166	8	128	77	46	38	115	205	73	144	34	51	36	57	1173	22	86	43	237	88	25	183	18	82	223	590	70	54	60	132	12	228	7	12	51	268	184	72	154	89	52	27
ADAMTS7	46	431	266	118	278	661	442	427	52	404	248	103	148	545	720	260	315	247	77	100	487	199	646	249	344	1426	421	108	149	147	443	345	997	241	184	358	71	51	1012	48	354	173	398	788	280	16	49	180	68
ADAMTS8	0	17	63	60	62	105	73	103	109	87	15	28	61	71	11	53	74	122	76	5	81	77	72	12	34	58	36	1	15	8	253	38	103	21	7	48	11	40	118	12	95	32	57	92	64	2	8	47	22
ADAMTS9	1352	508	1735	194	55	1286	566	728	196	1374	300	814	186	1919	904	168	262	612	167	951	579	658	460	181	660	2608	301	189	287	93	2217	468	646	251	191	393	106	433	997	32	354	118	403	1385	431	543	74	351	84
ADAMTSL1	160	134	172	53	78	151	146	366	307	192	52	274	29	72	28	50	35	83	126	30	97	173	51	29	22	491	232	31	169	22	986	167	737	82	50	55	14	53	117	16	842	61	320	313	126	58	14	38	28
ADAMTSL2	24	375	385	141	996	2167	233	306	51	528	90	482	160	552	18	243	288	140	81	509	203	942	198	428	144	304	1583	27	1208	45	442	751	785	234	155	204	560	57	696	54	219	134	319	453	1821	10	105	104	181
ADAMTSL3	37	48	402	29	39	162	86	71	179	148	3	17	27	93	17	57	38	11	26	10	49	174	18	9	5	141	14	20	71	6	161	244	238	12	18	65	3	94	69	11	214	22	76	79	101	24	24	27	19
ADAMTSL4	132	169	172	67	107	422	165	120	139	273	162	217	230	353	951	105	179	234	52	194	145	857	88	296	40	1067	82	235	35	107	156	377	244	336	134	91	31	86	267	25	436	139	265	358	593	325	102	93	1438
ADAMTSL5	129	275	237	58	344	342	224	132	41	37	203	215	19	408	44	127	373	175	34	72	98	123	418	694	30	309	150	264	145	219	101	317	300	672	124	190	457	136	370	31	118	69	337	442	189	78	309	308	1055
ADAP1	180	2921	1052	622	1201	1163	1192	3910	973	2969	2005	1405	1110	2589	7424	1435	1391	2299	744	1680	2644	1106	2076	3433	1482	2688	1856	401	1611	1037	1582	1659	2277	4658	1211	1032	2908	2210	3076	448	2573	1302	1540	3551	831	77	2718	1204	3763
ADAP2	1302	203	378	61	53	161	206	109	217	297	346	97	71	317	202	161	102	153	105	77	249	397	217	121	143	488	146	168	67	127	296	554	255	437	142	125	51	152	193	36	484	91	242	370	186	274	37	92	89
ADAR	31958	14110	13527	3366	3282	20051	13905	9365	6139	14167	20900	9573	5943	14490	8097	4094	6133	17466	5255	8124	18722	15188	15763	12311	10941	18964	12645	8625	6351	7956	26231	21560	14179	23267	4101	8822	7894	5766	23585	1244	14212	5635	14125	21275	7317	8537	3697	9592	22217
ADARB1	1210	554	650	164	222	757	985	334	265	719	542	469	86	950	444	158	508	687	110	224	346	615	410	569	383	1485	277	444	203	545	779	769	662	630	247	363	273	91	366	43	510	117	270	1059	1177	485	78	377	310
ADARB2	19	6	27	6	0	33	17	30	6	23	33	12	11	38	25	42	7	5	5	0	19	38	7	4	0	9	18	0	0	1	20	36	68	6	0	18	3	14	12	3	11	9	68	4	394	13	6	0	16
ADAT1	1735	1100	813	254	206	1058	738	1122	278	1280	543	720	246	806	474	358	423	1253	381	607	1173	1403	570	607	594	1290	583	460	343	393	1831	1136	1586	1437	146	734	512	514	1440	76	764	222	1055	1159	374	416	499	741	1988
ADAT2	2371	1141	753	242	148	647	322	689	197	970	541	586	281	1509	446	241	492	1419	746	729	350	1362	219	1754	1233	1165	686	293	740	312	1856	1076	730	2142	220	699	412	440	1137	71	346	437	898	552	351	1746	190	263	959
ADAT3	11	210	59	145	279	299	86	232	44	409	66	79	146	205	0	277	205	146	152	84	120	78	146	45	54	167	117	166	47	246	313	171	162	254	68	103	217	85	231	102	340	89	156	169	112	8	69	79	139
ADCK1	351	572	559	292	487	416	719	640	256	659	465	475	124	494	114	181	397	784	189	378	665	320	485	1150	509	722	707	276	596	191	1674	781	550	983	129	837	696	180	836	129	921	147	520	952	244	99	209	620	476
ADCK2	996	1909	1205	587	1146	1407	1287	1584	546	1798	1502	1090	665	1092	208	1415	896	1205	569	1518	2500	1569	1086	693	866	1433	2068	1385	1445	1643	2647	2667	1798	3497	609	869	1172	1867	2547	403	2128	528	2001	1714	800	73	1098	1287	1455
ADCK5	320	1350	556	291	1769	889	387	510	342	1211	1783	830	376	997	76	872	1173	1017	325	710	438	1068	597	947	2110	1034	1045	400	1357	1523	1212	1757	1118	2214	204	679	3037	505	1279	207	951	290	1064	1532	629	29	728	616	1089
ADCY1	48	345	106	17	18	48	408	28	29	449	544	21	116	65	82	32	26	22	50	56	51	151	59	28	25	358	93	6	25	33	2741	146	118	25	158	65	22	164	210	4	116	21	186	200	147	22	14	46	34
ADCY10	48	5	7	14	0	4	6	24	6	7	1	8	2	5	0	28	4	5	20	42	13	14	3	3	8	14	9	3	10	3	17	2	10	14	3	3	2	3	9	1	12	1	7	14	4	26	5	2	12
ADCY2	0	39	88	9	25	63	68	31	44	52	22	7	26	105	50	45	21	6	16	8	56	49	8	24	2	70	32	6	34	13	39	66	143	14	23	42	1	19	59	8	90	31	89	88	30	12	1	24	2
ADCY3	1723	1942	1631	448	1048	1832	1617	2098	289	4041	1121	1225	1621	1354	362	792	427	1690	896	1936	2700	3908	1056	810	254	1503	773	1016	1413	942	5949	4868	2522	2131	530	1360	1027	1883	5175	313	838	646	1980	2764	2398	205	762	697	1071
ADCY4	169	205	289	102	233	227	153	321	105	455	419	171	90	323	674	128	181	372	90	164	305	146	117	205	534	2610	285	154	163	112	377	293	524	516	100	222	64	79	248	38	193	103	183	553	473	150	122	139	228
ADCY5	24	260	277	66	452	172	126	173	428	274	16	211	64	130	51	55	437	55	123	12	41	382	23	29	20	698	189	30	60	35	175	110	260	47	35	64	29	77	51	26	850	102	151	271	152	12	26	72	25
ADCY6	4526	2085	3868	1149	1799	2811	2030	4340	2716	2862	3834	2991	1184	3981	626	884	1263	4439	1486	1562	3521	3620	946	3144	2850	6108	2586	1012	834	1047	5037	2654	4150	6369	375	1723	1749	1345	3086	379	8212	498	3922	3508	2143	842	1024	1835	2547
ADCY7	551	318	209	71	538	99	404	208	99	791	804	300	116	390	83	152	334	300	239	40	722	798	894	346	81	1030	148	129	98	156	306	515	313	688	94	138	184	89	1568	67	650	307	337	773	69	114	75	239	265
ADCY8	0	2	1	1	0	0	0	1	1	0	1	0	0	2	0	2	11	0	0	2	0	0	0	1	1	7	0	14	1	0	0	0	0	0	0	0	0	0	0	0	0	4	0	1	0	1	0	0	0
ADCY9	616	1248	1326	496	500	1669	1286	1286	1316	2063	1267	578	537	2220	685	457	573	746	427	666	1385	1267	1693	612	499	1735	707	610	195	423	2542	1567	1659	2371	237	610	677	624	1002	139	3701	210	1496	2213	1188	247	456	739	875
ADCYAP1	1	10	39	29	9	156	132	8	60	106	5	3	12	10	21	12	12	42	14	1	21	4	6	155	2	71	8	3	56	7	54	19	149	0	6	15	8	15	14	9	49	33	144	61	17	36	26	7	28
ADCYAP1R1	13	7	12	6	6	9	21	0	54	11	0	3	4	0	0	4	6	0	1	2	3	16	1	13	0	75	1	4	3	1	0	3	28	1	4	2	1	1	2	3	54	3	8	22	1	13	5	2	3
ADD1	6905	9513	8211	2768	2922	10727	8679	11921	5851	9629	10264	7063	3265	10351	4324	3808	4827	6460	3307	6224	8574	7106	9145	6593	6939	13724	6070	4285	6217	4207	10563	11391	9695	7186	2883	4741	5652	2879	7404	933	14381	2768	7904	8948	6401	2483	3186	6211	12452
ADD2	31	15	51	3	8	36	44	6	37	56	5	19	4	12	0	3	17	9	7	13	1	15	6	17	1	223	4	15	8	6	13	40	47	4	5	11	4	11	7	1	25	19	27	39	30	38	6	8	8
ADD3	32206	8177	13919	3076	813	11001	2863	6809	4070	8006	9012	7020	2464	8385	3119	3887	1922	9811	5185	11463	9994	16027	9076	3712	3620	7509	4683	2892	9251	4863	14427	17375	7423	6857	2462	5306	3723	13004	6383	837	9153	2937	11015	10247	4481	7406	6123	5131	2981
ADGB	0	59	47	0	5	3	0	21	8	6	1	9	0	42	1	9	0	23	5	0	15	326	0	14	19	15	51	0	4	0	30	9	48	28	1	73	4	17	14	2	28	1	18	3	0	5	1	1	0
ADGRA1	0	0	0	0	2	2	0	1	0	3	2	0	0	0	7	1	0	0	0	0	0	0	1	0	1	0	0	0	0	0	0	1	0	0	0	0	0	1	1	1	2	0	0	0	0	0	0	0	0
ADGRA2	220	1255	1593	379	1004	1422	1329	741	361	1497	529	281	410	1662	190	914	650	397	285	299	977	621	1437	501	425	2636	855	445	336	369	5039	1211	2925	641	534	1149	75	158	2356	153	1297	522	1792	2832	2115	102	151	454	195
ADGRA3	4397	3631	4661	831	714	4671	1630	3086	2039	2830	1828	2954	947	4628	1306	1201	973	2019	1380	1755	2772	6284	1332	2187	1959	4385	2229	445	1559	967	5331	3712	3195	2152	524	1206	1249	1128	1859	196	5037	597	2546	1921	1179	1143	703	1990	2315
ADGRB1	6	20	24	10	24	75	42	6	19	30	54	74	8	60	0	7	19	9	9	12	20	29	7	11	8	146	60	4	7	16	7	64	48	16	11	11	4	5	50	2	59	8	23	31	453	6	6	27	51
ADGRB2	135	128	98	16	190	66	201	83	32	207	1155	64	28	128	141	83	91	64	67	71	397	76	132	103	19	143	153	33	14	118	29	114	253	318	72	42	173	39	56	25	160	63	118	102	477	28	357	102	370
ADGRB3	10	5	18	3	0	15	20	1	31	15	1	0	2	1	53	0	3	0	2	0	30	19	5	5	0	37	3	3	10	1	5	5	23	1	4	5	0	5	9	0	39	2	12	19	3	19	0	2	3
ADGRD1	22	84	360	31	77	201	150	38	59	155	37	36	26	210	10	101	366	68	22	85	72	216	33	49	4	172	87	35	228	19	111	388	364	65	27	79	73	55	53	18	153	22	263	154	225	104	40	69	338
ADGRD2	3	5	0	0	2	2	4	2	3	8	2	2	0	242	1	2	8	6	1	8	1	2	3	6	5	1	0	1	0	0	12	15	2	3	1	2	1	21	10	0	2	3	1	4	1	0	0	0	26
ADGRE1	254	27	15	14	5	9	19	24	31	37	30	22	9	27	8	19	12	23	23	8	18	11	21	1	7	117	16	38	2	21	44	55	29	9	18	14	6	8	18	3	96	16	66	30	8	17	11	1	51
ADGRE2	797	100	254	55	92	264	301	139	113	220	448	35	83	314	798	115	177	269	84	98	177	229	317	330	81	909	132	357	40	138	1025	476	479	127	104	390	30	33	381	30	304	118	480	564	77	514	40	62	23
ADGRE3	31	2	19	8	6	0	7	7	19	12	25	0	7	16	142	4	1	6	19	26	8	19	10	12	6	67	2	21	3	6	36	26	13	15	29	3	1	10	23	2	72	21	30	22	0	35	16	1	0
ADGRE5	4074	9500	5273	2318	5975	11054	6200	9218	2453	9260	7588	5557	2188	10118	1072	4023	2917	7293	2938	4443	7116	5473	11064	7214	8481	11701	6665	3410	5169	4183	9687	7097	7771	10996	2105	3924	4335	3749	11076	1592	10602	4925	11819	8698	2216	628	2467	5342	6450
ADGRF1	0	18	6	80	0	8	133	189	198	11	66	96	22	326	263	84	16	17	79	10	145	16	264	282	182	175	9	2	10	23	349	3	2	0	3	6	14	7	19	6	156	10	17	317	20	12	116	17	0
ADGRF2	48	3	0	4	0	0	4	1	1	1	1	0	0	3	1	14	1	0	3	11	24	9	3	13	1	2	8	4	8	5	33	41	5	23	1	3	7	0	32	2	1	0	6	1	0	21	1	0	1
ADGRF3	72	52	55	15	6	36	9	108	13	35	11	42	4	35	0	25	28	31	12	49	56	78	5	19	17	54	19	8	21	8	64	59	104	31	6	8	48	30	19	0	46	9	25	19	58	23	7	27	33
ADGRF4	575	255	307	48	47	49	55	484	80	728	63	74	87	70	131	500	276	108	222	103	801	1437	190	660	199	659	373	122	158	20	746	1096	390	295	223	355	468	442	1700	56	451	242	731	376	9	47	97	80	221
ADGRF5	2077	835	1242	222	81	968	598	699	253	1196	362	343	169	933	652	234	340	514	182	557	753	591	699	406	457	3733	378	356	758	159	1646	1084	1266	407	296	838	107	224	1372	29	508	132	691	1755	1229	639	144	329	208
ADGRG1	1026	18684	6694	4579	10961	27285	7051	19090	2174	20845	9245	11873	5637	14299	1162	8840	6544	12259	4711	9759	15682	8440	7823	11187	11346	6647	11805	601	8124	5469	18300	16219	30303	18814	3355	6330	11322	5790	20429	1613	7672	5153	16785	8066	14590	422	8608	6420	15628
ADGRG2	42	17	53	63	1	129	44	12	20	28	57	91	4	10	43	5	105	8	15	20	20	154	4	19	20	146	165	2	5	13	1310	67	38	16	7	9	7	19	8	7	62	4	21	35	12	93	6	38	23
ADGRG3	41	11	29	20	22	2	64	39	44	87	108	9	24	70	83	14	18	33	19	65	34	33	64	19	6	218	24	59	14	60	49	46	138	158	56	24	8	14	93	5	128	89	104	69	10	62	12	8	8
ADGRG4	0	0	0	0	1	0	0	0	2	0	0	0	0	1	0	0	0	0	0	0	0	0	0	0	0	1	0	0	0	2	0	0	0	1	1	0	0	0	1	0	16	0	1	2	0	2	0	0	0
ADGRG5	108	499	237	57	367	460	675	659	144	504	669	292	91	120	250	272	142	186	219	239	576	328	1140	324	58	517	391	619	297	369	152	318	451	473	80	265	467	102	1556	25	584	126	599	579	85	76	309	150	476
ADGRG6	1289	1014	294	350	34	481	2056	839	763	926	681	707	243	4304	1589	71	798	40	186	1725	584	99	5415	437	357	1617	539	2297	358	431	2502	977	96	463	111	205	172	759	1482	100	1254	243	1286	1341	111	599	222	889	2212
ADGRG7	7723	48	1134	301	50	2	125	300	838	38	343	148	43	53	297	272	156	73	58	26	67	1624	3138	244	362	632	59	370	115	230	507	390	18	93	12	13	1104	24	295	26	1417	455	76	309	1	1357	216	33	9
ADGRL1	1554	2825	1687	201	1141	2035	2664	1651	574	2754	1498	1032	700	2663	663	825	860	5346	870	976	1821	2039	4653	2932	1637	1810	1496	1751	104	1092	6104	2153	2050	7253	446	414	2074	1187	4350	391	1556	137	2306	1611	993	490	489	1443	2108
ADGRL2	482	404	756	189	78	480	419	358	370	508	189	180	133	709	596	220	193	293	116	222	467	527	401	241	276	2390	251	139	273	83	984	514	1156	203	181	488	58	125	613	45	636	132	543	930	536	286	101	131	64
ADGRL3	5	44	132	43	4	136	14	73	303	92	5	124	27	184	57	73	111	122	149	88	29	176	48	14	56	385	30	0	25	8	496	53	50	52	6	73	14	42	113	3	648	30	107	74	97	30	44	18	21
ADGRL4	1144	565	905	211	35	490	476	356	233	748	210	175	112	383	82	224	220	394	119	533	446	248	377	221	299	1979	279	196	925	156	1103	785	795	260	410	510	109	249	608	30	353	128	425	1131	648	311	168	218	174
ADGRV1	4006	32	29	12	12	22	8	29	41	23	4	62	35	4	26	106	175	8	12	90	74	17	12	59	12	87	39	4	6	2	784	14	490	11	6	1	14	3	36	2	166	7	29	25	1	1117	11	52	8
ADH1A	5	7	1	1	1	0	0	0	3	0	0	1	1	2	0	1	0	1	1	0	0	8	0	0	0	7	0	0	0	1	2	0	1	0	0	0	2	0	0	0	4	0	1	2	2	8	0	0	1
ADH1B	59	1660	284	308	19	24	13	78	1092	83	4	318	58	10	22	32	41	23	218	3	9	63	2	1	1	592	15	28	20	92	648	87	46	13	77	64	4	169	47	21	1908	43	89	232	216	419	137	14	9
ADH1C	697	100	783	2470	134	40	99	705	18621	104	626	3231	318	728	51	121	581	1554	1149	41	18	195	2	9	20	2539	288	4	21	351	15232	287	2399	1739	48	13	580	125	468	233	26013	109	716	1915	125	66	325	324	4
ADH4	37	11	79	17	2	0	5	70	5	22	10	115	5	13	102	0	8	239	21	1	0	38	0	55	3	14	28	1	1	5	58	6	9	17	2	21	60	87	56	2	54	1	14	73	3	30	54	1	23
ADH5	14868	7151	7124	2004	2555	7029	4868	6036	4541	6658	7063	5438	1618	6402	867	5280	2264	4877	3211	6855	5475	5155	5771	4918	5142	6761	5679	2215	4819	3412	11853	8484	9751	8213	1697	3276	3667	9099	6642	646	9699	1813	4900	4991	2206	1620	2208	5030	4471
ADH6	1822	91	777	153	247	295	152	447	718	73	352	1047	92	108	179	273	50	684	152	249	270	117	292	164	25	279	624	1	45	349	915	196	365	232	16	23	569	538	306	39	1618	12	65	343	71	727	457	398	278
ADH7	0	0	0	0	1	0	0	0	0	0	0	0	0	1	0	0	0	0	0	0	0	0	0	0	0	20	0	0	0	0	1	0	0	0	0	0	0	0	0	0	0	0	0	0	0	1	0	0	0
ADHFE1	9	6	3	4	1	6	1	10	31	6	2	5	2	19	43	7	7	15	3	1	2	13	2	0	5	64	3	5	4	5	29	8	15	7	5	2	1	4	4	0	23	4	8	7	3	22	3	2	2
ADI1	5563	4273	3888	1440	1755	5776	3969	2626	2165	5127	2954	4525	1924	2814	595	4361	1643	3312	3291	6574	5461	3113	8695	4560	3748	3795	3155	1628	4424	2233	6878	7388	4286	5703	1484	2572	3257	4352	3435	585	5083	1210	2927	4968	2042	1422	2412	3316	3452
ADIG	5	0	0	0	0	0	0	0	0	0	0	0	0	0	0	0	0	0	0	0	0	2	0	0	1	0	0	0	0	0	0	0	0	0	0	0	0	0	0	0	0	0	0	0	0	0	0	0	1
ADIPOQ	29	2362	17	28	0	2	0	5	86	0	0	1	0	0	0	0	0	0	0	0	0	7	0	0	0	1	1	6	0	1	0	40	1	3	37	1	0	0	0	0	102	0	0	1	0	174	0	0	0
ADIPOR1	7369	5748	5864	1644	1460	7259	3829	4639	2418	6021	5528	4757	3183	10364	2617	3671	2527	7153	3252	6701	5165	3665	4784	6085	6851	6227	1834	2647	5283	2997	8485	6354	4923	8098	2363	3443	2382	4977	4977	486	5968	1941	5471	7818	3436	2411	3252	3286	9358
ADIPOR2	12523	6649	3911	2104	1100	4067	3607	7559	3808	7010	4414	4685	2501	4742	873	2192	1949	8166	2305	3332	6145	6542	6119	8953	3659	9880	4483	2164	2290	1715	9957	6435	3878	8232	1144	4220	6677	3345	7490	702	7515	2815	5448	7011	2775	3207	2547	3263	6032
ADIRF	0	0	0	0	0	0	0	0	0	0	0	0	0	0	0	0	0	0	0	0	0	0	0	0	0	0	0	0	0	0	0	0	0	0	0	0	0	0	0	0	0	0	0	0	0	0	0	0	0
ADK	3833	2650	1378	566	246	1408	899	1478	328	2275	851	895	542	1108	134	1002	605	2045	1174	3145	2042	2070	1058	2438	955	1118	1185	679	1831	475	3589	2999	1350	1385	546	1119	1047	1354	3520	242	818	815	1570	2016	661	583	1014	823	2011
ADM	2423	671	644	489	174	483	792	1312	497	806	877	340	285	814	193	648	1236	478	208	394	878	397	5491	2411	724	6626	1097	1151	432	825	1547	1122	442	222	307	295	897	260	928	149	958	427	981	929	153	849	223	850	577
ADM2	1	487	184	177	326	861	424	1632	106	788	796	499	338	470	175	283	146	328	190	116	476	519	832	925	439	767	509	31	351	113	756	939	570	625	156	79	527	257	260	54	485	129	90	362	754	11	468	353	533
ADM5	19	31	6	19	66	16	27	56	6	14	15	22	7	96	0	7	78	32	17	12	71	11	13	90	48	36	68	25	7	74	58	15	25	444	11	8	42	6	43	20	24	7	12	35	6	2	11	10	169
ADNP	8233	8966	5994	1969	1027	9495	3224	8469	1845	14978	4321	4646	4599	6864	4030	2411	3290	7232	4469	6455	4523	14291	4222	5271	4027	6017	3760	1843	5190	2240	22632	13872	13055	9617	2597	5343	4346	6823	11873	722	4527	1723	10884	5952	6231	4188	2572	3180	11501
ADNP2	3063	1321	1058	371	426	1448	1355	1252	605	1706	2563	861	494	1151	731	494	544	1445	694	677	1252	1431	1325	914	722	2263	930	826	578	745	4139	1503	1345	1423	427	922	536	708	1653	204	1739	436	990	2182	886	995	412	1196	1166
ADO	2407	1688	1222	510	334	1384	949	1083	524	1835	984	1096	581	1275	251	602	530	1292	844	1593	1443	1568	845	1496	1034	1247	820	689	886	651	2409	1661	1316	1053	555	723	718	1099	1999	205	1086	511	1397	1405	905	1194	683	575	5908
ADORA1	105	161	64	24	92	140	86	65	20	87	38	53	31	227	65	38	205	29	27	36	56	14	318	931	15	107	52	17	18	31	64	87	159	42	42	70	11	8	60	8	85	16	141	110	186	14	13	31	69
ADORA2A	0	2	3	1	0	4	4	9	1	2	1	3	1	6	0	3	6	7	1	0	1	27	2	0	1	13	2	5	2	1	3	7	9	3	2	1	1	9	3	1	14	0	2	5	9	9	0	2	4
ADORA2B	1402	1942	1104	282	516	1171	869	659	1001	1571	513	1657	340	844	311	1033	241	297	717	440	760	472	1133	486	522	1793	354	445	200	810	2509	410	633	797	218	190	376	560	968	250	2303	215	1161	783	266	263	592	575	74
ADORA3	102	93	107	14	3	24	27	32	118	20	32	28	11	39	0	35	17	22	30	9	52	5	21	11	32	134	41	68	20	31	52	96	73	40	33	15	8	16	37	6	243	29	23	48	28	41	42	22	14
ADPGK	6848	2328	1472	694	425	1792	2305	1606	1006	3000	2366	1773	832	1632	1300	1061	1193	2187	1501	2078	2709	2864	1999	3035	2014	4533	2400	1603	1872	1559	4914	3028	2473	2501	671	1261	1199	1506	3375	209	2215	754	1721	3171	1219	1669	1442	1560	2130
ADPRH	338	572	384	144	39	308	305	236	144	702	261	304	230	306	165	119	171	229	166	256	493	176	122	240	147	673	194	91	61	124	629	777	684	204	173	142	58	146	282	55	400	130	515	426	280	227	33	92	602
ADPRHL1	179	275	116	56	92	145	162	82	164	118	175	115	97	129	51	89	179	115	62	407	424	291	372	192	189	262	136	119	441	104	174	373	232	321	139	52	135	181	144	29	455	144	99	275	123	27	150	165	1266
ADPRM	501	374	417	74	41	332	206	191	171	255	416	289	101	197	84	217	133	213	177	196	99	131	229	279	326	548	159	126	305	133	343	262	218	169	190	258	83	221	220	40	335	106	308	252	97	96	138	151	346
ADPRS	2252	2516	1168	395	844	1139	1830	1473	508	1673	1688	1317	430	1609	27	659	695	1469	484	1293	1955	1173	1336	2430	1570	1881	1556	1259	743	1227	1926	2026	1692	2684	373	874	1226	892	1078	158	1797	615	1370	1419	711	117	620	1369	2267
ADRA1A	1	9	1	0	0	2	2	5	9	4	3	1	0	1	10	5	3	2	2	5	1	15	0	0	1	20	3	0	0	0	11	2	0	2	0	1	0	1	1	0	18	0	4	5	0	4	0	2	2
ADRA1B	0	14	1	5	4	3	8	24	19	8	1	13	5	1	1	4	13	9	4	15	11	1	2	20	18	82	8	6	37	3	20	4	12	4	1	4	47	5	17	2	76	2	1	12	5	3	4	2	5
ADRA1D	1	17	4	4	2	25	5	26	4	22	1	2	1	6	0	3	3	2	10	3	13	31	2	10	6	20	5	4	9	6	10	15	16	6	11	8	3	6	28	0	6	5	7	28	99	3	5	3	7
ADRA2A	19	1120	103	525	2015	116	324	1183	2344	543	276	503	257	584	202	419	290	106	114	501	546	726	893	417	146	788	747	4	221	1171	789	171	1131	521	307	187	1725	515	559	105	3444	345	948	289	65	83	68	56	3
ADRA2B	11	51	14	5	5	43	23	29	15	77	16	40	5	35	7	12	40	29	18	14	10	9	56	31	9	104	48	9	7	8	59	28	28	34	5	8	4	5	13	8	34	7	34	48	80	2	21	8	11
ADRA2C	49	50	28	35	518	658	100	1081	19	54	70	7	18	44	1	21	393	84	154	2	196	178	249	127	61	60	113	180	39	27	33	80	186	68	9	89	34	44	39	232	40	66	23	98	448	2	369	149	3064
ADRB1	6	31	19	26	11	6	46	69	52	46	152	23	4	5	77	10	43	2	28	0	50	5	73	4	22	40	7	20	22	29	19	30	11	6	17	2	13	23	2	1	73	6	8	20	6	8	54	83	64
ADRB2	55	30	22	15	6	11	28	17	62	41	53	63	8	36	37	33	21	19	37	29	17	21	13	30	10	78	4	11	8	9	56	52	24	19	3	14	1	13	10	9	133	5	16	38	18	33	4	9	10
ADRB3	0	8	1	0	5	7	0	0	5	4	2	2	1	0	8	0	0	1	0	0	1	0	1	0	0	0	0	4	0	0	0	0	1	0	1	0	0	0	1	0	4	0	1	0	0	1	1	0	0
ADRM1	1525	6255	1513	1422	3775	3865	2845	5975	763	7176	2116	1737	2548	3843	118	3126	2880	3619	1121	2938	2241	3637	2724	3432	2331	2456	3261	2255	1914	2024	5628	7932	5580	4506	1640	4091	3906	2501	6035	675	2615	2052	4992	4305	2802	117	2730	1696	5526
ADSL	512	321	175	120	76	212	139	222	81	348	175	171	163	120	317	204	254	180	254	328	243	527	109	336	266	462	262	117	120	185	492	336	203	229	73	200	160	329	262	51	151	95	141	190	259	496	209	155	104
ADSS1	775	29	79	34	31	29	40	46	55	32	782	47	13	322	35	24	191	82	12	360	46	18	63	849	86	331	60	18	32	17	146	87	42	186	23	23	36	8	39	14	175	27	23	292	27	85	81	238	104
ADSS2	4447	3608	2732	1005	345	4143	1776	2173	1247	3210	2177	2301	1426	3141	185	1530	935	2521	1887	3299	2393	1612	1778	2737	3083	2900	1627	905	2459	1014	7029	3282	2347	3442	963	1819	1126	2020	3236	267	2666	928	2722	3364	1587	1477	1717	2107	3160
ADTRP	405	54	59	614	15	11	23	642	5387	29	365	2280	221	612	492	596	205	1136	72	10	300	104	752	2194	1781	4620	157	76	50	217	2730	25	146	1024	66	74	791	17	181	67	5964	42	56	1443	22	127	101	16	1
AEBP1	1594	26705	11855	2136	8495	9059	9267	2156	2046	10452	6625	1145	2926	20246	7239	6390	3808	2045	860	1173	8849	3131	8120	16487	2020	15439	8769	1987	4148	2791	3103	12881	37002	2957	8178	8205	482	920	16403	1885	5992	4600	12298	26750	6350	1062	815	3882	1135
AEBP2	5434	1785	1794	451	232	1744	731	1225	681	1787	1132	1381	830	1779	482	394	551	815	922	1789	1402	1859	1316	1620	1060	1529	970	578	1052	490	4296	1983	1023	1447	415	692	936	1081	2098	157	1225	377	1467	1527	558	2253	579	695	1699
AEN	3354	1441	1127	433	2391	2943	1857	1337	381	1971	2116	2023	988	1089	515	1162	982	2294	1715	2145	2050	2844	2016	2036	2194	2613	3314	1258	1135	897	4617	2022	1719	2131	469	1131	1462	792	3044	302	1551	573	1348	3271	499	504	1049	1654	3457
AF196969.1	0	0	0	0	0	0	0	4	0	1	0	0	3	2	0	0	0	0	0	1	0	7	0	0	1	1	0	2	0	1	0	2	0	2	0	1	2	1	0	0	0	0	2	0	0	6	0	0	0
AF241726.1	0	0	0	0	0	0	0	0	0	0	0	0	0	0	0	0	0	0	0	0	0	0	0	0	0	0	0	0	0	0	0	0	0	0	0	0	0	0	0	0	0	0	0	0	0	0	0	0	0
AFAP1	380	479	692	152	79	997	402	726	193	608	705	412	234	598	434	206	146	412	254	368	532	1506	454	275	287	856	292	212	285	115	903	632	825	264	130	214	176	136	740	82	589	161	599	548	174	142	214	446	52
AFAP1L1	304	279	353	83	68	366	207	266	82	368	136	62	74	309	89	124	194	220	35	196	233	189	233	199	225	1588	191	132	252	62	468	384	490	177	174	214	41	70	362	20	130	86	249	631	515	160	42	192	150
AFAP1L2	1051	843	644	220	405	591	1859	694	653	1124	1253	1474	257	1464	579	486	282	1514	359	223	2138	518	675	3615	530	2005	643	450	319	1100	1145	406	909	799	187	360	204	240	731	100	1388	350	746	889	433	307	320	972	1445
AFDN	14328	6127	10414	2198	850	17976	3665	6365	3930	9208	7300	4513	2776	7761	4373	1802	2275	7221	5201	5579	4142	16071	6540	3766	4122	10155	3885	2595	5514	1592	15415	9041	10004	7742	2404	4531	3405	4456	8821	513	9077	1815	10904	7909	5402	4943	2457	4759	12097
AFF1	8752	2535	5659	878	450	4585	1935	3920	2674	3404	3721	3431	985	4766	5057	870	846	3349	1830	1673	4196	6975	4175	1641	1803	6492	2609	1180	1165	1679	12192	4299	5114	3906	797	1807	1364	3128	4527	220	5417	690	3190	2616	1093	7413	1236	2367	3162
AFF2	83	10	6	0	4	4	42	2	16	6	30	362	6	4	113	4	10	11	12	0	6	6	29	0	3	75	5	1	4	10	6	10	23	1	7	17	1	0	5	0	139	0	4	53	4	103	3	3	1
AFF3	54	16	102	13	4	52	77	42	136	44	32	421	16	140	120	21	48	50	43	1	47	45	34	11	9	540	29	3	17	11	52	46	71	15	7	23	5	27	32	5	354	5	49	100	34	60	31	61	4
AFF4	12123	3312	5175	1326	188	5876	2321	3247	3220	3075	3204	3307	1280	5811	3815	1231	1214	3877	2417	3145	3737	9701	4654	2291	1162	8122	1778	1084	1608	1102	7353	4650	4109	5424	1020	1756	1826	2109	4106	350	5460	1213	5751	4215	1340	7753	1423	2433	5279
AFG1L	991	177	306	73	23	261	146	210	147	167	237	147	56	295	7	106	107	101	69	289	139	533	155	334	180	268	143	287	336	138	546	250	193	191	85	111	97	151	265	23	343	95	272	160	110	254	83	190	338
AFG3L2	9366	2343	2074	651	661	2419	3038	1892	2360	1876	2697	2117	680	3316	596	792	1460	2115	823	1630	3464	2379	3131	2423	2307	4088	1646	1534	1416	976	6046	2353	1278	2555	530	1348	1594	842	2285	329	5405	807	1838	3071	1163	1326	770	2764	2482
AFM	4	0	0	0	0	0	1	0	0	0	0	0	0	1	0	0	0	2	1	1	0	0	0	1	0	0	2	0	0	0	0	0	0	0	0	0	0	0	0	0	0	0	0	0	0	0	0	1	0
AFMID	939	1347	810	512	493	1452	1207	1065	387	2376	1980	1192	860	1754	418	350	736	788	593	2306	1216	1055	1007	1765	1104	2255	1087	361	1146	854	2320	2392	1546	1805	549	768	1112	1243	1659	154	918	471	1603	1451	1460	256	615	966	2200
AFP	7	9	1	4	1	0	1	29	0	25	2	6	1	0	0	2	60	1	3	7	2	7	1	7	1	0	12	0	28	0	6	17	13	0	0	2	0	15	15	2	2	1	9	0	3	4	29	3	3
AFTPH	7671	5889	3757	1086	204	6101	2216	3135	2547	5450	2984	3446	1266	3959	720	1388	1083	3762	1841	3507	3169	4486	2741	3122	2290	4559	2525	975	2739	1158	8843	5672	4764	3959	1238	2391	2224	3878	3785	265	4740	844	4882	3724	1915	2751	1419	2108	4226
AGA	663	1452	1002	366	353	1074	364	859	530	1367	244	742	215	597	20	719	373	385	582	744	776	784	487	970	376	905	672	431	757	379	1674	1244	863	606	401	585	544	1061	865	119	1209	132	699	728	358	127	469	368	776
AGAP1	4344	2645	4717	906	1414	3974	2632	1995	1818	5378	2796	2173	1342	3706	1162	860	1379	2478	1440	1741	3106	6528	3057	2196	1320	3330	1940	724	1651	1539	7056	4742	3187	2753	693	1775	1155	1350	3525	284	5266	848	4132	3201	2361	1551	971	1909	3255
AGAP2	401	540	66	53	105	36	772	153	56	78	1008	266	26	162	136	319	84	116	139	57	207	78	77	104	154	459	360	52	12	237	212	143	191	1432	36	56	48	13	85	11	266	76	88	208	37	145	36	134	66
AGAP3	1043	4811	2729	770	3806	3237	2389	3776	998	6113	6347	1680	1595	5046	565	1449	2811	3801	925	2147	4575	3144	3068	3678	4962	6357	4136	1204	2610	1367	5749	5790	6044	9156	1020	3344	3753	2240	7077	418	1886	1347	5603	5968	2218	430	1604	2170	6774
AGAP4	103	110	81	14	37	125	31	132	52	79	72	74	21	206	29	12	18	158	73	26	131	188	13	177	140	208	71	25	89	16	107	120	147	506	4	57	59	35	117	9	92	7	79	126	51	45	17	24	198
AGAP5	0	0	2	1	8	3	1	4	1	2	3	2	1	9	12	2	0	3	5	0	1	3	0	3	2	9	1	0	1	4	3	4	1	14	0	0	1	0	6	0	6	0	5	4	5	6	2	0	8
AGAP6	10	12	13	1	4	9	9	39	3	16	8	15	4	49	119	1	7	49	12	1	9	42	4	12	22	44	14	3	5	3	23	18	18	21	0	6	8	3	46	0	14	2	22	17	6	29	6	4	39
AGAP9	161	117	58	23	50	69	70	123	49	147	150	57	13	237	29	32	92	229	10	48	114	215	32	233	353	237	143	53	13	44	165	106	162	450	30	51	127	54	104	14	134	28	83	121	59	21	58	34	128
AGBL1	0	0	0	0	1	1	1	0	1	1	6	2	0	0	14	0	0	0	8	0	0	7	0	1	3	9	1	0	0	1	2	0	0	0	0	1	2	0	5	0	2	0	2	2	0	6	0	0	0
AGBL2	20	90	68	24	19	78	19	73	46	112	32	91	25	86	174	22	78	48	29	49	74	57	8	69	26	156	37	15	19	33	94	99	148	43	11	28	40	24	66	8	78	3	87	39	63	27	10	16	375
AGBL3	115	81	61	21	6	115	49	46	28	72	25	39	13	75	46	30	36	42	45	62	75	150	13	61	45	109	50	10	90	16	83	74	99	113	31	46	62	32	68	6	61	16	111	75	52	138	36	17	223
AGBL4	107	13	10	0	8	0	37	3	4	1	87	23	1	84	37	7	4	32	4	19	10	2	24	6	88	38	7	0	0	21	17	3	4	7	1	2	3	0	4	3	4	0	2	26	0	47	2	32	2
AGBL5	770	2496	1702	521	401	1735	847	1310	451	2056	900	962	755	1711	320	699	929	1012	613	1304	1237	1330	441	1321	1173	964	984	819	2348	759	2025	2905	1832	1162	843	993	692	2228	987	175	1422	692	2044	1083	697	188	438	552	2441
AGER	124	107	55	41	54	112	48	154	35	106	82	190	32	344	182	44	109	169	81	43	79	116	29	151	487	485	162	10	64	74	147	82	165	586	40	49	79	33	111	12	95	24	133	100	154	32	39	37	279
AGFG1	8154	4835	5325	1185	996	5197	2226	4510	1739	5383	3496	3206	1566	3698	1596	2383	2042	3475	2255	4317	4446	7894	4815	2786	2181	4256	2282	1397	4000	1479	11303	6308	3972	5015	1726	1982	1844	4220	4876	399	4047	1258	4804	4106	1711	4835	2386	1824	4517
AGFG2	879	1358	2911	671	401	2843	1219	1590	3332	2101	1316	1753	755	3125	769	1296	1554	2658	620	2231	3497	1159	1250	1388	1074	2277	1525	251	515	846	3853	1786	2971	6061	267	838	1913	1432	2698	233	5333	249	949	2232	975	335	1607	1297	1065
AGGF1	1717	1289	910	401	82	963	516	678	494	941	735	642	233	778	470	387	280	521	541	914	756	977	684	986	705	930	520	363	713	282	1141	1138	1178	1072	302	561	618	609	943	94	866	246	1079	783	235	1011	377	460	589
AGK	2956	1665	1389	388	196	1444	764	1458	422	1846	1008	1445	511	1266	794	522	818	1755	834	1843	1882	2114	504	1685	1219	1705	1108	551	1019	591	2938	1924	1706	2139	370	1192	931	1077	2338	153	955	436	1804	1657	837	1044	644	502	1976
AGL	9082	1603	1878	556	96	1287	861	971	1240	1300	282	1129	323	1566	601	381	329	844	839	1527	1552	3076	922	856	1259	1978	776	933	1031	624	3969	1824	1070	1374	333	828	763	650	1218	83	1931	484	1628	1001	640	2216	570	1168	754
AGMAT	6229	944	1973	801	647	1259	1955	2163	795	3379	974	1195	700	1022	428	657	1021	3284	552	2323	1905	2304	2016	3966	732	1254	2173	1305	2046	1181	5634	4334	1349	2935	340	1959	4022	1805	2667	376	1880	956	2029	1928	1321	1003	1396	1199	3006
AGMO	29	73	4	42	5	198	4	121	107	29	15	168	6	78	9	77	95	1	73	814	14	42	0	27	24	304	50	11	116	30	86	46	32	35	2	10	4	23	89	7	289	2	11	43	8	9	10	36	16
AGO1	2601	2441	2678	853	593	2635	1482	1500	1006	2687	2688	1524	921	2150	2079	529	990	1352	1428	1426	1808	3906	2341	1717	2205	2451	1321	1020	804	1429	5133	2526	2626	1644	580	1189	977	1190	1712	205	2714	647	2828	1604	1245	1871	389	1380	2130
AGO2	6655	4711	3569	1853	810	3812	2729	2206	1079	5373	4042	2593	1915	3849	5019	743	3490	3873	2503	2197	3038	18385	3356	3259	3377	5226	2514	1374	3915	1040	17605	10992	4365	4884	957	2138	2948	1493	5119	385	3032	820	4316	5073	1943	6066	1655	2208	4791
AGO3	4340	1005	998	337	90	898	513	720	502	1162	759	706	356	1104	1323	195	379	657	735	662	899	3494	779	942	548	1429	536	294	604	232	2184	1064	1022	842	250	525	406	450	663	54	719	291	1135	660	697	3231	260	412	1152
AGO4	2017	1439	1106	348	160	1868	488	1005	508	1797	1780	1149	470	1596	972	189	428	716	904	1105	813	2985	1911	495	1072	1823	553	356	1100	446	2219	2502	2138	891	466	535	355	730	868	120	964	363	2467	1003	975	891	174	626	1749
AGPAT1	405	1430	1263	609	535	2302	719	1194	737	1086	1003	797	552	1794	2303	576	1103	1332	508	1149	941	387	1125	1025	1497	1620	706	664	779	561	1675	1994	1672	2102	914	737	698	1031	1314	141	1844	621	1827	1589	985	461	214	540	1835
AGPAT2	985	12998	2724	2539	3737	3903	7779	12626	4313	10919	3849	8117	3608	4048	81	6490	8005	5849	2969	3635	7114	2863	10855	12895	7657	28138	11258	3333	3235	3531	7363	6181	5148	24829	1894	7738	8749	3184	9508	2068	12279	4386	7599	12016	3507	134	6140	5312	22304
AGPAT3	3694	8365	5777	2220	2523	5948	5252	5201	3606	5242	6240	4297	2121	7418	2138	2595	2384	5425	1607	3211	6164	4130	2376	3608	4647	6303	3031	2436	3934	2404	10946	6527	7461	7518	2225	1765	3987	4398	4615	579	9083	1968	5135	6294	4309	1406	1620	3487	4938
AGPAT4	1423	416	211	103	69	144	455	240	180	182	742	331	91	1380	482	98	165	360	175	46	252	337	420	289	408	1257	165	61	85	132	341	213	512	159	120	147	87	52	293	38	316	72	229	378	269	802	32	454	36
AGPAT5	13144	2566	3837	697	511	2951	2234	1499	1268	4776	2294	1801	1288	1430	971	1959	709	2335	2070	5307	2961	2158	2546	2417	2888	2598	2006	1531	1229	2106	4489	2700	1652	1301	620	3849	592	2637	5044	273	2886	501	2058	2642	1236	3219	1496	1610	1737
AGPS	13289	3201	3920	1209	351	3236	3264	2834	2127	4419	3545	2664	1177	2609	873	1196	1542	2884	1539	4216	3758	6807	4264	2867	2622	3915	2538	1258	2283	1262	9082	5654	3334	3137	1012	2466	1599	2498	3126	417	3747	1087	3695	3392	1520	4940	1705	2784	2486
AGR2	55455	35504	26914	7575	4534	13976	178095	28817	14062	13643	168941	31446	8022	19338	19649	24095	9492	20887	10795	7228	48108	5776	127296	12718	200806	122276	27592	46068	20685	9704	53618	20516	10486	14670	1883	23655	15113	10542	24290	3144	45738	1605	16271	58052	628	4784	32300	152719	2566
AGR3	2628	3396	3799	312	203	96	1143	768	2053	52	4705	4230	189	2084	41	1076	349	1195	394	78	1787	42	3248	337	9001	7753	2028	986	10647	443	2209	158	79	2528	107	165	530	52	486	129	4454	95	276	3843	26	420	1871	2928	0
AGRN	1416	7249	9179	1383	17606	13119	13537	8234	1996	6676	2623	6734	1379	12815	813	3896	12878	11136	1734	3315	17709	5144	13810	6744	6979	12771	5925	8856	2845	4959	6777	5120	13139	35985	1913	3481	5453	3056	8781	1315	6126	3603	4831	11168	4993	419	3187	5415	16461
AGRP	6	5	1	0	4	3	2	2	0	1	0	1	1	1	16	2	1	0	0	0	1	7	0	1	1	3	3	0	1	0	2	5	2	3	2	0	2	0	2	0	2	0	1	6	1	1	0	0	2
AGT	192	807	1462	380	191	4958	728	2146	112	1835	471	538	314	1167	208	829	2265	1378	426	376	526	508	2503	1235	381	4016	934	54	1113	148	2411	2749	776	483	194	1186	943	558	2160	70	185	215	1233	404	2365	42	189	272	189
AGTPBP1	2438	1468	1473	315	89	649	615	833	314	1568	819	546	271	1320	444	206	248	1297	630	960	652	2725	1125	513	1181	1259	388	522	960	288	3209	1518	866	1609	251	897	298	1012	583	101	566	276	1270	1112	404	676	249	501	554
AGTR1	8	44	38	1	1	26	16	132	36	50	3	4	23	3	0	6	5	0	0	7	9	28	1	14	1	18	1	0	10	4	23	61	168	1	12	4	1	20	5	1	37	3	49	3	7	6	1	5	2
AGTR2	0	0	0	1	0	1	0	0	0	0	0	0	0	0	0	0	0	0	0	0	0	1	0	0	0	0	0	0	0	0	0	0	0	4	2	0	0	5	0	0	0	0	0	0	0	1	0	0	0
AGTRAP	849	2915	1176	632	1262	795	2590	1986	284	2329	2185	1028	421	2572	230	1009	1232	1841	270	651	2389	1187	2622	3429	2774	1555	1146	1529	1333	1120	1666	2244	2012	3917	997	1438	941	1096	1420	231	984	960	1241	1440	819	112	999	1044	2372
AGXT	2	64	52	12	89	136	30	160	26	185	42	11	33	5	0	24	30	26	15	32	58	38	12	14	26	97	23	0	118	73	53	69	51	14	10	19	10	11	19	3	154	15	18	12	199	3	8	31	19
AGXT2	0	0	4	4	0	0	0	0	0	2	0	1	0	0	0	0	7	0	0	0	1	1	1	0	0	7	0	0	0	0	1	1	1	5	0	0	0	0	1	0	3	0	2	1	0	1	0	0	0
AHCTF1	8443	3059	1909	415	86	3092	1259	1862	820	2618	1604	1467	684	2361	1232	409	456	3103	970	2132	1923	2590	1798	3362	2466	2887	1049	657	1428	455	6726	2733	1775	3477	496	1903	1044	820	2976	131	1635	475	1886	3073	1003	2674	567	1231	3916
AHCY	8789	31199	10473	6070	25866	15070	11057	18488	2206	30516	10455	6623	17266	11650	1239	10745	12052	11291	9540	32099	12966	14420	9127	22108	11051	6642	14774	9547	22802	7050	39682	39582	15326	18879	7331	21917	13798	19046	27655	3838	7943	7408	21104	22173	10034	1166	5689	7411	15348
AHCYL1	11604	10062	9869	2322	1981	6045	5396	5882	3767	6557	6324	5278	2067	8097	3297	2763	2471	6189	3042	6123	7338	4697	7148	7711	5517	9377	3875	3737	7938	3322	13187	9268	5879	5422	2191	4532	4705	5174	4855	590	7925	2487	5709	6948	3356	4303	2906	4357	3591
AHCYL2	8210	1317	6688	2164	603	888	2434	5316	16921	2577	3077	5570	2452	3917	3189	2019	930	5743	1636	1044	5522	2887	1104	6374	598	14558	1623	539	810	1428	10355	2411	2440	4420	403	1519	5034	2396	7839	439	28273	649	3396	5808	326	3950	2519	2814	334
AHDC1	92	1187	798	268	563	1504	879	898	498	1264	1550	1069	203	1252	550	311	806	512	227	295	1455	543	1760	958	737	1723	655	342	173	351	550	985	1418	977	243	697	330	249	966	141	1098	375	995	1136	563	152	395	985	1926
AHI1	2614	1003	1055	202	62	1242	433	966	246	852	861	733	241	1463	1092	253	196	1626	590	676	514	3208	479	896	1481	1248	462	328	650	166	1400	943	882	1039	205	781	311	614	812	68	466	207	967	671	280	1281	206	432	831
AHNAK	88466	24366	20625	5763	2200	14913	30705	19630	23462	27628	44816	19576	5882	21012	31400	5367	7150	17231	6987	4933	36749	46384	41305	18185	13932	61109	20371	9407	3526	4367	53945	15185	46427	38890	4072	13139	10110	4785	22879	2832	50364	5817	37892	44076	21816	18596	5155	30479	31779
AHNAK2	348	571	755	225	358	870	825	545	401	1595	971	579	241	608	2630	521	534	198	152	293	850	3742	352	5517	146	1525	366	76	165	111	286	730	1395	1984	178	433	556	175	1145	668	441	787	1676	1609	306	225	1026	1364	8843
AHR	4595	3041	1898	661	261	1712	2376	1538	1130	1941	1721	2650	425	2665	3332	1457	888	2797	1354	1907	2079	2449	3801	1792	1942	3092	693	1916	2545	731	4472	2161	2085	2103	1166	1295	2493	1407	1642	175	1805	721	2038	3144	990	2275	4385	1440	4224
AHRR	0	3	2	7	1	3	4	4	2	2	1	2	0	27	0	3	3	1	0	1	1	20	4	0	1	5	3	1	0	1	3	4	4	2	2	1	0	2	4	0	5	0	1	4	2	4	3	3	47
AHSA1	8198	8422	4277	2121	3648	6393	6476	4023	2087	7284	4281	4338	1502	3265	710	2971	4285	4614	1574	8477	5992	3507	4753	9633	5124	4645	6637	3751	5654	2257	14456	9862	4769	5840	1696	5433	4066	2176	6441	868	5523	1624	5919	6461	1866	837	2948	5107	5471
AHSG	3	1	4	0	8	2	4	5	0	0	0	1	1	0	0	1	9	2	1	1	11	3	0	6	5	8	0	0	0	4	8	4	5	5	0	0	5	6	2	3	0	0	0	1	0	1	51	3	37
AHSP	0	0	0	0	0	0	0	2	0	1	0	3	0	0	0	1	1	1	0	0	0	0	0	1	0	9	0	0	0	0	0	0	0	1	0	1	0	1	2	0	0	0	0	0	0	0	0	0	0
AICDA	0	1	1	3	0	0	28	0	2	2	7	201	1	1	0	2	5	4	2	0	0	0	0	1	0	119	0	0	0	0	1	4	5	0	1	1	2	0	2	0	105	0	2	21	0	2	3	2	0
AIDA	1656	1178	910	213	55	1160	899	641	358	1307	1187	563	330	981	231	374	166	944	388	917	1302	980	1029	760	1430	1322	365	482	745	399	1943	1438	918	1230	357	828	328	602	962	58	707	273	1404	1241	358	868	254	874	1514
AIF1	1392	423	588	163	48	169	609	201	439	499	587	168	120	429	60	455	153	348	221	155	383	129	342	209	194	1018	278	513	114	334	364	1030	702	334	303	275	59	199	342	30	1080	166	586	474	189	513	128	203	136
AIF1L	530	443	177	27	92	131	1464	46	108	238	938	84	17	138	232	76	751	30	232	564	375	74	375	62	150	813	141	22	55	341	384	434	243	303	83	137	29	73	169	31	347	196	102	302	220	168	103	331	106
AIFM1	6373	5819	3684	2119	874	6079	2540	7432	2058	6350	2661	2572	887	4069	652	2724	1671	6075	2009	5732	5035	4815	2868	12712	2755	3016	4170	1523	2366	1371	7863	5581	4546	6713	974	4864	6092	1291	6614	636	4667	1792	2934	4831	1546	669	1524	2126	3253
AIFM2	917	2742	1318	668	1351	1755	1613	1562	1677	2729	1597	1037	609	1923	132	1039	689	2528	726	1309	1714	2097	3084	1956	936	2699	2077	1043	782	915	2258	2703	1797	1592	476	1288	1442	995	2409	382	2303	1022	2171	2469	1773	166	840	1099	4200
AIFM3	1340	4213	1540	558	5533	1298	102	2354	1280	2886	954	1568	504	1526	22	799	129	1787	900	471	1854	2104	72	595	884	2070	4352	2	503	285	2562	590	3878	3601	315	1583	214	917	1121	399	3088	464	2176	230	601	98	132	146	364
AIG1	2228	1929	1491	513	460	2974	1282	1357	678	2184	1263	1304	556	1557	292	1049	845	936	1073	1990	1073	1822	1732	1915	1295	1204	1238	602	3100	514	2178	1966	2087	2731	889	1013	1267	1307	1899	135	1341	566	2484	1903	976	743	713	545	3703
AIM2	1140	48	32	13	3	5	75	20	46	189	312	303	8	58	0	120	7	92	104	1	205	285	17	629	17	280	86	455	4	38	8	87	66	18	35	37	162	9	626	7	147	229	47	184	6	184	4	50	101
AIMP1	3986	4836	2930	995	207	3700	2588	4271	1372	3915	2521	2675	1174	4630	1447	1495	836	3261	1850	4273	2900	3855	2072	3822	2939	3832	2644	1094	4686	954	7918	5214	3622	4495	958	2169	2015	3663	3846	219	2697	1215	3108	2883	1846	2916	1753	2235	3136
AIMP2	1324	2063	705	259	587	805	910	1513	420	1190	793	520	407	815	142	798	605	989	469	876	966	994	1121	1161	775	789	898	593	1239	524	1940	1293	920	1658	457	1007	723	782	1524	169	1114	555	1233	1384	389	74	565	784	1595
AIP	1382	3109	1630	617	2146	2237	2022	3125	802	3256	1681	1369	1446	3375	95	2341	2345	1924	672	2461	1759	712	2306	2447	1181	2491	2140	1832	2683	1205	2339	3797	3371	3335	979	1863	1858	3142	2096	423	2791	841	3586	2806	1280	62	1612	1495	6902
AIPL1	5	0	0	0	1	0	4	0	0	0	2	0	0	0	1	0	2	0	0	0	3	0	0	0	0	0	0	1	0	5	0	0	0	0	0	0	0	0	2	0	0	0	0	0	0	0	1	0	0
AIRE	0	68	2	28	0	5	1	10	1	48	1	4	9	4	24	3	30	1	16	52	2	29	3	1	1	44	4	0	15	2	470	120	8	18	3	20	86	2	7	0	9	1	5	6	6156	0	1	0	1
AJAP1	19	17	18	7	7	6	10	16	13	17	13	0	4	52	8	5	11	5	5	8	30	11	33	14	31	32	7	10	7	9	65	31	30	12	3	12	2	10	30	1	30	3	16	77	11	26	5	6	3
AJM1	90	774	226	196	402	435	295	415	109	326	250	397	137	625	1	285	320	468	141	55	418	217	98	169	763	565	1058	273	107	304	264	333	379	3563	192	120	297	182	331	86	625	226	277	1144	449	13	162	225	653
AJUBA	1016	1198	1154	108	503	1494	721	655	45	2028	1202	573	342	678	345	604	1217	1015	271	840	1037	811	2767	1159	686	522	988	973	1192	785	3430	1836	923	608	456	762	312	530	2045	184	130	346	1160	1092	361	371	530	638	3800
AK1	273	145	280	109	237	365	183	162	235	113	660	45	105	369	33	132	64	223	103	392	280	33	433	890	391	348	120	100	113	98	512	125	155	372	110	111	302	87	83	35	193	80	254	209	317	41	115	530	436
AK2	12111	10580	6694	2138	2000	4581	5730	5557	4017	7068	5153	4929	1951	6822	1792	3386	2699	7394	3241	9378	6915	6315	6302	8373	6090	6872	4033	3627	6331	3832	14041	8925	5463	9687	1836	3196	5152	5075	5607	578	7969	2777	6323	6747	2219	3649	3628	3789	7528
AK3	11642	6822	5738	1994	532	4292	2789	4007	5214	6748	2291	4075	1656	5322	759	1604	1846	5364	3162	6670	4030	5852	3152	4723	4175	6211	2924	832	5024	1680	11621	6828	4879	6336	1383	2727	3070	4588	2923	627	7489	1554	4983	7014	2712	4065	1150	1924	4432
AK4	3568	4984	3357	1000	223	1507	1629	3287	878	4451	367	705	956	162	709	166	650	2215	1095	2768	169	2344	3409	5456	297	528	872	9770	363	107	9555	4783	3224	243	401	1261	1849	1844	1848	202	1801	1141	5730	603	1021	2299	218	355	43
AK5	16	30	26	11	7	8	32	3	13	14	5	28	10	14	29	12	4	5	8	8	40	32	11	44	15	61	11	5	7	3	14	101	37	1	12	6	1	3	33	2	23	41	29	26	9	22	1	7	2
AK6	1188	1216	692	281	68	545	440	563	395	526	504	531	156	764	146	410	219	488	423	736	554	447	334	879	676	759	612	275	669	241	936	819	761	1064	194	490	367	402	677	43	587	152	754	711	215	470	407	384	501
AK7	406	227	139	27	7	84	148	102	91	78	138	142	9	105	496	103	46	21	45	128	261	160	265	216	256	307	43	125	21	42	371	160	75	100	10	137	41	24	28	13	211	3	56	331	57	75	134	120	9
AK8	13	117	28	29	9	42	21	57	4	49	36	22	10	196	17	17	48	21	6	40	29	39	32	83	166	31	11	22	17	4	27	42	56	53	23	11	10	27	12	3	30	16	6	23	63	4	3	23	29
AK9	438	728	329	133	22	509	87	489	116	552	301	213	63	645	169	180	109	269	251	379	137	715	181	275	308	452	176	82	260	86	456	448	742	258	218	340	111	343	168	24	210	145	865	178	144	184	67	124	339
AKAIN1	88	0	9	1	1	4	0	2	6	2	1	1	0	1	0	1	0	3	9	0	0	6	0	0	1	1	2	0	4	0	3	0	1	0	1	3	0	1	0	0	5	0	0	3	1	15	2	0	1
AKAP1	6057	14559	9861	3757	5203	10905	7471	17841	5054	17492	9183	10177	5329	9966	1791	3868	3179	7196	5028	11000	8360	11563	7890	7739	6203	9698	10271	2661	4958	3646	29181	21642	15383	13168	2672	7374	7216	8615	13732	1468	11028	2824	18052	9550	5561	1767	3290	6828	11500
AKAP10	2370	883	1154	260	205	1202	579	968	601	957	974	927	303	834	489	489	447	669	621	1811	566	1111	762	517	650	1740	542	436	790	424	1773	1187	836	740	417	779	315	550	1671	82	1225	268	1004	910	426	906	537	593	1874
AKAP11	12944	4476	6654	1002	128	3754	1311	5000	1381	5421	2124	2000	2359	5895	3256	1025	974	7536	1807	3588	2889	12042	2113	1878	1831	4680	1344	745	6004	908	11122	4053	5393	3393	1834	3460	2220	2817	5217	242	2432	1896	5971	5155	1664	7237	1760	1462	5812
AKAP12	217	1107	1596	266	131	1339	1261	388	1283	1581	133	231	317	917	887	309	273	327	169	803	668	1494	194	1942	157	3434	432	129	518	107	996	1784	2822	235	429	990	69	270	1239	116	1646	222	1096	1950	509	513	268	400	14360
AKAP13	9197	2763	3326	1297	923	4761	4205	3284	3594	4342	6710	5215	1706	3793	6259	1008	1780	3451	1878	1708	4265	12404	4465	2592	3014	15078	2550	1087	1068	1364	9187	4913	7954	2978	987	1659	1820	932	5404	451	10446	783	5072	6076	2648	3966	1728	3959	1214
AKAP14	13	2	3	0	5	2	5	4	1	3	13	1	0	7	0	2	0	0	2	0	8	3	2	12	1	1	1	26	2	7	5	3	3	0	0	1	5	3	5	0	0	0	2	1	1	8	0	9	1
AKAP17A	1617	4301	1284	914	1044	2889	1242	4016	850	5392	2313	2133	1125	4235	357	1226	1507	4019	1788	2110	4009	2120	1725	3349	2470	4545	2793	1290	980	1063	2117	4045	3149	4500	657	1114	2218	1171	3024	560	2516	901	2725	2882	1692	287	1055	1415	5326
AKAP3	228	53	25	2	26	11	145	15	29	10	121	8	3	33	14	38	2	9	12	18	60	76	75	30	58	124	18	56	6	81	21	32	26	28	7	4	57	31	70	3	102	33	21	20	26	51	12	161	62
AKAP4	0	2	0	0	0	0	1	3	0	0	0	1	2	0	0	0	5	1	0	1	1	0	0	4	6	0	0	0	13	0	12	1	4	24	3	0	9	5	6	0	1	1	0	4	0	0	13	0	0
AKAP5	1347	186	630	96	5	50	370	123	335	172	666	444	84	71	275	125	86	267	193	35	216	173	131	65	408	502	88	42	26	125	1209	236	230	70	82	47	58	98	185	13	688	57	122	190	24	648	58	768	57
AKAP6	558	76	227	36	22	236	112	65	121	192	86	91	21	110	46	70	26	57	42	172	58	597	94	64	59	135	69	21	155	20	317	214	251	60	25	56	55	75	124	13	153	21	49	110	125	124	70	117	119
AKAP7	868	474	1224	141	91	369	311	181	415	367	269	527	93	291	47	472	1224	117	299	255	431	234	128	268	187	829	1039	625	67	341	943	568	227	195	54	111	86	209	235	58	1073	55	200	183	102	336	31	335	218
AKAP8	1672	2530	1611	544	779	2536	1447	2249	868	2712	2006	1419	844	2190	675	751	663	2419	961	1862	1854	2541	1584	2052	1808	2706	1698	976	1374	662	4225	2839	2158	2192	365	1475	1179	1161	3247	238	2047	617	2981	2448	1063	504	513	1520	2502
AKAP8L	1137	1399	806	321	662	1472	616	1347	300	1698	1205	976	468	1849	425	608	753	1622	502	667	842	1447	933	854	1080	1702	1236	504	733	466	2004	1466	1383	1388	465	779	521	662	1810	141	957	460	1557	1164	767	137	366	489	2710
AKAP9	16757	2521	3273	776	104	3515	1298	3034	3141	3756	2935	2054	979	3573	2537	693	2276	1845	1430	1708	3064	17553	2371	994	1618	7488	1795	772	1979	593	9194	4264	5797	3590	548	1625	1673	1531	4254	183	7455	496	1945	3459	1770	6919	823	2592	2581
AKIP1	551	1555	912	306	286	738	563	1059	283	1187	824	511	340	659	117	701	359	625	313	926	925	561	657	969	711	852	664	530	724	409	1131	1293	1085	849	232	845	492	632	698	125	560	319	1077	822	289	103	382	613	1491
AKIRIN1	4109	3373	2902	820	367	2840	1984	1829	1628	2370	2011	2081	867	3856	905	979	1364	2632	1655	2535	3148	2130	2067	2625	2210	4140	2125	881	2514	1059	5804	2996	2461	2906	806	1536	1518	1632	2206	198	4019	1114	3863	2561	1493	1976	1131	1975	5111
AKIRIN2	2373	2418	1828	825	887	2818	1042	1678	859	2926	1389	1558	852	1808	395	1296	1290	1632	1162	1881	1362	1520	1575	2599	1339	2484	1652	1389	4023	1411	4154	2626	2375	2977	1557	1442	1775	1621	2443	252	2114	967	2645	2055	836	1030	948	501	5395
AKNA	1863	3550	2140	698	829	2181	2363	3371	1215	3635	3952	3224	682	4157	909	796	851	3085	1359	1029	2345	2474	2112	1029	2016	6630	1541	739	954	1289	5213	2493	3004	4638	417	1662	1170	914	1455	319	5080	457	4069	3985	1540	857	302	1960	1384
AKNAD1	0	51	27	3	3	44	13	18	4	39	2	14	4	74	42	54	8	14	5	30	24	58	2	32	18	29	9	1	54	2	50	30	45	42	4	28	22	28	12	7	0	12	48	5	13	1	11	3	41
AKR1A1	9491	8329	4988	1603	8088	6022	7512	4970	2821	5533	8259	5558	1732	7304	486	6604	1932	6687	2445	6607	7785	5158	5405	8850	8878	6922	6774	5248	5366	6233	5929	6979	5612	6412	1635	3182	5239	3874	3799	891	7712	2011	5444	6637	2214	501	3906	6264	7933
AKR1B1	1714	3374	906	239	368	370	1702	2675	511	1922	1669	495	234	1184	285	678	476	488	859	159	1311	404	1222	447	287	2254	2874	745	367	442	5470	3840	1907	279	865	512	596	547	1947	151	1988	504	2037	1062	500	183	159	495	153
AKR1B10	1178	391	2082	989	215	4	201	610	4934	124	326	798	147	18	107	1131	482	930	30	38	113	64	561	597	153	4826	1063	35	32	161	7144	418	123	4250	8	312	4032	73	210	120	9413	76	20	635	16	46	501	356	0
AKR1B15	46	6	17	0	14	0	3	10	2	0	8	7	1	0	17	41	39	18	5	1	1	8	14	0	2	21	13	1	0	0	84	4	2	40	0	0	30	7	5	5	2	4	1	7	2	2	33	4	0
AKR1C1	107	175	293	27	19	43	26	161	93	134	51	55	13	166	0	49	234	189	45	84	39	313	69	44	91	189	181	44	1819	8	204	278	180	730	29	51	549	125	68	3	130	41	115	87	62	192	1010	23	257
AKR1C2	50	291	142	45	3	58	22	166	415	118	421	47	11	72	0	99	138	59	72	74	33	176	53	80	49	152	298	3	1080	6	151	150	122	132	162	87	41	156	80	14	296	112	168	101	42	69	89	9	192
AKR1C3	1321	1564	1966	926	729	2124	1578	2664	4561	833	2490	2527	355	2244	358	3598	4252	2462	1428	4056	1383	4636	3746	1662	3279	3268	1949	80	29140	841	2579	4489	3041	3970	2283	852	6386	3223	989	275	9442	2368	4084	4328	511	105	8615	867	20950
AKR1C4	6	3	4	2	9	1	53	10	0	2	54	3	1	6	5	7	70	5	4	7	23	339	29	14	544	35	4	1	2048	2	2	11	6	16	10	2	93	15	16	1	0	17	1	254	11	4	169	2	770
AKR1C8P	8	0	0	0	0	0	3	5	1	8	0	0	2	3	63	1	0	2	1	1	0	287	2	3	0	7	1	1	16	0	5	17	2	7	4	0	6	2	2	0	0	1	8	3	2	5	1	1	19
AKR1D1	0	2	0	0	0	0	3	0	6	2	0	3	0	1	0	0	13	2	1	0	0	1	0	0	0	2	2	0	0	0	5	2	5	0	0	0	0	3	0	0	6	1	1	1	0	4	0	0	0
AKR1E2	469	131	126	19	49	82	8	212	26	184	59	8	3	363	20	104	160	267	81	1	297	567	143	124	85	122	151	3	42	36	179	8	220	873	51	88	100	130	185	1	53	64	117	157	34	85	4	116	477
AKR7A2	2075	2934	2144	778	2512	1618	2776	1643	1443	2519	2962	1430	608	1863	608	934	1131	2240	434	941	2408	1776	2527	2982	2547	2459	1122	1523	1218	1723	2176	2757	2484	3693	915	1697	2155	2081	2225	314	4317	888	1510	1855	836	272	1730	2248	2461
AKR7A3	1943	1257	722	447	720	1016	1645	413	1460	1316	1940	624	490	707	68	529	123	865	283	739	1239	1584	1855	1679	2531	629	584	831	943	837	1643	1813	696	2208	319	808	1989	1214	1393	243	3173	393	599	1043	246	133	1428	1259	798
AKT1	6162	3641	5740	1714	6328	4879	5925	3956	1965	5666	5701	3680	1629	4764	755	2814	3449	6424	1262	3727	7302	3001	5866	4315	5794	7803	5085	3440	2506	3667	10482	6407	4975	6366	1330	4290	2794	1554	5434	1000	6371	1727	3640	5779	2192	569	2517	4473	3249
AKT1S1	469	4640	1855	1310	1242	2273	2351	4446	1018	4000	2683	2029	1219	3671	897	903	1645	3383	909	2532	2779	942	1923	4648	3152	2741	2461	1467	1281	1406	4758	3038	3643	4442	1024	2291	2377	1336	3219	367	3446	1344	3374	4210	1715	494	411	1751	4607
AKT2	2448	5702	3771	1545	5115	4475	2960	6884	1624	6970	4017	3067	2804	5453	1280	2149	3031	4789	2053	3822	5465	4490	3450	5148	3651	5455	4844	2129	3074	2028	9448	5383	6614	9023	1547	3401	3916	2366	8332	713	5090	1833	5146	5838	5943	963	1431	2058	5711
AKT3	692	771	662	199	84	464	405	241	331	884	184	189	1262	639	542	217	190	247	115	140	325	646	318	358	123	1662	186	169	245	104	595	657	1186	170	311	382	47	196	599	52	491	158	531	863	478	990	71	167	107
AKTIP	1666	1377	936	284	171	1030	449	877	503	1396	522	542	209	1130	283	659	299	1012	434	699	618	983	533	806	445	1130	470	343	391	388	1916	1028	1382	1478	265	466	445	767	987	79	888	267	1536	1038	653	553	622	437	607
AL020996.2	0	0	0	0	0	0	0	0	0	0	0	0	0	0	0	0	0	0	0	0	0	0	0	0	0	0	0	0	0	0	0	0	0	0	0	0	0	0	0	0	0	0	0	0	0	0	0	0	0
AL021546.1	0	0	0	0	0	0	0	0	0	0	0	0	0	0	0	0	0	0	0	0	0	0	0	0	0	0	0	0	0	0	0	0	0	0	0	0	0	0	0	0	0	0	0	0	0	0	0	0	0
AL021997.2	5	0	0	1	0	5	0	1	0	0	2	1	1	1	0	0	0	0	1	1	1	5	1	1	2	4	0	0	2	0	2	1	1	0	0	0	1	0	0	0	1	0	2	0	0	2	0	1	0
AL022238.3	30	1	0	0	1	0	0	0	0	5	2	1	1	1	0	0	1	2	1	0	1	3	0	3	1	3	0	2	0	0	1	0	0	1	1	1	0	2	2	0	0	0	1	1	1	0	0	1	4
AL022312.1	0	0	0	0	0	0	0	0	0	0	0	0	0	0	0	0	0	0	0	0	0	0	0	0	0	0	0	0	0	0	0	0	0	0	0	0	0	0	0	0	0	0	0	0	0	0	0	0	0
AL022318.4	0	0	0	0	0	0	0	0	0	0	0	0	0	0	0	0	0	0	0	0	0	0	0	0	0	0	0	0	0	0	0	0	0	0	0	0	0	0	0	0	0	0	0	0	0	0	0	0	0
AL024498.2	0	0	0	0	0	0	0	0	0	0	0	0	0	0	0	0	0	0	0	0	0	0	0	0	0	0	0	0	0	0	0	0	0	0	0	0	0	0	0	0	0	0	0	0	0	0	0	0	0
AL031178.1	0	0	0	0	0	0	0	0	0	0	0	0	0	0	0	0	0	0	0	0	0	0	0	0	0	0	0	0	0	0	0	0	0	0	0	0	0	0	0	0	0	0	0	0	0	0	0	0	0
AL031178.2	0	0	0	0	0	0	0	0	0	0	0	0	0	0	0	0	0	0	0	0	0	0	0	0	0	0	0	0	0	0	0	0	0	0	0	0	0	0	0	0	0	0	0	0	0	0	0	0	0
AL031315.1	0	0	0	0	0	0	0	0	0	0	0	0	0	0	0	0	1	0	0	0	0	0	0	0	0	0	0	0	0	0	0	0	0	0	0	0	0	0	1	0	0	0	0	0	0	0	0	0	1
AL031681.2	0	0	0	0	0	0	0	0	0	0	0	0	0	0	0	0	0	0	0	0	0	0	0	0	0	0	0	0	0	0	0	0	0	0	0	0	0	0	0	0	0	0	0	0	0	0	0	0	0
AL031708.1	21	1	7	2	1	3	6	12	1	8	1	6	2	13	74	2	5	14	8	0	3	58	2	26	8	6	14	2	1	1	20	2	12	23	1	10	3	2	16	0	4	0	2	8	9	37	1	1	3
AL031777.2	19	24	1	3	3	7	0	4	2	2	8	6	3	5	3	21	32	4	1	8	1	9	10	1	9	8	2	5	1	5	6	19	6	8	1	1	2	3	4	0	5	1	7	9	0	3	3	6	10
AL031847.1	0	0	0	0	0	0	0	0	0	0	0	0	0	0	0	0	0	0	0	0	0	2	0	0	0	0	0	1	0	0	0	0	0	0	0	0	0	0	1	0	0	0	0	0	0	0	0	0	0
AL033529.1	0	0	0	0	0	0	0	0	0	0	0	0	0	0	0	0	0	0	0	0	0	0	0	1	0	0	0	0	0	1	0	0	0	1	0	0	0	0	1	0	0	0	0	0	0	1	0	0	0
AL034430.1	0	0	0	0	0	0	0	0	0	0	0	0	0	0	0	0	0	0	0	0	0	0	0	0	0	0	0	0	0	0	0	0	0	0	0	0	0	0	0	0	0	0	0	0	0	0	0	0	0
AL034430.2	0	0	0	0	0	0	0	0	0	0	0	0	0	0	0	0	0	0	0	0	0	0	0	0	0	0	0	0	0	0	0	0	0	0	0	0	0	0	0	0	0	0	0	0	0	0	0	0	0
AL035078.4	0	0	0	0	0	0	0	0	0	0	0	0	0	0	0	0	0	0	0	0	0	0	0	0	0	0	0	0	0	0	0	0	0	0	0	0	0	0	0	0	0	0	0	0	0	0	0	0	0
AL035425.2	0	0	0	0	0	0	0	0	0	0	0	0	0	0	0	0	0	0	0	0	0	0	0	0	0	0	0	0	0	0	0	0	0	0	0	0	0	0	0	0	0	0	0	0	0	0	0	0	0
AL035460.1	0	0	0	0	0	0	0	0	0	0	0	0	0	0	0	0	0	0	0	0	0	0	0	0	0	0	0	0	0	0	0	0	0	0	0	0	0	0	0	0	0	0	0	0	0	0	0	0	0
AL035461.3	0	0	0	0	0	0	0	0	0	0	0	0	0	0	0	0	0	0	0	0	0	0	0	0	0	0	0	0	0	0	0	0	0	0	0	0	0	0	0	0	0	0	0	0	0	0	0	0	0
AL035699.1	0	0	0	0	0	0	0	0	0	0	0	0	0	0	0	0	0	0	0	0	0	0	0	0	0	0	0	0	0	0	0	0	0	0	0	0	0	0	0	0	0	0	0	0	0	0	0	0	0
AL049569.3	0	0	0	0	0	0	0	0	0	0	0	0	0	0	0	0	0	0	0	0	0	0	0	0	0	0	0	0	0	0	0	0	0	0	0	0	0	0	0	0	0	0	0	0	0	0	0	0	0
AL049629.2	0	0	1	0	0	0	1	3	0	0	0	0	0	0	13	0	0	1	0	0	0	0	0	0	0	19	1	0	0	0	4	0	0	1	0	0	0	1	0	0	0	0	0	0	2	2	0	0	0
AL049634.2	0	0	0	0	0	0	0	0	0	0	0	0	0	0	0	0	1	0	0	0	0	0	0	1	0	0	0	0	0	0	0	0	0	0	0	0	0	0	0	0	0	0	0	0	7	0	0	0	0
AL049650.1	0	0	0	0	0	0	0	0	0	0	0	0	0	0	0	0	0	0	0	0	0	0	0	0	0	0	0	0	0	0	0	0	0	0	0	0	0	0	0	0	0	0	0	0	0	0	0	0	0
AL049697.1	32	2	9	2	0	2	10	16	6	2	8	11	3	25	285	0	1	20	4	0	7	28	2	11	7	33	4	3	6	2	26	9	9	8	0	5	1	3	11	0	11	1	8	9	2	171	1	2	13
AL049779.1	2	0	2	0	0	0	0	0	1	0	0	0	0	0	0	0	1	0	0	0	0	4	0	0	1	1	1	0	0	0	0	0	0	0	0	0	0	0	0	0	0	0	0	1	0	1	0	0	0
AL049839.2	0	0	0	0	0	0	3	0	0	0	1	8	1	0	0	0	2	0	0	0	0	0	0	0	0	6	0	0	0	0	0	0	1	0	0	0	0	0	0	0	1	0	0	3	0	0	0	0	0
AL049844.1	2	0	1	0	0	1	0	1	1	3	0	3	0	0	0	0	0	1	0	0	0	1	0	0	0	0	0	0	0	0	0	0	1	0	0	1	0	0	0	1	1	0	0	0	0	1	2	0	0
AL049844.3	0	0	0	0	0	0	0	0	0	0	0	0	0	0	0	0	0	0	0	0	0	0	0	0	0	0	0	0	0	0	1	0	0	0	0	0	0	0	0	0	0	0	0	0	0	0	0	0	0
AL096711.2	0	0	0	0	0	0	0	0	0	0	0	0	0	0	0	0	0	0	0	0	0	0	0	0	0	0	0	0	0	0	0	0	0	0	0	0	0	0	0	0	0	0	0	0	0	0	0	0	0
AL096814.1	0	0	0	0	0	0	0	0	0	0	0	0	0	0	0	0	0	0	0	0	0	0	0	0	0	0	0	0	0	0	0	0	0	0	0	0	0	0	0	0	0	0	0	0	0	0	0	0	0
AL096814.2	0	0	0	0	0	0	0	0	0	0	0	0	0	0	0	0	0	0	0	0	0	0	0	0	0	0	0	0	0	0	0	0	0	0	0	0	0	0	0	0	0	0	0	0	0	0	0	0	0
AL109811.3	0	0	0	0	0	0	0	0	0	0	0	0	0	0	0	0	0	0	0	0	0	0	0	0	0	0	0	0	0	0	0	0	0	0	0	0	0	0	0	0	0	0	0	0	0	0	0	0	0
AL109827.1	0	0	0	0	0	0	0	0	0	0	0	0	0	0	0	0	0	0	0	0	0	0	0	0	0	0	0	0	0	0	0	0	0	0	0	0	0	0	0	0	0	0	0	0	0	0	0	0	0
AL110118.1	14	2	3	0	0	0	0	2	2	2	1	1	0	1	100	0	2	5	3	0	2	5	0	1	3	5	1	0	0	0	8	2	3	6	1	4	1	0	1	0	5	0	2	1	0	8	1	0	1
AL117339.4	355	21	36	5	5	32	7	28	5	35	24	16	5	37	10	3	4	64	16	0	22	90	1	9	16	42	18	7	12	4	18	36	48	29	1	12	8	13	47	6	8	6	3	22	5	191	5	14	11
AL117348.2	0	0	0	0	0	0	0	0	0	0	0	0	0	0	0	0	0	0	0	0	0	0	0	0	0	0	0	0	0	0	0	0	0	0	0	0	0	0	0	0	0	0	0	0	0	0	0	0	0
AL121594.1	6	2	1	0	0	0	0	2	0	6	2	4	1	0	0	0	0	3	4	1	0	1	0	7	0	6	0	1	0	0	2	1	2	1	1	0	0	0	0	0	2	1	2	0	1	1	2	0	1
AL121753.1	0	2	10	0	0	15	4	27	2	25	5	5	3	21	70	1	10	16	6	1	10	52	4	2	1	19	6	2	4	2	28	15	28	17	5	8	1	12	16	2	19	2	17	15	8	12	5	2	21
AL121758.1	0	1	2	0	0	0	2	1	1	0	0	2	0	0	1	0	0	0	1	0	0	2	0	0	0	1	3	0	1	0	7	5	2	0	0	0	0	1	0	0	1	0	1	0	0	0	0	1	0
AL121845.2	0	0	0	0	0	0	0	0	0	0	0	0	0	0	0	0	0	0	0	0	0	0	0	0	0	0	0	0	0	0	0	0	0	0	0	0	0	0	0	0	0	0	0	0	0	0	0	0	0
AL121845.3	0	0	0	3	4	0	0	2	0	1	1	0	3	4	0	0	8	0	3	0	0	2	0	2	0	1	0	0	0	0	0	1	2	2	5	0	0	3	1	3	0	1	2	1	11	0	5	1	1
AL121899.2	0	0	0	0	0	0	0	0	0	0	0	0	0	0	0	0	0	0	0	0	0	0	0	0	0	0	0	0	0	0	0	0	0	0	0	0	0	0	0	0	0	0	0	0	0	0	0	0	0
AL121900.1	0	0	0	0	0	0	0	0	0	0	0	0	0	0	0	0	0	0	0	0	0	0	0	0	0	0	0	0	0	0	0	0	0	0	0	0	0	0	0	0	0	0	0	0	0	0	0	0	0
AL132671.2	0	0	0	0	0	0	0	0	0	0	0	0	0	0	0	0	0	0	0	0	0	0	0	0	0	0	0	0	0	0	0	0	0	0	0	0	0	0	0	0	0	0	0	0	0	0	0	0	0
AL132780.3	0	0	0	0	0	0	0	0	0	0	0	0	0	0	0	0	0	0	0	0	0	0	0	0	0	0	0	0	0	0	0	0	0	0	0	0	0	0	0	0	0	0	0	0	0	0	0	0	0
AL133352.1	0	0	0	0	0	0	0	0	0	0	0	0	0	0	0	0	0	0	0	0	0	0	0	0	0	0	0	0	0	0	0	0	0	0	0	0	0	0	0	0	0	0	0	0	0	0	0	0	0
AL133353.2	25	1	0	0	0	0	0	0	0	0	0	0	0	0	0	0	0	0	1	0	0	7	0	0	1	0	1	0	0	0	0	0	0	0	3	0	0	0	1	0	1	0	1	0	0	26	0	0	0
AL133410.3	0	0	0	0	0	0	0	0	0	0	0	0	0	0	0	0	0	0	0	0	0	0	0	0	0	0	0	0	0	0	0	0	0	0	0	0	0	0	0	0	0	0	0	0	0	0	0	0	0
AL133500.1	0	0	0	0	0	0	0	0	0	0	0	0	0	0	0	0	1	0	0	0	0	0	0	0	0	0	1	0	0	0	1	0	0	0	0	0	0	0	0	0	0	0	0	1	0	1	0	0	0
AL135905.2	25	14	7	65	57	36	13	46	15	27	8	12	87	21	1	89	133	19	82	8	8	44	13	2	7	32	16	317	8	47	36	14	12	27	32	14	3	37	21	55	162	33	11	20	9	21	48	8	12
AL136295.1	0	0	0	0	0	0	0	0	0	0	0	0	0	0	0	0	0	0	0	0	0	0	0	0	0	0	0	0	0	0	0	0	0	0	0	0	0	0	0	0	0	0	0	0	0	0	0	0	0
AL136295.3	0	0	0	0	0	0	0	0	0	0	0	0	0	0	0	0	0	0	0	0	0	0	0	0	0	0	0	0	0	0	0	0	0	0	0	0	0	0	0	0	0	0	0	0	0	0	0	0	0
AL136295.4	0	0	0	0	0	0	0	0	0	0	0	0	0	0	0	0	0	0	0	0	0	0	0	0	0	0	0	0	0	0	0	0	0	0	0	0	0	0	0	0	0	0	0	0	0	0	0	0	0
AL136295.5	18	12	5	2	10	11	5	11	0	15	16	9	4	5	7	4	6	10	6	7	14	10	4	8	16	14	7	3	3	5	17	7	9	6	0	3	6	1	6	2	5	6	5	5	5	1	4	7	18
AL136531.2	54	2	12	3	0	1	6	44	25	17	8	5	8	14	588	8	11	76	4	1	9	133	14	7	3	219	19	0	10	15	31	1	8	3	6	10	13	4	13	4	35	12	12	9	7	41	11	1	2
AL138752.2	4	0	0	0	0	0	0	0	0	1	0	0	0	0	138	0	0	0	0	0	1	40	0	0	0	0	0	0	1	0	0	1	0	0	0	0	0	0	0	0	1	0	0	0	0	10	0	0	1
AL139011.2	3	2	2	0	0	3	0	0	0	0	1	2	0	1	0	0	0	2	0	0	0	1	0	0	3	1	2	0	0	0	0	1	0	1	0	1	1	0	0	0	0	1	3	0	0	0	0	1	1
AL139142.2	4	0	1	0	0	1	2	1	0	0	5	1	0	0	0	0	0	0	0	0	0	1	0	1	1	4	0	0	0	0	0	0	0	1	0	0	0	0	0	0	1	0	0	0	1	0	0	2	0
AL139260.3	0	4	6	0	0	1	5	1	1	0	1	2	0	3	0	1	0	0	2	1	5	0	0	5	2	5	0	0	0	1	3	1	0	1	0	0	0	2	1	0	5	0	0	1	0	3	0	3	1
AL139300.1	0	0	0	0	0	0	0	0	0	0	0	0	0	0	0	0	0	0	0	0	0	0	0	0	0	0	0	0	0	0	0	0	0	0	0	0	0	0	0	0	0	0	0	0	0	0	0	0	0
AL139353.1	17	7	6	1	16	18	5	5	2	21	0	11	2	8	0	10	9	6	3	16	5	9	1	12	10	4	8	1	10	3	36	22	11	21	7	9	7	7	10	0	2	7	6	10	11	28	11	2	18
AL157392.5	0	0	0	0	0	0	0	0	0	0	0	0	0	0	0	0	0	0	0	0	0	0	0	0	0	0	0	0	0	0	0	0	0	0	0	0	0	0	0	0	0	0	0	0	0	0	0	0	0
AL157935.2	4	1	14	4	2	2	6	12	1	4	16	2	8	13	0	0	3	12	0	1	4	4	0	2	6	20	1	5	0	4	7	3	1	5	0	3	3	1	3	0	9	4	1	3	2	0	0	18	5
AL158151.3	0	0	0	0	0	0	0	0	0	0	0	0	0	0	0	0	0	0	0	0	0	0	0	0	0	0	0	0	0	0	0	0	0	0	0	0	0	0	0	0	0	0	0	0	0	0	0	0	0
AL159163.1	0	1	0	1	0	0	0	0	0	0	1	0	0	1	10	2	1	1	1	1	0	0	0	5	1	4	1	1	1	0	3	0	0	1	1	0	2	0	0	0	1	1	0	2	1	1	2	0	3
AL160269.1	8	4	7	2	1	5	0	2	1	9	7	3	7	9	29	0	2	3	9	2	0	35	0	1	5	35	0	0	5	0	7	2	19	0	0	0	2	3	0	0	1	2	9	2	19	2	0	0	98
AL160272.2	11	0	0	0	0	4	0	0	0	1	0	1	0	0	0	0	0	0	0	0	0	0	0	0	0	0	0	1	2	0	0	1	0	0	0	0	1	0	1	0	1	0	0	0	0	1	0	0	1
AL162231.1	0	5	0	1	2	0	1	2	1	5	0	0	2	5	0	7	5	3	1	0	3	2	3	3	5	2	3	2	4	0	1	4	6	8	2	3	0	2	2	3	2	1	8	2	3	1	4	0	3
AL162231.3	0	0	0	0	0	0	0	0	0	0	0	0	0	0	0	0	0	0	0	0	0	0	0	0	0	0	0	0	0	0	0	0	0	0	0	0	0	0	0	0	0	0	0	0	0	0	0	0	0
AL162377.3	0	0	0	0	0	0	0	0	0	0	0	0	0	0	0	0	0	0	0	0	0	0	0	0	0	0	0	0	0	0	0	0	0	0	0	0	0	0	0	0	0	0	0	0	0	0	0	0	0
AL162417.1	0	0	0	0	0	0	0	0	0	0	0	0	0	0	0	0	0	0	0	0	0	0	0	0	0	0	0	0	0	0	0	0	0	0	0	0	0	0	0	0	0	0	0	0	0	0	0	0	0
AL162596.1	0	0	0	0	0	0	0	0	0	0	0	0	0	0	0	0	0	0	0	0	0	0	0	0	0	0	0	0	0	0	0	0	0	0	0	0	0	0	0	0	0	0	0	0	0	0	0	0	0
AL163195.3	0	0	0	0	0	0	0	0	0	0	0	0	0	0	0	0	0	0	0	0	0	0	0	0	0	0	0	0	0	0	0	0	0	0	0	0	0	0	0	0	0	0	0	0	0	0	0	0	0
AL163636.1	0	0	0	0	0	0	0	0	0	0	0	0	0	0	0	0	0	0	0	0	0	0	0	0	0	0	0	0	0	0	0	0	0	0	0	0	0	0	0	0	0	0	0	0	0	0	0	0	0
AL353572.3	0	0	0	0	0	0	0	0	0	0	0	0	0	0	0	0	0	0	0	0	0	0	0	0	0	0	0	0	0	0	0	0	0	0	0	0	0	0	0	0	0	0	0	0	0	0	0	0	0
AL353579.1	0	0	0	0	0	0	0	0	0	0	0	0	0	0	0	0	0	0	0	0	0	0	0	0	0	0	0	0	0	0	0	0	0	0	0	0	0	0	0	0	0	0	0	0	0	0	0	0	0
AL353588.1	0	1	2	0	0	3	1	7	1	3	3	3	1	2	0	0	1	15	2	0	3	8	1	5	9	9	1	0	0	2	7	3	1	7	0	5	0	0	0	1	4	3	4	3	4	1	0	1	4
AL354761.1	0	0	0	0	0	0	0	0	0	0	1	0	0	0	0	0	0	0	0	0	0	1	0	0	0	0	0	0	0	0	0	0	0	0	0	0	0	0	0	0	0	0	0	0	0	0	0	0	0
AL355102.2	0	0	0	0	0	0	0	0	0	0	0	0	0	0	0	0	0	0	0	0	0	0	0	0	0	0	0	0	0	0	0	0	0	0	0	0	0	0	0	0	0	0	0	0	0	0	0	0	0
AL355312.5	0	12	6	0	0	4	6	7	3	8	3	8	0	2	0	1	1	5	1	3	3	30	3	6	3	6	4	4	1	2	13	10	11	14	5	5	9	9	6	0	2	0	7	4	9	5	2	3	4
AL355315.1	0	0	0	0	0	0	0	0	0	0	0	0	0	0	0	0	0	0	0	0	0	0	0	0	0	0	0	0	0	0	0	0	0	0	0	0	0	0	0	0	0	0	0	0	0	0	0	0	0
AL355385.2	0	0	0	0	0	0	0	0	0	0	0	0	0	0	0	0	0	1	0	0	0	0	0	0	0	0	0	0	1	0	0	0	0	0	0	0	0	0	0	0	0	0	0	0	1	0	0	0	0
AL355916.3	0	0	0	0	0	0	0	0	0	0	0	0	0	0	0	0	0	0	0	0	0	0	0	0	0	0	0	0	0	0	0	0	0	0	0	0	0	0	0	0	0	0	0	0	0	0	0	0	0
AL355987.1	0	0	0	0	0	0	0	0	0	0	0	0	0	0	0	0	0	0	0	0	0	0	0	0	0	0	0	0	0	0	0	0	0	0	0	0	0	0	0	0	0	0	0	0	0	0	0	0	0
AL355987.3	0	0	0	0	0	0	0	0	0	0	0	0	0	0	0	0	0	0	0	0	0	0	0	0	0	0	0	0	0	0	0	0	0	0	0	0	0	0	0	0	0	0	0	0	0	0	0	0	0
AL357075.4	0	0	0	0	0	0	0	0	0	0	0	0	0	0	0	0	0	0	0	0	0	0	0	0	0	0	0	0	0	0	0	0	0	0	0	0	0	0	0	0	0	0	0	0	0	0	0	0	0
AL357556.3	91	94	54	16	12	104	33	36	13	64	17	35	22	50	88	14	25	83	26	46	55	27	23	40	87	63	35	26	19	15	71	60	51	52	12	35	18	38	43	2	41	18	35	55	40	44	11	42	84
AL357673.1	0	3	0	0	0	1	0	1	1	1	1	1	0	1	1	1	1	2	1	1	1	0	0	0	0	0	1	2	4	0	3	0	7	2	1	0	0	2	0	0	2	0	1	1	1	1	0	0	6
AL358113.1	26	73	23	6	6	7	11	38	8	28	14	20	9	21	4	3	11	49	12	7	19	81	20	26	23	45	18	6	21	11	25	6	4	42	2	10	20	3	17	3	18	12	4	33	25	18	9	6	39
AL358472.6	0	0	0	0	0	0	0	0	0	0	0	0	0	0	0	0	0	0	0	0	0	0	0	0	0	0	0	1	0	0	0	0	0	0	0	0	0	0	0	0	0	0	0	1	0	0	0	0	0
AL358472.7	0	0	0	0	0	0	0	0	0	0	0	0	0	0	0	0	0	0	0	0	0	0	0	0	0	0	0	0	0	0	0	0	0	0	0	0	0	0	0	0	0	0	0	0	0	0	0	0	0
AL359092.3	0	0	0	0	0	0	0	0	0	0	0	0	0	0	0	0	0	0	0	0	0	0	0	0	0	0	0	0	0	0	0	0	0	0	0	0	0	0	0	0	0	0	0	0	0	0	0	0	0
AL359736.1	0	1	0	0	0	1	0	0	0	3	0	0	0	3	0	0	0	0	0	0	0	4	1	0	0	0	0	0	0	0	0	1	2	0	0	0	0	0	0	0	1	0	1	0	0	0	0	1	0
AL359922.1	0	0	0	0	0	0	0	0	0	0	0	0	0	0	0	0	0	0	0	0	0	0	0	0	0	0	0	0	0	0	0	0	0	0	0	0	0	0	0	0	0	0	0	0	0	0	0	0	0
AL360181.3	31	15	19	7	1	13	23	30	9	6	16	10	1	46	53	5	8	50	8	9	25	43	2	40	24	65	27	10	19	6	20	16	16	21	5	11	10	8	22	1	15	12	14	26	6	21	6	11	4
AL365205.1	0	23	6	8	8	23	6	17	4	7	26	39	17	111	0	18	48	40	14	8	24	17	3	28	35	33	12	15	4	37	11	11	27	114	13	3	11	7	15	5	19	20	24	12	141	2	16	15	23
AL365214.2	0	0	0	0	0	0	0	0	0	0	0	0	0	0	0	0	0	0	0	0	0	0	1	0	0	0	0	0	0	0	0	0	0	0	0	0	0	0	0	0	0	0	0	0	0	0	0	0	2
AL365232.1	0	0	0	0	0	0	0	0	0	0	0	0	0	0	0	0	0	0	0	0	0	0	0	0	0	0	0	0	0	0	0	0	0	0	0	0	0	0	0	0	0	0	0	0	0	0	0	0	0
AL365273.2	0	0	0	0	0	0	0	0	0	0	0	0	0	0	0	0	0	0	0	0	0	0	0	0	0	0	0	0	0	0	0	0	0	0	0	0	0	0	0	0	0	0	0	0	0	0	0	0	0
AL391628.1	16	9	4	0	1	5	1	4	0	1	4	3	3	8	2	2	4	4	0	2	2	8	1	7	3	5	0	2	2	5	5	4	3	8	3	2	1	0	2	0	3	1	7	5	11	0	0	1	1
AL391650.1	28	6	5	1	0	1	7	16	2	19	6	5	2	3	4	7	5	9	0	5	5	35	4	4	8	11	8	2	5	1	8	16	10	3	1	9	5	3	3	1	7	1	3	1	6	1	3	0	2
AL391987.1	0	0	0	0	0	0	0	0	0	0	0	0	0	0	0	0	0	0	0	0	0	0	0	0	0	0	0	0	0	0	0	0	0	0	0	0	0	0	0	0	0	0	0	0	0	0	0	0	0
AL391987.2	0	1	2	0	1	2	2	12	4	4	2	1	0	8	12	4	3	11	2	4	0	1	2	2	7	8	8	3	4	1	8	3	8	17	2	16	6	0	6	0	1	0	6	1	0	4	0	3	6
AL441992.2	7	1	2	0	0	1	0	4	0	2	4	3	0	5	1	0	2	2	1	1	2	0	0	5	3	6	1	2	1	2	2	0	0	8	0	1	0	0	4	0	0	0	2	1	1	1	0	0	14
AL445238.1	0	0	0	0	0	0	0	0	0	0	0	0	0	0	0	0	0	0	0	0	0	0	0	0	0	0	0	0	0	0	2	0	0	0	0	0	0	0	0	0	0	0	0	0	0	0	0	0	0
AL445423.3	0	0	0	0	0	0	0	0	0	0	0	0	0	0	0	0	0	0	0	0	0	0	0	0	0	0	0	0	0	0	0	0	0	0	0	0	0	0	0	0	0	0	0	0	0	0	0	0	0
AL445524.2	0	0	0	0	0	1	0	0	0	0	0	0	0	1	0	0	0	0	0	0	0	0	0	0	1	0	0	0	0	0	0	0	0	0	0	0	0	0	0	0	0	0	0	0	0	2	0	0	0
AL445685.3	0	0	0	0	0	0	0	0	0	0	0	0	0	0	0	0	0	0	0	0	0	0	0	0	0	0	0	0	0	0	0	0	0	0	0	0	0	0	0	0	0	0	0	0	0	0	0	0	0
AL445989.1	0	0	0	0	0	0	0	0	0	0	0	0	0	0	0	0	0	0	0	0	0	0	0	0	0	0	0	0	0	0	0	0	0	0	0	0	0	0	0	0	0	0	0	0	0	0	0	0	0
AL451007.3	0	1	1	0	0	2	0	2	0	1	0	1	1	0	0	0	2	0	0	0	0	0	0	1	0	3	3	0	0	0	4	1	1	0	0	0	0	2	1	1	0	1	0	0	0	1	0	1	4
AL451062.2	0	0	0	0	0	0	0	0	0	0	0	0	0	0	0	0	0	0	0	0	0	0	0	0	0	0	0	0	0	0	0	0	0	0	0	0	0	0	0	0	0	0	0	0	0	0	0	0	0
AL451106.1	0	0	0	0	0	0	0	0	0	0	0	0	0	0	0	0	0	0	0	0	0	0	0	0	0	0	0	0	0	0	0	0	0	0	0	0	0	0	0	0	0	0	0	0	0	0	0	0	0
AL451136.1	0	0	0	0	0	0	0	0	0	0	0	0	0	0	0	0	0	0	0	0	0	0	0	0	0	0	0	0	0	0	0	0	0	0	0	0	0	0	0	0	0	0	0	0	0	0	0	0	0
AL512428.1	0	0	0	0	0	0	0	0	0	0	0	0	0	0	0	0	0	0	0	0	0	0	0	0	0	0	0	0	0	0	0	0	0	0	0	0	0	0	0	0	0	0	0	0	0	0	0	0	0
AL512506.3	11	1	2	0	0	4	0	1	1	3	0	2	1	4	0	0	1	2	0	0	1	6	0	1	2	4	1	0	0	1	6	0	4	0	1	3	0	2	1	0	0	0	2	0	0	4	2	0	1
AL512785.2	0	0	0	0	0	0	0	0	0	0	0	0	0	0	0	0	0	0	0	0	0	0	0	0	0	0	0	0	0	0	0	0	0	0	0	0	0	0	0	0	0	0	0	0	0	0	0	0	0
AL513165.2	0	0	0	0	0	0	0	0	0	0	0	0	0	0	0	0	0	0	0	0	0	0	0	0	0	0	0	0	0	0	0	0	0	0	0	0	0	0	0	0	0	0	0	0	0	0	0	0	0
AL583836.1	0	0	0	0	0	0	0	0	0	0	0	0	0	0	0	0	0	0	0	0	0	0	0	0	0	0	0	0	0	0	0	0	0	0	0	0	0	0	0	0	0	0	0	0	0	0	0	0	0
AL589666.1	0	0	0	0	0	0	0	0	0	0	0	0	0	0	0	0	0	0	0	0	0	0	0	0	0	0	0	0	0	0	0	0	0	0	0	0	0	0	0	0	0	0	0	0	0	0	0	0	0
AL590132.1	0	2	0	1	0	0	1	0	0	1	0	0	0	1	0	1	0	0	2	0	0	3	0	0	1	1	0	0	0	0	0	2	0	0	0	0	0	1	1	0	0	0	1	2	0	10	0	0	1
AL590560.2	10	5	1	2	2	6	1	6	0	5	6	1	2	3	17	0	0	4	3	1	5	3	2	4	26	60	4	1	1	1	6	2	8	10	1	3	6	2	10	2	4	3	4	4	11	10	0	2	2
AL590764.2	0	0	0	0	0	0	0	0	0	0	0	0	0	0	0	0	0	0	0	0	0	0	0	0	0	0	0	0	0	0	0	0	0	0	0	0	0	0	0	0	0	0	0	0	0	0	0	0	0
AL591806.2	4	4	6	0	2	9	4	2	4	9	5	6	6	15	67	3	2	3	3	4	18	12	3	3	12	13	7	1	5	1	6	5	15	46	2	0	1	7	10	0	12	4	13	3	6	0	0	2	29
AL592490.1	0	0	0	0	0	0	0	0	0	0	0	0	0	0	0	0	0	0	0	0	0	0	0	0	0	0	0	0	0	0	0	0	0	0	0	0	0	0	0	0	0	0	0	0	0	0	0	0	0
AL603764.2	0	0	0	0	0	0	0	0	0	0	0	0	0	0	0	0	0	0	0	0	0	0	0	0	0	0	0	0	0	0	0	0	0	0	0	0	0	0	0	0	0	0	0	0	0	0	0	0	0
AL603832.3	0	0	0	0	0	0	0	0	0	1	0	0	1	1	0	0	0	0	0	0	1	0	0	0	0	0	0	0	0	0	1	0	0	0	0	0	0	0	0	0	0	1	0	1	0	0	1	0	0
AL627230.1	2	1	4	0	1	1	2	0	0	1	0	1	0	1	0	0	0	4	1	0	0	0	0	4	1	3	8	0	0	1	2	1	2	1	0	1	0	0	1	0	0	2	2	0	0	7	1	0	0
AL627230.3	0	0	0	0	0	0	0	0	0	0	0	0	0	0	0	0	0	0	0	0	0	0	0	0	0	0	0	0	0	0	0	0	0	0	0	0	0	0	0	0	0	0	0	0	0	0	0	0	0
AL645922.1	0	0	0	0	0	0	0	0	0	0	0	0	0	0	0	0	0	0	0	0	0	0	0	0	0	0	0	0	0	0	0	0	0	0	0	0	0	0	0	0	0	0	0	0	0	0	0	0	0
AL645941.2	0	0	0	0	0	0	0	0	0	1	0	0	0	0	0	0	0	1	0	0	0	0	0	0	0	0	0	0	1	0	0	0	0	0	0	0	1	0	0	0	0	0	0	0	0	0	0	0	1
AL662884.4	0	0	0	0	1	0	0	0	0	0	0	0	0	0	0	0	0	0	0	0	0	0	0	0	1	0	0	0	0	7	3	0	0	0	6	0	0	0	0	0	0	0	0	0	0	0	0	0	1
AL662899.1	0	0	0	0	0	0	0	0	0	0	0	0	0	0	0	0	0	0	0	0	0	0	0	0	0	0	0	0	2	0	0	0	0	0	0	0	0	0	0	0	0	0	0	0	0	0	0	0	0
AL662899.2	0	0	0	0	0	0	0	0	0	0	0	0	0	0	0	0	0	0	0	0	0	0	0	0	0	0	0	0	0	0	0	0	0	0	0	0	0	0	0	0	0	0	0	0	0	0	0	0	0
AL669918.1	0	0	0	0	0	0	0	0	0	0	0	0	0	0	0	0	0	0	0	0	0	0	0	0	0	0	0	0	0	0	0	0	0	0	0	0	0	0	0	0	0	0	0	0	0	0	0	0	0
AL672142.1	0	0	0	0	0	0	0	0	0	0	0	0	0	0	0	0	0	0	0	0	0	0	0	0	0	0	0	0	0	0	0	0	0	0	0	0	0	0	0	0	0	0	0	0	0	0	0	0	0
AL691442.1	0	0	0	0	0	0	0	0	0	0	0	0	0	0	0	0	0	0	0	0	0	0	0	0	0	0	0	0	0	0	0	0	0	0	0	0	0	0	0	0	0	0	0	0	0	0	0	0	0
AL713999.2	0	0	0	0	0	0	0	0	0	0	0	0	0	0	0	0	0	0	0	0	0	0	0	0	0	0	0	0	0	0	0	0	0	0	0	0	0	0	0	0	0	0	0	0	0	0	0	0	0
AL772284.1	0	0	0	0	0	0	0	0	0	0	0	0	0	0	1	0	0	0	0	1	0	0	0	0	0	0	0	0	0	0	0	0	0	0	0	0	0	0	0	0	0	0	0	0	0	0	0	0	0
AL807752.6	0	0	0	0	0	0	0	0	0	0	0	0	0	0	0	0	0	0	0	0	0	0	0	0	0	0	0	0	0	0	0	0	0	0	0	0	0	0	0	0	0	0	0	0	0	0	0	0	0
AL807752.7	0	0	0	0	0	0	0	0	0	0	0	0	0	0	0	0	0	0	0	0	0	0	0	0	0	0	0	0	0	0	0	0	0	0	0	0	0	0	0	0	0	0	0	0	0	0	0	0	0
AL845331.1	0	2	1	1	0	0	0	0	1	1	1	0	0	0	5	0	0	1	1	0	0	7	0	0	0	2	2	0	0	0	1	0	5	2	0	0	0	0	0	0	3	0	1	0	0	0	0	0	2
AL928654.3	2	0	1	0	0	0	0	0	0	0	0	0	0	1	42	0	0	1	0	0	1	4	1	0	0	1	1	2	0	1	1	0	0	5	0	1	0	0	1	0	1	0	0	1	0	0	0	0	0
AL929554.1	0	0	0	0	0	0	0	0	0	0	0	0	0	0	0	0	0	0	0	0	0	0	0	0	0	0	0	0	0	0	0	0	0	0	0	0	0	0	0	0	0	0	0	0	0	0	0	0	0
ALAD	885	4538	2213	741	1037	3461	1339	2106	2012	3392	2851	2593	1025	2814	746	1453	940	2476	962	2016	1802	1624	1335	1587	2599	3892	1648	692	2347	951	3086	3539	3742	6335	640	1344	1298	1384	1782	292	4658	514	3736	2830	2092	378	964	1882	3624
ALAS1	11446	4601	2875	1235	1179	2470	2600	4078	3410	4262	2717	3805	1015	4780	853	2806	2202	4119	1338	3162	3440	2354	5808	3287	2036	5071	3477	1725	997	2351	6221	3632	3618	2271	1007	1892	2773	1653	2618	457	7157	1267	3854	3083	1145	642	3003	3111	5568
ALAS2	10	2	1	1	0	7	6	22	4	6	2	1	2	5	4	5	28	16	0	3	2	20	25	3	1	280	0	5	5	1	5	3	3	23	1	6	4	1	3	0	62	0	3	2	2	4	1	0	5
ALB	0	0	0	0	0	4	2	0	2	0	0	0	0	1	0	2	40	0	4	1	1	3	1	0	1	6	1	0	3	1	3	1	1	0	5	0	1	0	8	0	12	0	0	1	4	1	59	0	31
ALCAM	10971	4474	2997	1471	203	11415	1787	1746	656	3772	2383	1620	960	2308	1115	1056	157	2768	844	4909	2370	4187	2899	2218	2124	1186	2100	2702	740	1178	3904	2005	4269	1670	755	3051	840	3967	2418	492	1039	387	2463	2985	556	2682	1868	2207	1731
ALDH16A1	630	1826	477	468	1578	1257	1904	1545	571	1197	878	1063	435	960	20	835	807	2655	616	729	1066	590	1790	1846	1522	1671	1789	1557	365	1142	1657	865	1014	3281	547	982	1554	273	2448	242	2040	516	909	2836	881	100	456	1478	1280
ALDH18A1	15275	11564	9237	2955	3251	6880	7553	7377	6258	10368	5761	2855	2555	9422	2027	4064	4409	9942	4130	9200	8646	12612	8995	9336	8359	13047	7514	3259	4017	3646	11002	10242	7757	10480	2083	4449	6454	6058	12294	1041	14065	3461	10657	8684	5717	2282	3410	6491	7071
ALDH1A1	2839	960	1067	1454	477	573	4580	1128	3375	548	8990	2321	191	905	1030	1097	5007	489	245	1041	346	354	8863	598	14184	2568	3839	412	14762	2198	3266	2109	844	838	321	707	299	515	1569	145	5311	199	410	2667	2042	332	5574	2422	282
ALDH1A2	114	10	18	5	8	2	7	442	21	8	18	6	32	3	15	5	13	1	3	5	4739	38	16	18	2357	1745	38	14	601	12	276	77	12	3	20	12	31	6	87	5	38	25	5	11	4	77	24	2406	1
ALDH1A3	288	688	686	148	86	758	509	289	114	618	141	181	137	588	41	381	182	225	209	103	475	501	137	93	39	426	162	238	401	75	470	839	838	159	158	259	69	223	213	37	155	128	425	247	275	245	229	178	168
ALDH1B1	11017	13407	9376	3638	5847	7273	4674	7349	2136	11172	4131	9660	2596	5202	534	4926	2544	12416	5411	5389	8392	7018	10822	7167	6318	3107	6240	1891	5250	4297	21282	6442	11967	5164	1737	3249	3924	5179	8341	2088	5764	2229	6852	11085	3598	1609	1015	2591	2822
ALDH1L1	44	283	41	330	2593	103	2409	375	794	29	3692	1559	70	1328	71	81	242	35	62	2	65	10	1990	7	277	2763	84	1122	10	2230	1367	492	5	209	30	35	239	3	189	28	2021	456	68	1487	42	22	78	6123	9
ALDH1L2	323	580	348	91	33	199	181	469	212	208	113	106	98	265	1029	193	105	107	226	153	359	352	189	2341	79	428	96	60	121	48	1784	707	573	1121	95	211	318	155	795	22	353	58	296	447	198	682	82	72	18
ALDH2	14904	18698	7635	5063	5770	7891	9477	14897	9325	13566	12980	15605	3709	10410	579	5736	2828	10439	5242	25024	11478	7200	10794	17476	10720	11880	11314	2030	4451	4068	22447	11431	16296	7225	2529	4712	16136	5271	6408	1226	18922	2693	10869	8332	7952	4951	5777	7907	9489
ALDH3A1	36	406	133	125	617	77	355	77	343	67	763	558	84	178	25	394	69	189	52	722	657	30	96	713	245	112	218	42	461	62	535	37	118	268	128	74	113	118	142	76	740	32	66	462	216	4	534	492	1475
ALDH3A2	8748	3239	4871	1085	1054	2466	4562	2802	3741	3383	5531	4402	1042	2028	1741	1951	1195	3127	1627	3999	4311	1570	5186	2453	2954	5040	1906	3026	4703	1726	8351	2464	1667	1969	1326	2300	2173	2320	5898	485	7117	545	2430	3719	3667	2396	3145	3650	8785
ALDH3B1	404	1898	970	442	901	896	1605	2492	461	1291	2371	997	553	1857	387	1157	821	1590	399	1067	1384	694	1158	3542	971	2233	410	175	704	714	2507	1731	1060	6271	301	448	1760	1244	869	227	1651	591	697	5046	1398	108	1684	2172	5013
ALDH3B2	134	184	1	9	45	35	33	26	1	50	24	45	13	107	0	52	218	66	72	173	519	0	27	1260	176	26	34	0	2	5	28	56	1	190	2	11	33	2	37	22	26	22	20	13	71	53	10	91	56
ALDH4A1	814	3714	1536	633	4899	5140	674	3130	197	1423	1005	848	1166	948	55	495	718	3669	175	957	1764	2755	979	2384	832	570	1418	617	2176	1956	4725	2656	1849	7791	263	719	3064	1283	2155	124	715	362	655	1734	3831	54	2017	842	586
ALDH5A1	4894	3038	3063	678	315	2393	1380	1841	909	2236	2782	1825	213	2602	450	537	1099	2263	741	1916	786	2775	1225	2092	1510	1400	794	1165	1588	723	3919	4284	2389	2365	625	1163	898	939	1526	165	2255	320	2675	1867	712	1472	119	1675	3435
ALDH6A1	8335	926	2087	563	131	1064	674	950	1127	1117	1879	1457	335	1218	404	380	279	1763	650	1530	1990	652	1481	921	1113	1129	672	596	643	636	4304	1094	1009	1233	327	1087	528	791	552	220	2265	304	863	1352	594	2653	769	1101	724
ALDH7A1	2179	5466	2490	1067	1388	4808	2566	2377	1529	3085	2798	4420	552	3749	1269	2574	1460	2305	1673	4981	3718	1232	2618	4300	1641	2462	2408	840	789	1695	3437	5586	3810	5013	442	1262	1334	1533	2605	362	4212	889	3039	3066	850	653	915	1716	3913
ALDH8A1	85	29	21	12	2	6	33	61	4	24	8	28	6	22	0	5	8	5	12	7	5	8	2	35	7	35	12	3	5	3	8	10	30	3	5	3	7	2	2	3	19	1	9	9	17	41	1	9	26
ALDH9A1	6721	3826	3488	1025	936	6192	3105	2523	2163	3394	4099	3247	1387	3876	375	1835	1276	4071	1356	4564	3991	2636	4254	2614	3101	3118	1711	2092	2599	2010	7683	5631	3541	3907	1009	2301	2183	2732	4060	358	4973	856	3735	5018	1522	1096	1773	3661	2480
ALDOA	228	469	222	915	4634	965	269	923	239	660	332	257	932	524	126	3081	991	565	724	418	395	354	950	316	478	810	378	2638	161	1851	150	448	419	987	602	409	404	723	1009	283	1715	1540	473	679	495	128	1250	210	599
ALDOB	88	95	101	1303	21	379	3880	1180	2139	1370	5240	1847	981	1900	618	907	928	1503	218	146	87	1025	6297	1148	706	6258	57	9	94	8177	3308	126	491	570	75	124	5787	204	390	218	635	125	353	2663	26	61	439	3381	7
ALDOC	6722	2426	1420	271	3105	876	945	708	166	1478	583	223	433	467	127	792	885	304	272	1099	782	706	2076	651	440	1086	1028	1192	524	653	1908	2823	706	227	618	1458	972	629	1274	141	573	258	1188	3608	867	196	776	1093	98
ALG1	1208	2522	883	526	903	1644	1789	2193	422	2006	1484	1091	385	1446	151	1247	509	751	697	1421	1621	1007	789	1060	1347	1415	1106	594	786	821	2426	1795	2180	3145	266	1379	1083	636	2175	201	1405	294	1691	1485	1059	154	606	1290	940
ALG10	854	209	187	51	2	214	112	151	58	224	118	125	60	93	89	48	51	164	103	271	146	442	141	276	151	186	118	67	65	65	389	211	130	235	43	136	76	100	237	20	140	40	159	178	46	606	76	110	161
ALG10B	1608	742	354	114	6	512	156	565	156	592	148	482	228	174	150	79	122	45	338	449	382	1077	111	30	9	430	227	18	126	67	908	603	487	206	144	210	312	195	496	34	344	99	362	253	139	1112	47	188	686
ALG11	1113	347	632	86	30	345	199	443	150	377	254	173	272	613	152	137	235	758	127	363	221	1212	250	120	173	485	187	109	520	114	953	423	609	411	186	269	181	462	398	30	356	217	603	382	115	339	161	188	672
ALG12	439	752	466	269	1950	628	527	597	326	735	715	456	345	405	218	414	450	248	274	413	615	643	685	437	546	790	570	414	284	321	1205	759	677	458	127	345	263	299	715	92	1099	178	448	682	551	136	275	491	496
ALG13	2498	2753	855	467	281	1680	723	2062	764	2797	866	1061	326	1286	1146	760	398	1004	1162	2136	1702	3339	690	2676	783	2214	925	927	1060	821	2023	1533	1976	1042	446	1332	952	481	1522	163	1304	302	1235	1617	432	2173	718	499	1426
ALG14	1480	1086	643	287	225	797	451	707	510	756	450	524	322	660	116	537	242	615	461	1515	568	918	398	872	875	866	518	320	1223	227	1414	905	522	730	355	477	439	528	713	67	1074	220	653	807	281	327	422	430	489
ALG1L	49	141	60	9	96	174	66	16	39	115	132	141	33	84	0	69	82	22	64	104	180	42	69	56	100	55	108	4	6	2	56	109	144	233	33	16	18	139	25	38	20	39	70	30	2	3	83	201	170
ALG1L2	31	22	9	2	4	65	46	41	6	19	52	36	3	44	88	35	18	12	20	20	60	68	31	59	13	29	33	4	6	13	19	16	18	32	3	6	10	20	22	5	4	9	26	28	12	10	1	32	49
ALG2	3293	3078	1756	733	499	1868	1972	1553	986	2836	1940	1898	810	2658	655	1072	753	1791	1383	2474	2088	1870	1632	2328	3299	2518	1485	657	2010	981	3963	2467	1741	2693	600	1148	1036	1382	1548	285	2398	804	1532	1994	1091	1375	760	1410	3317
ALG3	711	6625	1969	1224	2822	2691	2429	4662	843	3971	2713	2450	1974	2881	1161	1452	3584	4510	1648	3434	2898	836	2805	5697	4244	2858	2649	1770	2162	1597	5668	3418	3957	4943	1221	2441	2973	2416	6608	630	2571	1252	3463	3765	1228	379	915	1811	4936
ALG5	2029	5308	2771	1034	413	2014	1850	4103	936	2992	1959	1405	1690	2951	79	2387	1002	3374	929	4409	1395	2620	1478	2217	2289	1776	1600	1017	8435	791	5170	4894	3451	2418	2002	1882	2218	3039	2298	222	1870	1381	3047	3313	1038	512	1780	1511	4525
ALG6	2035	1295	1041	276	32	670	535	739	506	954	707	655	240	684	225	387	284	916	515	1245	952	1099	661	1342	710	904	382	320	779	345	1947	1215	711	898	342	376	460	819	782	54	768	222	740	665	308	703	583	509	593
ALG8	1807	3568	2037	531	251	1513	1270	1833	633	2317	1314	1460	414	1715	1109	706	2007	1501	808	2154	1518	1296	1633	2598	1992	1732	1257	606	1669	474	4720	4586	2183	2316	599	1484	1092	1302	1671	200	1496	832	2274	2082	759	790	600	939	3453
ALG9	321	580	318	113	28	323	187	452	169	567	334	221	114	274	63	109	163	461	248	387	277	806	336	411	323	377	205	136	193	111	839	771	474	371	123	247	160	298	252	35	304	104	449	235	234	235	68	163	443
ALK	22	4	5	0	1	5	8	1	8	5	0	1	0	5	9	2	3	0	0	0	1	3	2	2	0	10	0	5	0	0	3	8	6	2	3	0	0	0	0	1	10	1	4	8	1	12	0	1	0
ALKAL1	1	333	79	84	5	154	56	262	2	49	4	4	87	87	1	35	52	24	104	359	84	88	7	16	12	185	36	9	11	5	283	382	549	45	141	22	31	108	76	6	11	71	244	310	29	1	5	17	4
ALKAL2	20	7	28	26	0	59	4	23	90	17	2	10	22	10	1	18	22	23	35	9	28	41	13	6	6	62	5	4	21	9	65	9	6	5	52	16	5	37	7	6	125	17	14	26	14	23	19	5	143
ALKBH1	1047	498	509	210	151	553	329	326	236	630	405	399	129	322	189	271	247	430	176	622	567	241	469	542	414	607	538	219	579	320	1526	786	500	277	164	425	365	255	402	65	570	116	511	515	134	260	265	350	457
ALKBH2	1021	1000	464	293	249	756	742	752	119	1101	588	678	292	1051	39	234	420	453	397	735	804	619	805	1603	520	504	662	653	409	544	799	1102	921	841	177	274	428	786	493	112	375	222	598	665	363	67	336	471	1389
ALKBH3	1269	1367	252	224	201	985	916	986	296	1543	764	740	117	372	131	273	716	639	381	1077	766	596	688	547	475	945	1087	61	368	478	1976	1330	1301	1339	183	798	817	342	766	45	841	308	999	555	217	94	149	520	1061
ALKBH4	407	591	351	137	329	569	573	425	159	711	512	452	172	364	35	335	911	278	155	342	598	367	446	554	613	525	717	227	373	305	839	755	746	834	143	419	521	361	842	72	562	150	246	500	237	34	217	359	794
ALKBH5	3404	3763	3185	1064	1346	3386	3107	2807	1659	3162	3602	2500	996	2211	2814	1511	1517	2050	1845	1456	2653	1528	4891	2766	3438	4405	1818	2321	2124	2349	5401	2574	2493	2582	1593	2457	1620	1249	3506	393	4518	1044	2399	3272	1033	1543	1828	2785	2764
ALKBH6	21	92	54	25	6	64	29	122	19	143	40	49	41	90	113	23	95	114	69	35	58	79	20	79	68	240	67	27	31	30	91	46	86	133	39	44	18	41	97	9	33	82	95	32	52	56	26	11	122
ALKBH7	415	2575	1263	1040	1329	2610	1362	2262	1083	2716	1860	1434	2203	2441	23	2815	881	2080	1450	1879	1693	968	1479	1549	2272	1454	2021	2121	3755	2186	1869	1940	3018	2926	1557	1833	1554	3058	2779	939	4551	1116	2659	2923	577	24	1571	1330	2019
ALKBH8	858	693	578	74	39	413	274	532	184	663	336	310	112	365	246	123	186	334	221	471	295	561	324	380	335	467	299	145	409	154	1561	899	590	450	76	468	186	258	440	37	423	121	597	502	179	487	70	229	624
ALLC	0	0	8	0	0	0	0	1	0	1	0	0	0	0	0	1	0	1	1	0	0	2	0	3	0	1	1	0	1	0	3	0	0	1	1	6	0	3	0	0	0	0	0	2	5	31	1	2	3
ALMS1	6363	1736	1390	264	59	1700	660	943	459	2138	1327	904	240	1384	1724	231	337	1152	493	698	1107	4573	1181	1152	1153	1550	797	531	558	351	3793	1619	1520	2220	232	1594	344	690	1120	120	1157	212	1544	1140	590	1716	160	793	784
ALOX12	65	63	52	10	7	67	24	105	14	31	39	34	16	62	75	19	25	71	21	25	29	46	41	20	36	116	32	22	33	36	51	32	58	134	29	31	13	12	45	6	77	16	31	49	20	113	24	14	81
ALOX12B	4	18	2	0	17	3	54	3	12	3	33	6	1	14	1	1	25	1	4	25	11	1	48	17	51	43	1	25	5	2	36	11	0	67	8	1	2	4	9	1	59	8	5	8	2	7	11	33	105
ALOX15	3	32	5	45	6	25	3	40	18	87	7	15	14	50	0	42	483	31	21	80	26	137	33	3	16	49	2	1	183	54	187	69	44	58	47	14	21	23	50	4	69	31	35	24	2	0	66	2	3
ALOX15B	234	146	23	9	25	10	46	10	21	29	340	53	3	37	37	6	27	18	12	12	51	21	26	28	7307	317	22	146	8	67	34	162	128	47	23	27	9	10	40	5	123	32	43	61	4	52	16	482	5
ALOX5	1523	746	412	140	1052	144	2135	404	413	761	1990	3881	154	1481	684	1027	229	440	743	237	1068	505	550	2945	2690	2435	239	948	65	500	733	1478	1063	278	335	370	218	139	529	104	1470	243	488	1112	161	304	240	239	47
ALOX5AP	806	454	674	185	418	180	570	213	231	353	505	382	197	624	237	540	148	220	103	285	234	236	624	268	111	1305	207	362	196	508	266	1165	1282	207	464	253	164	235	451	44	996	298	631	1127	208	614	162	141	132
ALOXE3	8	7	2	0	1	6	30	5	0	3	30	2	1	14	6	5	16	1	1	1	11	1	33	33	9	29	1	1	12	2	14	9	1	14	1	1	4	0	4	0	3	0	1	23	3	10	18	26	127
ALPG	90	6	4	8	13	0	69	73	95	8	128	10	1	6	0	35	413	856	0	0	6	7	316	21070	3851	391	1	0	1	0	13	0	0	6206	5	2	13	0	44	1	150	373	9	526	0	15	10	59	6
ALPI	63	18	186	49	15	7	57	161	747	22	23	9	90	2	16	44	366	50	6	8	26	30	627	49	3	913	55	6	61	176	213	29	8	338	34	23	167	0	59	9	2697	50	13	121	3	32	17	140	3
ALPK1	4101	813	1146	291	97	1596	835	1699	485	1246	1015	931	255	1299	517	306	248	841	713	791	1012	2623	839	1143	853	2018	616	455	615	398	1441	1120	1375	1011	345	586	512	737	1395	70	1292	309	1000	720	360	1205	459	661	625
ALPK2	107	80	60	3	8	27	102	12	27	46	56	104	16	64	220	8	25	28	8	17	59	55	73	71	19	160	47	30	7	31	15	95	118	25	35	32	10	8	133	4	54	21	59	117	16	29	5	39	26
ALPK3	104	347	291	886	58	1942	298	1997	84	343	355	466	115	6219	256	267	127	137	2535	77	1954	441	175	167	2143	568	3439	67	120	55	336	301	450	264	78	145	31	996	304	34	106	77	241	714	314	93	29	106	689
ALPL	107	275	180	87	127	124	183	137	129	246	195	150	49	191	125	80	164	64	31	72	125	36	132	89	59	368	153	50	50	48	213	169	279	117	52	99	37	35	220	28	358	39	156	276	93	102	54	61	70
ALPP	1	1	0	0	1	0	1	5	1	0	5	0	0	0	0	5	263	11	0	0	0	1	9	806	167	37	0	1	0	0	0	1	0	209	1	0	1	0	0	0	1	86	0	20	0	3	4	1	9
ALS2	2317	1098	1006	296	96	1373	767	1005	274	1260	1209	624	331	1102	467	253	515	967	461	786	906	1880	1092	1351	1066	1301	343	438	827	433	931	2097	961	1009	300	659	497	450	902	124	647	383	1148	1170	610	963	463	735	1884
ALS2CL	1170	2608	1549	495	1060	1733	945	2732	624	3545	2307	2128	889	4252	928	872	1895	4806	836	918	1710	4055	547	4135	2215	7729	1062	375	333	365	2316	1350	3239	1187	428	1076	799	1154	1381	332	1778	713	2649	1587	4264	283	1061	1278	4936
ALX1	1	5	0	0	0	0	0	1	0	1	0	0	0	0	0	0	0	15	0	0	0	1	0	0	2	0	0	1	0	0	0	21	0	0	0	32	0	0	1	0	0	5	0	14	0	0	2	0	1
ALX3	0	0	0	0	0	0	0	0	0	14	0	0	0	0	0	0	0	0	0	0	0	10	0	0	0	0	0	0	0	0	0	6	0	0	0	0	0	0	0	0	0	0	0	0	17	0	0	0	0
ALX4	12	0	4	3	3	3	3	7	1	3	0	1	1	2	6	0	1	1	0	0	4	29	1	0	0	13	0	0	1	1	1	3	2	0	0	1	0	0	5	0	2	0	6	3	3	16	0	1	3
ALYREF	3910	5269	2272	1386	2836	2243	5398	5075	850	6164	3366	1936	1548	2343	261	2117	1751	2190	1419	6343	3892	2322	4960	5615	3458	3211	7098	4183	2299	2280	9428	6263	3963	4869	1128	3558	3362	2052	5424	529	2778	1407	2959	3166	1233	450	1615	2884	4566
AMACR	105	431	143	264	84	422	61	287	111	538	38	91	239	101	0	436	142	42	271	128	87	487	100	64	106	92	194	61	247	158	164	471	238	442	143	465	77	183	204	79	421	100	411	117	214	44	136	77	107
AMBN	0	1	0	2	1	0	0	2	0	0	0	0	1	0	1	0	0	1	1	1	0	0	0	0	0	2	0	0	5	0	1	0	0	0	0	0	0	0	0	0	0	0	0	0	2	8	2	0	3
AMBP	373	65	22	17	9	78	17	62	4	59	145	12	22	0	0	46	11	3	44	104	67	65	158	3	98	4	19	1	316	46	113	169	36	206	3	9	36	21	8	12	16	8	31	70	16	14	30	6	68
AMBRA1	2072	2413	2300	521	1116	2137	1386	2363	1318	3550	2133	2102	649	2796	963	860	1372	2065	623	1138	1939	1362	1953	1528	1477	2482	1741	716	762	807	4455	3132	3003	2385	363	1438	1845	946	1760	255	3265	487	3307	2139	896	579	466	1281	3239
AMD1	18587	6208	6502	1905	584	5542	4868	3989	2867	5987	4891	3361	1380	3704	1507	3036	2381	6342	3728	7496	3706	7452	5430	5917	5298	8095	4590	3127	3816	2616	15543	7107	4663	5570	1603	4203	2906	3038	6726	381	5564	1814	6584	4848	1835	7800	2167	3305	6221
AMDHD1	34	10	30	2	18	2	3	15	6	8	33	7	9	3	0	16	9	15	2	20	32	6	9	4	3	30	32	12	166	6	43	69	4	25	17	6	58	26	15	4	20	8	6	24	65	10	49	6	374
AMDHD2	102	731	342	137	979	361	436	797	116	490	328	311	185	606	10	339	313	396	165	288	343	441	187	375	251	625	301	293	175	252	233	603	858	1126	130	170	768	170	441	81	616	106	315	539	712	17	450	287	394
AMELX	0	10	5	0	3	27	1	32	0	41	24	1	2	2	1	7	0	19	9	10	28	51	0	24	4	2	5	0	36	0	2	8	33	2	39	6	14	16	12	1	0	17	16	11	1	9	20	1	2
AMELY	5	0	0	0	0	0	0	2	0	0	0	2	0	0	0	0	0	0	0	0	0	0	0	1	0	1	5	0	0	0	0	0	0	0	0	0	0	0	1	1	0	0	0	0	0	3	0	0	0
AMER1	861	701	486	300	113	1422	397	1277	201	2284	679	510	298	482	261	207	360	340	652	814	823	2524	339	1024	334	501	435	233	303	247	1820	75	1439	1086	143	721	602	308	2197	161	433	173	755	777	384	303	97	454	477
AMER2	0	1	1	0	0	1	0	0	5	1	1	4	0	0	0	2	2	1	0	0	0	2	0	1	1	2	0	0	0	0	0	1	4	0	0	0	0	0	0	0	2	0	3	0	0	10	0	0	0
AMER3	0	1	2	1	1	6	0	4	2	3	5	3	31	0	0	2	33	0	5	1	0	0	0	0	3	1	0	0	0	0	1	14	1	0	0	0	2	0	7	0	19	0	5	4	1	0	0	5	3
AMFR	5548	6099	4177	1795	4014	4040	3328	4977	2285	6661	3994	3185	1948	4269	1355	3189	1986	4160	1503	3143	5504	5963	3826	4450	2343	4395	2670	2345	3709	3041	6409	6497	7218	5940	1536	2425	6050	4528	6518	504	6361	1333	6974	4146	3014	1009	4133	2317	11141
AMH	24	28	9	7	88	1	24	69	3	8	33	74	2	331	9	354	30	16	8	6	282	15	146	693	66	14	38	58	2	694	22	6	5	1292	15	9	11	105	51	68	27	1	8	28	5	3	171	8	29
AMHR2	0	0	1	0	1	0	0	2	2	0	0	0	0	2	1	2	1	1	1	0	1	3	0	5	1	6	3	0	0	1	3	1	3	0	0	4	3	2	1	1	13	0	1	3	1	1	3	0	1
AMIGO1	270	373	313	128	135	385	298	353	240	769	328	563	157	420	87	68	234	214	222	348	399	506	337	485	90	396	266	4	576	39	963	741	456	186	167	172	277	230	395	66	336	104	430	419	389	56	75	436	219
AMIGO2	385	533	426	173	327	530	442	556	212	633	170	1068	400	492	207	1024	529	471	568	204	406	1191	282	2042	1326	1050	738	75	634	163	620	754	1582	730	442	922	833	325	1658	138	356	364	892	1408	143	201	1485	158	1155
AMIGO3	0	0	0	0	0	0	0	0	0	0	0	0	1	1	0	0	0	0	0	0	1	0	0	0	0	0	0	0	0	0	0	0	1	0	0	0	0	0	0	0	0	0	0	0	0	0	0	0	1
AMMECR1	3470	1462	900	495	162	1853	870	1845	503	2105	1058	705	329	1051	988	585	507	1149	907	2131	2626	2415	1355	2859	1094	1239	936	405	1027	423	3980	1839	1549	894	338	1050	1150	513	2838	166	885	482	1330	1844	387	2320	629	630	1029
AMMECR1L	1980	1840	1458	527	604	3844	859	2315	799	2692	1605	1676	948	2517	722	754	943	1446	915	1948	1675	2405	1153	1580	1293	2598	1468	471	1264	613	3570	3483	2637	2000	500	952	879	1429	1920	227	1779	676	2410	1916	1179	571	526	993	2128
AMN	168	590	495	864	1883	96	1458	1809	4139	1060	2742	1378	516	762	152	387	3726	621	813	213	1152	429	1959	1321	3265	2701	2447	2292	1030	2069	3056	1902	962	5089	133	1685	2020	908	1342	868	18529	1021	1114	3322	194	37	900	638	1661
AMN1	353	125	71	27	15	123	58	83	36	102	106	110	76	91	4	50	40	114	60	108	72	113	106	80	53	172	85	31	73	42	130	124	86	71	41	81	51	64	103	7	89	16	57	88	48	161	78	66	201
AMOT	2069	1937	1981	733	1022	2651	659	1864	457	1692	2269	1455	522	1121	314	719	213	2175	1135	2060	5683	3244	1632	3011	1384	1401	1310	10	3059	932	6493	831	4324	847	734	1767	1912	1218	5224	91	1228	252	3499	2901	902	1132	1139	777	38
AMOTL1	475	674	1105	171	238	667	674	274	507	816	243	155	216	765	628	228	199	282	118	134	454	1094	339	327	756	2267	279	152	274	139	700	738	1537	153	318	441	1182	205	782	65	648	191	792	1244	529	412	91	412	70
AMOTL2	450	2797	1382	355	642	2698	976	1591	274	4080	1858	745	1254	2285	1170	660	1022	2208	655	973	1309	2937	2148	923	541	1795	876	406	675	405	2558	2814	4319	1551	933	731	563	1580	3019	276	948	402	3539	2191	729	139	325	688	3372
AMPD1	2	10	17	11	1	2	27	19	224	6	14	42	17	18	0	18	23	29	29	1	5	5	0	4	0	89	4	0	1	1	120	51	66	3	6	10	0	1	1	3	440	1	13	42	0	9	12	4	0
AMPD2	1574	2685	1708	615	1802	2062	2202	2874	477	2864	3044	1539	1068	3610	324	1036	1347	3066	1109	1998	2251	3363	1789	2571	2588	2661	2001	1056	1860	1193	3626	3126	3502	2920	662	1838	3022	974	2978	221	1504	1033	2496	2568	1589	262	1047	1560	1820
AMPD3	883	566	900	220	83	512	705	731	285	1151	1028	551	335	1332	371	234	275	628	507	436	1204	1122	473	520	480	1347	306	255	169	367	1486	893	1475	210	180	443	212	489	609	83	732	203	1307	817	599	709	112	348	540
AMPH	4	24	50	35	15	32	43	32	52	36	17	8	15	63	27	39	45	7	9	6	48	30	38	32	17	240	29	10	30	13	82	40	110	13	17	43	0	17	81	5	78	33	62	120	50	34	10	8	5
AMT	19	9	10	3	4	5	8	8	3	11	8	10	4	12	5	3	5	10	17	4	9	31	2	8	13	22	9	1	3	3	7	8	22	32	1	8	5	15	7	2	8	1	18	9	11	26	4	1	5
AMTN	0	1	0	0	0	1	1	0	0	2	0	0	0	0	0	0	0	0	0	0	0	0	0	0	0	0	0	0	0	0	1	1	1	0	1	0	0	0	0	0	0	0	0	1	0	0	0	0	0
AMY1A	0	0	1	0	0	0	0	0	0	0	0	0	0	0	0	0	0	0	0	0	0	0	0	0	0	0	0	0	0	0	0	0	0	0	0	1	0	0	0	0	0	0	0	0	0	0	0	0	0
AMY1B	0	0	0	0	0	0	0	0	0	0	0	0	0	0	0	0	0	0	0	0	0	0	0	0	0	0	0	0	0	0	0	1	1	1	0	0	0	0	0	0	0	0	0	1	0	0	0	0	0
AMY1C	0	0	0	0	0	0	0	0	0	0	0	0	0	0	0	0	0	0	0	0	0	0	0	0	0	0	0	0	0	0	0	0	0	0	0	0	0	0	0	0	0	0	0	0	0	0	0	0	0
AMY2A	0	0	0	1	1	0	0	0	0	0	0	0	0	1	0	0	0	0	0	0	0	0	1	0	21	2	0	0	1	0	0	0	0	1	0	0	0	0	0	0	1	0	0	0	0	0	0	0	1
AMY2B	113	114	116	87	18	215	77	326	85	283	74	410	141	153	77	33	20	67	483	79	50	402	17	127	184	509	45	4	23	15	147	117	323	127	62	128	82	35	112	15	122	16	235	70	252	90	29	17	216
AMZ1	87	7	15	2	5	7	24	17	4	9	37	10	5	28	212	5	9	15	4	3	10	180	24	8	8	46	12	7	12	22	7	32	18	7	11	3	5	2	22	1	17	5	25	22	6	77	0	5	18
AMZ2	2055	4162	2853	1089	141	2747	1241	2310	734	3769	1567	1851	1016	2737	522	1334	872	1275	1044	4224	2677	1667	1541	2356	1118	1803	1518	1039	1815	795	5110	6362	3058	2536	1198	1685	986	2831	1692	303	1479	1097	2399	1564	1012	575	829	1112	3503
ANAPC1	6959	1491	1942	238	137	1692	1077	1984	408	2158	987	837	528	1413	659	399	518	2019	567	2141	1855	4028	1042	882	901	1514	998	512	975	366	7414	3279	1593	2085	274	1384	555	1030	2373	136	1057	590	2417	1975	501	1338	330	726	1231
ANAPC10	428	187	169	70	14	163	82	178	90	148	110	157	44	198	99	116	60	141	111	312	115	226	102	233	130	181	91	57	222	75	341	233	162	144	113	91	92	260	138	7	74	75	129	77	73	191	86	80	227
ANAPC11	1127	4249	1858	1473	13616	2447	4250	4697	729	5381	2273	1895	2324	2243	93	3549	2423	1794	1335	3196	3182	1476	2731	3392	3214	2521	4836	2239	2625	2086	3397	5251	3568	3465	1629	2220	2045	3170	3144	820	2915	1416	2399	2624	1568	104	1968	1892	6657
ANAPC13	3039	3379	1806	646	253	2374	1744	1513	663	2701	1577	2212	647	2681	211	1068	1116	1980	1283	2194	2035	1219	1433	1942	1866	2062	1667	638	2307	916	3483	3047	2703	2733	868	1481	1321	1530	1690	201	1335	526	2623	1813	511	1018	1092	1412	3209
ANAPC15	96	399	171	98	210	183	153	354	103	339	131	136	124	196	13	261	251	243	143	261	211	81	134	269	262	287	231	202	249	164	206	372	228	273	91	251	156	241	196	51	388	150	212	311	120	23	125	133	182
ANAPC16	5300	7257	3751	1380	497	4562	2675	3456	2084	4477	3194	3345	1190	4515	821	3158	1208	4123	2055	3768	3949	3681	2064	5245	2699	4889	2458	1132	4706	1574	4112	4980	3920	3485	1685	2131	2740	4226	4927	405	4306	1324	4060	4122	2642	1876	3382	2814	11808
ANAPC2	662	2079	1086	425	1941	1453	1831	1479	698	2629	2589	1620	638	2134	245	1000	1313	2216	621	1090	1917	1735	1527	1996	3467	3448	2067	1039	854	1039	2624	1663	2042	2865	355	1034	991	813	1906	287	2350	669	1476	1782	1387	151	477	1352	3668
ANAPC4	2991	1832	1420	370	81	1464	761	1207	591	1391	1306	1023	374	1812	313	528	526	1473	774	1376	1151	2102	669	1512	1273	2170	997	510	1475	458	2954	1732	1000	1245	337	760	696	551	1024	81	980	558	1166	879	749	843	498	576	1487
ANAPC5	17265	8189	5614	1909	3049	7370	5899	6786	2442	7638	6389	7475	2441	7363	2554	4975	3180	8134	3958	7229	6215	8710	4584	8802	5383	7147	5038	3089	3724	3412	12321	8447	7487	6337	1602	5217	5687	6192	7240	980	6145	1727	6061	5497	3443	3896	4086	3745	7292
ANAPC7	4470	3263	1976	600	891	2114	1612	2384	560	2221	1336	2176	820	2381	912	1166	1653	2773	1094	2049	2046	2554	1145	4918	2575	2222	1947	1202	2012	722	4597	2908	2051	3321	629	1511	1854	1716	2437	266	1356	633	2011	2254	992	981	1033	941	4612
ANG	283	377	374	96	178	686	903	363	237	348	1005	667	165	140	154	436	193	455	252	311	391	100	929	287	1204	1119	401	292	126	222	417	230	268	503	215	251	163	259	347	102	853	72	357	679	15	44	645	790	103
ANGEL1	2026	1152	1862	624	592	2241	1073	1020	506	1907	1144	1155	411	1291	379	422	1114	1371	640	1381	1914	1610	647	1840	997	1633	1362	601	1617	448	5563	3374	1682	797	370	1681	1008	750	2203	265	1104	493	1433	1716	572	616	532	735	1877
ANGEL2	3616	1642	1148	388	102	1825	530	1041	538	1289	902	972	657	1325	404	498	418	1437	885	1218	1252	2420	660	1051	1163	1611	354	366	1213	382	2148	1950	1356	1275	509	686	499	810	1363	78	1019	353	1179	1023	719	1129	579	530	1408
ANGPT1	41	99	296	23	9	111	92	32	90	128	46	29	32	156	38	65	108	57	39	66	148	114	73	18	45	103	38	10	89	28	130	176	256	236	81	91	5	63	139	14	98	40	120	92	93	63	22	27	9
ANGPT2	1138	452	436	158	39	620	216	306	46	451	188	101	80	521	369	156	294	314	143	438	460	416	605	409	719	2443	177	177	465	126	632	446	261	200	202	387	58	100	682	13	91	60	283	418	430	697	56	102	207
ANGPT4	1	2	0	0	2	1	3	5	0	2	3	4	1	5	0	2	0	1	0	1	5	1	1	9	3	3	1	2	2	0	1	6	10	1	1	0	0	0	9	0	4	4	2	5	4	3	0	0	2
ANGPTL1	320	86	78	30	9	86	74	5	233	95	1	25	22	18	141	9	6	5	7	15	6	323	6	5	11	49	4	16	23	10	53	58	103	5	35	38	2	83	8	4	296	1	27	49	21	497	20	16	13
ANGPTL2	771	2470	1639	720	975	2408	2826	1020	525	1455	1377	186	595	4126	2093	1086	1153	642	229	406	1966	1018	1873	4075	355	6527	1173	980	1670	635	1612	1948	6608	683	1120	2712	122	449	4631	293	1215	1302	4772	4155	1678	711	222	571	549
ANGPTL3	140	8	2	3	0	2	0	0	2	0	5	3	0	7	18	1	4	9	2	1	2	156	2	2	3	1	3	1	1	0	6	1	2	8	0	1	2	0	3	0	0	0	2	2	6	361	4	2	1
ANGPTL4	184	1504	168	123	281	82	338	374	78	167	268	67	54	399	43	488	128	176	31	109	420	110	2714	681	201	1680	422	386	255	242	231	260	134	316	249	136	309	13	345	19	268	75	336	575	238	64	146	213	52
ANGPTL5	3	0	3	0	0	0	1	4	7	1	0	0	0	5	0	0	2	1	1	0	0	2	0	2	0	2	2	0	0	1	3	5	1	2	1	0	2	0	0	0	2	0	3	7	1	9	2	0	3
ANGPTL6	18	15	8	5	10	7	16	6	8	11	8	24	1	26	0	4	12	15	3	4	15	8	9	14	6	64	9	12	10	6	5	28	10	14	4	5	4	13	8	3	25	2	6	16	2	16	7	8	26
ANGPTL7	63	1	6	2	2	7	11	1	28	4	1	6	1	5	224	5	4	2	6	0	1	71	1	0	3	8	0	1	0	1	4	1	8	3	0	3	0	8	1	2	36	0	9	6	0	85	1	1	2
ANGPTL8	0	4	3	2	0	6	1	3	2	11	2	2	3	10	17	3	8	8	3	3	0	51	0	2	3	6	5	1	4	2	1	5	6	9	0	1	1	0	11	1	4	2	2	4	4	6	8	1	5
ANHX	0	0	0	0	0	0	0	0	0	0	0	0	0	0	0	2	0	1	0	0	0	0	0	0	0	0	0	0	0	0	0	0	0	0	0	0	0	0	0	0	0	0	0	0	0	0	0	0	0
ANK1	169	26	79	3	26	79	233	30	14	58	68	33	27	110	23	29	24	26	30	9	80	104	128	30	12	152	50	13	9	369	29	71	55	21	8	26	13	8	48	12	51	12	43	38	18	73	9	62	8
ANK2	214	174	429	39	39	175	265	63	369	218	49	199	60	150	127	69	76	102	94	11	85	319	29	35	23	582	46	27	52	38	172	200	424	29	45	125	12	63	109	22	630	43	229	281	170	211	15	49	43
ANK3	3224	1326	1806	393	186	1207	747	1021	1152	1448	921	1002	335	1430	1277	396	176	1295	678	749	1119	3011	1359	640	264	2716	449	383	700	593	2170	1447	914	953	212	579	362	690	1283	140	4656	231	1610	988	665	1031	490	754	1673
ANKAR	470	123	82	20	9	218	30	64	43	119	51	99	40	157	121	48	40	58	64	132	69	651	31	68	49	205	52	14	151	34	129	159	130	150	36	41	49	64	99	11	102	52	136	107	48	291	38	41	148
ANKDD1A	84	119	94	28	36	101	85	88	66	165	80	107	54	149	265	43	81	73	83	46	90	138	52	159	145	279	93	20	34	41	204	103	208	163	51	73	59	36	98	8	141	21	109	142	114	180	30	52	70
ANKDD1B	312	234	126	101	26	127	23	266	220	136	53	378	29	150	96	343	19	394	163	99	600	506	19	356	37	190	168	18	59	54	291	42	300	582	11	38	37	89	593	13	361	39	253	147	3	118	22	11	16
ANKEF1	2313	2023	1214	440	112	1037	458	1382	280	866	646	843	248	556	317	511	391	570	740	359	1258	2336	585	939	600	718	678	319	1246	220	1468	486	779	488	451	1215	431	416	2159	99	761	264	376	949	496	635	470	305	484
ANKFN1	9	22	14	3	5	29	29	255	4	24	26	23	13	28	10	28	3	4	52	12	51	60	5	24	64	51	5	2	3	1	16	5	11	23	0	3	2	1	50	1	19	3	1	16	36	7	4	16	16
ANKFY1	7044	1340	3262	501	1210	2359	2554	2304	1270	1587	3637	1505	788	1807	1284	780	865	3320	1192	824	2122	2910	3233	881	1660	3871	1095	1243	1282	1178	4757	1967	1694	2173	670	1508	626	786	2607	280	3415	1025	2236	2140	967	2061	901	1719	1362
ANKH	2684	10474	7252	2573	1757	24543	3764	15515	3730	10631	3819	8650	2223	9297	1882	6638	1906	3451	4213	5794	5090	13437	4911	1719	3180	6066	2536	1409	5384	1999	9289	12402	12224	4576	2481	3844	3506	3296	7541	883	8747	1537	8982	6982	2582	1649	2332	2356	6185
ANKHD1	338	105	81	29	6	79	39	80	40	77	67	66	24	173	201	38	50	174	57	52	74	406	35	144	76	248	105	81	68	30	153	89	108	237	28	46	60	36	84	11	54	32	106	102	48	497	48	34	122
ANKHD1-EIF4EBP3	192	35	39	24	6	28	23	31	41	23	31	26	15	78	167	26	33	33	41	15	33	236	9	56	38	118	26	17	24	24	57	18	41	110	22	11	43	24	20	8	46	19	41	27	14	313	43	12	29
ANKIB1	5636	2600	2956	675	176	2540	1530	2610	1288	3912	2441	2175	702	2470	1065	1012	1464	2574	1382	1881	4251	5406	1724	2178	1746	3709	1694	799	1677	538	7384	4445	4043	2744	752	2042	1107	2183	3851	291	2179	823	2116	2682	1356	2213	916	1270	2492
ANKK1	0	30	12	5	2	67	15	19	3	70	19	31	12	16	0	9	10	3	17	12	3	32	6	12	7	48	7	5	28	1	12	18	36	1	7	2	4	16	30	8	12	0	34	3	19	0	1	4	54
ANKLE1	11	34	20	6	16	10	8	10	8	96	18	39	7	27	0	4	117	12	16	16	10	17	4	14	15	38	21	4	7	8	267	173	28	51	7	8	9	176	26	4	31	5	40	9	2	1	2	0	46
ANKLE2	6110	3678	2739	1029	1363	3292	2730	4423	1247	4162	2666	3121	1438	3665	1289	1367	2011	3169	1959	2471	3063	5317	3500	6736	2636	5313	3412	1762	1675	1325	6810	4590	4391	4140	996	2162	2767	2079	5562	422	3478	806	3099	4087	2879	1824	2029	1987	5102
ANKMY1	539	556	440	149	513	1131	536	757	213	937	519	536	283	1279	6429	274	331	974	250	611	555	1676	314	1192	626	1056	597	375	519	252	849	1110	655	1772	173	350	388	289	989	96	579	194	579	803	439	456	257	295	1755
ANKMY2	2112	1894	863	300	276	778	721	691	840	817	1067	811	243	980	238	607	530	973	421	461	1167	1172	531	665	503	1125	774	433	1667	623	1344	1251	1487	897	347	537	640	1099	758	106	1569	350	1587	1206	341	596	709	707	1378
ANKRA2	1022	1497	963	194	93	1969	320	712	439	1069	722	957	249	933	115	432	190	640	644	1122	691	866	427	523	601	1065	340	230	663	209	1002	1277	1375	628	266	528	342	552	622	70	737	174	1349	695	244	218	363	357	572
ANKRD1	0	6	4	0	0	2	0	0	0	1	1	0	1	15	0	1	58	1	0	0	2	4	5	7	2	26	5	3	4	2	2	3	1	1	9	1	0	1	4	0	1	5	1	5	1	11	0	0	8
ANKRD10	8207	8150	6317	1673	1841	5648	3237	6906	2132	9774	2495	4595	4158	8675	1379	2823	2118	7853	2933	3293	4014	11191	2001	4106	3229	8630	2786	901	11710	1294	5813	4984	9020	5582	4638	3203	4483	4281	8122	398	3269	2707	6434	5387	1824	4161	2796	1796	9848
ANKRD11	2672	4648	3543	1375	2130	5376	3280	6339	1825	6924	5638	3255	1607	5402	2889	1257	1990	2813	1736	2304	3993	5332	5034	3023	2839	8431	3983	1235	1572	1484	8522	5069	7779	6622	875	2643	3603	1320	6930	412	4975	1136	5457	5548	2294	2666	1327	3770	7382
ANKRD12	4163	1329	1278	322	34	1458	577	805	1618	1193	1730	1463	221	2003	1868	252	550	909	424	512	1066	1992	1252	810	1378	3579	616	370	1179	329	3511	1479	1478	921	262	711	619	393	866	63	2066	184	1376	1416	448	3639	250	952	2263
ANKRD13A	5128	2446	3493	632	198	1161	1252	2161	1885	2175	2241	2111	584	2654	606	733	1074	2602	902	826	1643	2288	1166	1711	1393	3298	959	987	1037	1063	4860	2460	2550	2002	530	878	1270	1394	1947	149	3757	343	1978	2256	1042	1795	769	781	1113
ANKRD13B	139	1509	288	298	264	403	417	699	43	2424	710	311	754	296	43	227	838	386	355	857	444	624	348	929	119	281	491	663	209	362	1787	1760	1281	2681	172	1089	553	319	1431	289	139	320	1023	1432	356	80	204	492	491
ANKRD13C	3652	1486	1541	503	94	892	832	1039	877	1410	1190	835	397	1422	650	387	321	1312	744	1202	1230	1962	995	1141	1023	1684	488	737	861	379	3043	1525	1241	1343	344	424	695	833	851	72	1472	394	1370	743	624	1622	474	870	528
ANKRD13D	408	1624	647	242	930	924	706	1504	298	1767	1211	803	419	2337	207	699	1749	1541	643	662	1062	649	490	1408	1313	2129	1210	729	495	543	1495	1579	1717	2770	348	979	569	589	816	162	818	495	1327	1174	866	244	367	507	2404
ANKRD16	348	658	277	119	408	510	205	526	106	454	375	242	193	708	132	238	404	487	170	382	439	394	208	501	349	348	316	157	501	246	459	554	422	916	172	256	261	308	688	87	302	235	316	736	207	49	94	222	692
ANKRD17	15335	5356	6824	1558	1135	9261	3502	5386	2635	5926	5667	4531	2050	7551	5765	1399	1914	5306	3236	5435	5804	9780	5114	4572	4119	8060	3211	1565	2413	1867	16298	8212	6906	5527	1432	3341	2718	4168	8517	457	5965	1506	4380	5067	3311	6078	1631	2948	5506
ANKRD18A	728	342	63	14	23	147	53	89	28	298	133	64	27	216	416	20	3	107	28	79	64	809	42	148	19	207	99	75	69	53	336	164	66	66	10	9	74	47	76	8	34	27	93	214	32	112	60	77	507
ANKRD18B	7	169	1	0	0	2	0	47	0	117	1	2	0	7	53	0	0	7	2	43	4	29	0	1	0	32	0	2	2	1	387	115	1	0	8	2	1	1	1	0	2	7	1	8	0	10	0	2	4
ANKRD2	0	1	2	2	1	5	7	6	0	3	0	0	3	5	0	4	2	0	0	2	5	1	0	2	0	3	3	0	1	2	0	3	5	2	2	0	0	21	0	0	4	0	3	5	1	3	2	1	3
ANKRD20A1	2	2	2	0	0	4	0	2	3	5	1	2	0	1	0	1	1	2	0	1	2	9	0	1	0	8	1	1	3	0	16	2	0	1	0	2	1	1	0	0	3	0	1	1	0	4	0	0	7
ANKRD20A2P	0	0	0	0	0	0	0	0	0	0	0	0	0	0	0	0	0	0	0	0	0	0	0	0	0	0	0	0	0	0	0	0	0	0	0	0	0	0	0	0	0	0	0	0	0	0	0	0	0
ANKRD20A3P	0	0	1	0	0	0	0	0	0	0	0	0	0	0	0	0	0	0	0	0	0	0	0	0	0	2	0	0	0	0	0	0	0	0	0	0	0	0	1	0	0	0	0	0	0	1	0	0	0
ANKRD20A4P	41	12	5	0	0	0	1	4	3	17	1	0	1	4	0	2	0	0	1	5	0	33	1	0	0	25	3	2	0	0	13	0	4	2	0	3	0	0	0	1	13	0	2	3	0	1	2	2	4
ANKRD22	4703	6443	2505	831	302	3914	1497	1892	599	3987	1561	1624	817	2462	592	2337	262	3274	1389	2790	4016	3985	1276	3440	2127	2455	1456	212	1850	689	3059	3068	3135	376	438	810	2136	4057	4877	320	1251	606	3360	2063	63	1562	2761	2111	6204
ANKRD23	10	40	18	10	15	73	12	58	5	68	16	27	9	85	14	10	21	52	30	26	40	76	3	51	28	48	16	6	27	4	24	47	60	53	9	13	33	15	23	4	14	11	39	36	28	15	7	9	47
ANKRD24	20	38	38	23	18	71	31	37	27	44	31	38	20	26	55	16	16	46	30	28	60	19	30	102	30	115	50	8	9	21	84	67	45	754	19	16	46	17	25	10	105	10	18	53	18	4	14	97	52
ANKRD26	1429	641	646	92	15	467	154	321	192	528	227	307	76	608	447	105	234	555	192	276	323	1649	179	494	248	511	341	50	321	74	847	655	536	884	124	265	175	283	755	20	342	150	711	418	192	691	74	145	461
ANKRD27	3331	4753	3022	1022	1233	2791	1622	4345	1015	6118	2318	1358	1709	2707	471	949	1694	2446	1087	2635	2516	4160	1627	1834	1250	2054	1874	1109	3353	929	9593	6229	3461	3790	937	2522	1280	2200	5056	298	2600	2657	5664	2677	3953	754	609	1621	3460
ANKRD28	10935	3068	2776	705	268	1563	1516	2179	1483	3322	2062	1954	647	2505	1155	575	578	2743	1290	1885	2463	6441	1707	1870	1732	3705	1327	833	639	763	7423	2867	3365	1601	511	1381	1073	1864	2047	255	2619	438	3369	2005	916	2907	543	1434	2043
ANKRD29	303	215	80	22	19	61	63	20	67	185	33	140	47	499	0	185	41	82	100	91	172	161	7	444	4	175	33	20	103	25	88	116	117	310	93	17	47	224	340	48	83	139	103	80	102	164	15	11	134
ANKRD30A	0	0	0	0	0	0	1	0	0	0	0	1	0	0	0	3	0	0	0	0	0	4	0	0	0	0	0	0	0	0	0	0	0	1	0	0	0	0	0	0	0	0	0	0	0	0	1	0	1
ANKRD30B	621	1	17	1	7	0	0	1	1	1	17	8	0	0	8	3	0	0	0	0	575	0	0	0	6	5	32	0	1	1	15	4	0	0	0	3	1	0	0	0	7	0	1	9	0	59	0	20	0
ANKRD30BL	0	0	0	0	0	0	0	5	0	0	0	1	0	0	4	0	0	0	0	0	0	10	0	0	0	1	0	0	0	0	0	0	0	0	0	0	0	0	0	0	0	0	0	0	0	3	0	0	0
ANKRD31	27	19	6	1	0	18	6	10	0	9	0	8	0	5	0	5	5	1	8	21	23	30	4	7	2	11	12	1	1	0	9	20	10	6	0	1	3	4	11	1	4	8	2	4	5	9	11	1	16
ANKRD33	0	7	0	0	1	2	0	9	0	3	6	0	0	4	0	2	19	4	6	4	1	1	2	30	13	82	1	1	0	0	0	0	0	8	2	7	2	1	1	2	0	0	0	8	7	1	0	1	1
ANKRD33B	40	52	80	9	14	26	84	41	72	68	58	222	19	89	11	22	43	74	29	7	75	81	20	10	13	277	53	12	10	26	146	68	65	19	17	31	11	20	47	6	222	12	68	94	55	56	3	21	5
ANKRD34A	1	44	33	4	18	23	23	10	10	34	12	26	12	44	120	12	21	15	10	11	50	5	22	51	22	79	18	10	8	30	24	14	51	23	21	17	6	12	35	3	23	2	29	35	7	12	12	8	35
ANKRD34B	40	0	0	0	0	0	0	2	1	0	2	2	0	0	0	0	6	0	0	0	3	2	0	1	1	6	0	0	6	0	6	0	1	1	0	0	0	0	0	0	4	0	0	1	0	16	0	0	0
ANKRD34C	0	0	0	0	0	0	0	0	0	1	0	0	0	0	0	1	0	0	0	0	0	0	0	1	1	0	0	0	0	0	0	0	0	0	0	0	1	0	0	0	0	0	1	2	1	0	0	0	1
ANKRD35	18	51	50	13	23	35	76	28	36	70	22	12	10	59	24	47	22	16	13	3	17	21	12	13	4	59	47	8	16	11	26	59	110	21	21	50	5	15	25	7	66	28	65	40	53	3	5	17	4
ANKRD36	1211	187	180	23	6	112	93	135	39	267	108	103	21	170	1271	18	31	222	88	88	92	1930	57	68	99	303	105	38	46	77	344	266	152	378	13	104	15	30	110	19	69	21	160	126	70	523	23	81	171
ANKRD36B	970	56	53	2	7	119	51	44	12	104	40	47	16	206	815	14	24	168	25	98	57	770	36	59	110	174	51	22	21	35	159	144	55	120	7	60	18	24	64	6	27	6	127	47	22	260	11	68	88
ANKRD36C	2382	91	106	5	2	107	72	97	17	170	114	61	12	317	942	7	25	170	29	85	65	1886	37	69	78	443	105	31	36	26	193	109	65	188	9	91	25	14	68	6	24	33	96	118	33	740	70	46	69
ANKRD37	422	142	58	28	61	243	262	61	54	106	284	71	54	143	95	144	166	50	37	158	154	99	310	193	214	368	269	168	94	95	71	223	165	164	61	33	62	89	204	12	112	26	197	149	19	71	42	146	99
ANKRD39	181	331	149	86	329	307	246	151	73	291	223	123	175	224	58	229	219	151	149	246	149	268	185	196	163	192	164	268	183	207	196	301	237	301	144	151	117	183	245	28	162	125	207	239	138	101	188	113	202
ANKRD40	2586	1958	1655	660	198	1500	1011	1819	733	2280	1450	1067	800	1610	588	626	716	914	848	1984	1727	1927	1353	975	817	2111	1172	742	898	729	4888	3254	2006	1436	574	1060	622	1395	1681	195	1675	462	2222	1430	793	809	436	857	2454
ANKRD40CL	536	1230	372	264	102	61	195	1410	1034	595	576	166	247	110	269	751	178	452	249	723	341	930	662	725	800	1344	1000	172	239	130	759	302	666	1868	235	246	1007	642	660	160	1667	188	1679	1325	3	218	355	246	239
ANKRD42	575	642	582	128	67	507	243	490	238	560	506	421	73	1076	226	148	280	382	280	284	493	685	407	556	585	743	292	171	261	213	734	822	471	408	130	477	172	201	274	49	546	176	640	542	130	419	75	326	235
ANKRD44	2395	390	423	157	60	496	312	348	383	355	494	835	108	621	809	139	162	351	267	208	242	628	193	42	180	2176	119	157	182	239	653	656	553	106	154	144	146	96	217	39	855	87	569	371	235	1287	68	260	44
ANKRD45	55	1	2	5	0	2	5	1	13	2	47	4	0	2	2	2	0	3	1	1	1	0	3	12	3	43	2	3	1	0	6	1	4	2	1	0	0	3	2	0	19	0	2	6	5	59	2	64	1
ANKRD46	1778	1246	735	432	66	1140	320	1049	434	1051	601	652	325	1127	68	544	885	795	448	1939	646	1959	356	788	729	649	346	191	3292	318	2194	2929	999	1185	440	479	1158	793	1106	68	834	454	881	995	409	491	741	381	817
ANKRD49	1417	1229	697	241	105	710	288	1017	370	1204	558	711	232	948	188	393	522	674	571	729	577	1243	309	682	528	1011	419	208	791	251	1577	1668	1047	689	261	667	436	790	411	67	566	304	1419	685	369	531	209	278	1159
ANKRD50	3651	1023	1822	302	177	2284	533	1361	481	1691	687	1361	300	2252	923	428	285	1164	695	731	1390	3314	762	636	526	1735	603	197	404	106	2318	1317	2322	1356	440	751	276	1152	1387	99	1008	375	982	883	360	1757	346	582	643
ANKRD52	3766	2758	3729	929	1245	3571	2928	3678	1670	3816	5674	3160	1018	4116	6036	761	1315	4704	1326	1541	5620	3659	3116	4137	3324	6323	2330	1601	865	1359	6745	3497	3573	3610	417	2730	2329	1030	5192	410	4186	822	3651	4112	1525	2229	811	3071	3354
ANKRD53	5	28	4	2	9	10	9	11	17	16	12	16	4	18	29	11	13	12	4	0	9	21	5	7	4	33	6	3	9	7	10	7	23	23	2	11	2	7	9	1	33	1	10	22	10	10	3	6	23
ANKRD54	598	1523	807	297	1100	830	771	833	365	1216	998	850	297	733	222	869	526	885	413	701	827	661	885	1380	1406	1146	1011	630	546	562	1264	1685	935	1171	276	519	885	557	966	130	1282	266	612	875	522	83	446	757	1478
ANKRD55	8	3	12	0	0	1	2	2	4	5	3	21	0	1	1	3	8	4	1	1	2	1	1	4	2	177	3	2	4	3	0	3	1	0	0	2	3	3	3	0	11	2	4	8	6	10	3	0	0
ANKRD6	44	108	83	48	17	93	41	44	42	425	33	33	19	71	131	29	18	25	28	221	29	54	30	30	10	186	36	15	42	14	107	392	120	26	135	32	10	29	27	7	111	33	64	108	119	86	12	26	10
ANKRD60	0	0	0	0	0	0	0	0	0	0	0	0	0	0	0	0	0	0	0	0	0	0	0	0	0	0	0	0	0	0	0	0	0	0	0	0	0	0	0	0	0	0	0	0	0	0	0	0	1
ANKRD61	119	18	30	1	13	31	16	37	12	20	19	10	7	51	89	4	22	38	16	11	25	248	13	17	26	101	16	5	25	2	62	44	22	46	7	21	5	10	59	5	12	8	32	39	8	164	6	7	73
ANKRD62	31	1	0	0	0	0	0	0	2	1	4	0	1	1	0	0	2	2	1	1	0	4	0	7	1	3	0	0	0	0	4	0	0	1	0	0	0	0	0	0	5	1	0	2	0	11	0	1	0
ANKRD63	0	0	0	0	1	0	2	0	1	0	0	0	0	0	0	0	3	0	0	0	0	1	2	0	0	1	0	10	0	0	5	0	0	2	0	0	0	0	0	0	1	0	0	0	0	0	0	3	0
ANKRD65	10	147	80	7	41	61	123	43	41	131	6	33	28	39	30	66	32	21	22	15	65	28	40	55	9	88	20	3	40	5	57	122	151	36	37	77	8	34	65	9	114	19	50	63	81	13	17	28	240
ANKRD66	6	0	0	2	1	0	0	0	0	0	0	1	0	22	0	1	0	0	0	0	0	1	0	0	0	3	0	0	0	2	0	1	0	0	0	1	0	0	0	0	0	0	1	0	0	0	0	0	1
ANKRD7	13	0	2	0	0	0	0	0	2	2	0	1	0	2	0	3	1	1	8	2	1	3	0	0	0	3	9	0	0	0	5	0	1	1	0	0	0	1	0	1	0	0	1	1	0	5	0	0	3
ANKRD9	806	1305	1138	847	692	1389	1097	2332	2087	2739	2326	1262	489	1172	156	1387	1153	2968	875	433	1684	871	1298	991	1062	2667	2204	1252	981	1485	5920	1663	1577	2535	687	869	2691	931	1639	779	7019	682	1562	2842	737	116	973	665	528
ANKS1A	2604	2453	2938	712	723	3719	2295	3369	1358	3563	2890	1735	1029	3022	770	908	1534	3870	1204	1640	1483	3470	2724	1931	4771	3090	2229	934	1493	947	8103	4673	3764	3353	946	2433	1526	1619	4352	258	3611	1049	5136	3780	1150	659	558	1876	3426
ANKS1B	52	7	12	3	0	11	6	1	34	14	1	7	6	4	0	1	3	8	0	1	2	43	0	1	0	19	2	0	4	5	5	3	12	2	16	5	0	2	2	0	18	6	10	23	8	51	1	4	4
ANKS3	663	999	322	196	441	724	320	1165	217	857	831	567	310	997	167	369	477	647	372	304	535	930	191	1099	955	970	971	284	303	303	630	726	1456	1539	185	446	603	246	925	89	503	175	739	718	781	173	233	335	969
ANKS4B	6150	3026	2557	710	845	4686	2133	3849	2408	3395	3216	3607	672	1936	908	2051	852	3075	1349	1750	2590	2588	3597	1721	2234	3463	3102	136	1067	1454	4973	2632	3676	4507	365	1525	2664	1638	3631	219	5003	272	3131	2387	696	1047	1543	2127	1803
ANKS6	1368	2630	2250	556	1021	1539	1531	1515	491	3271	2098	1557	1019	2327	539	540	1107	2715	1215	1249	2390	2470	2086	3286	3789	3322	1042	1173	1910	961	3898	2937	1998	5453	440	1398	907	1245	2625	334	1309	947	2433	2782	640	372	521	1092	5217
ANKUB1	46	0	0	0	0	2	0	1	1	2	0	1	0	6	0	2	0	0	2	0	0	30	0	3	1	2	1	1	0	0	4	1	0	1	1	1	0	1	0	0	1	0	0	0	0	93	0	0	3
[truncated: 18,652 more rows]
[truncated: 475 more columns]
