# Supplementary material for: Colorectal Cancer Cell's Weapon: RNF32 Engages SPP1+ Macrophages to Foster Liver Metastasis, Targeted by Indole‐3‐Acetic Acid
Source: Adv Sci (Weinh). 2025 Dec 12;13(11):e19735. doi: 10.1002/advs.202519735 (PMC12931155; doi:10.1002/advs.202519735)
Supplement: Supplementary file 3 — Supporting Information [file ADVS-13-e19735-s002.xlsx]

## Sheet: TCGA-clinical-309
other_dx	gender	vital_status	days_to_birth	survival_time	race_list	bcr_patient_barcode	tissue_source_site	patient_id	bcr_patient_uuid	history_of_neoadjuvant_treatment	informed_consent_verified	icd_o_3_site	icd_o_3_histology	icd_10	tissue_prospective_collection_indicator	tissue_retrospective_collection_indicator	days_to_initial_pathologic_diagnosis	age_at_initial_pathologic_diagnosis	year_of_initial_pathologic_diagnosis	stage_event	T	N	M	height	day_of_form_completion	month_of_form_completion	year_of_form_completion	residual_tumor	anatomic_neoplasm_subdivision	primary_lymph_node_presentation_assessment	lymph_node_examined_count	number_of_lymphnodes_positive_by_he	number_of_lymphnodes_positive_by_ihc	preoperative_pretreatment_cea_level	non_nodal_tumor_deposits	circumferential_resection_margin	venous_invasion	lymphatic_invasion	perineural_invasion_present	microsatellite_instability	number_of_loci_tested	number_of_abnormal_loci	kras_gene_analysis_performed	kras_mutation_found	kras_mutation_codon	braf_gene_analysis_performed	braf_gene_analysis_result	synchronous_colon_cancer_present	history_of_colon_polyps
No	FEMALE	Alive	-22265	4122	WHITE	TCGA-DM-A282	DM	A282	E75985CB-357E-4072-B047-EEA37965D70C	No	YES	C18.3	1980-03-01	C18.3	NO	YES	0	60	2000	Stage IIA	3	0	0	153	27	7	2011		Hepatic Flexure	YES	16	0					NO	NO		NO	5	0	YES	NO		YES	Normal	NO	NO
No	FEMALE	Alive	-24514	3920	WHITE	TCGA-DM-A1D9	DM	A1D9	e3b6018c-ab2c-47c5-b183-a295d0110835	No	YES	C18.0	1940-03-01	C18.0	NO	YES	0	67	2000	Stage IIA	3	0	0	153		5	2011		Cecum	YES	28	0					NO	NO		NO	5	0	NO			NO		NO	NO
No	MALE	Alive	-27708	3786	WHITE	TCGA-DM-A1HB	DM	A1HB	8C0894FB-5E78-40AE-BE0B-329CA30F758A	No	YES	C18.4	1980-03-01	C18.4	NO	YES	0	75	2000	Stage IIIB	3	1	0	168		5	2011		Transverse Colon	YES	11	1					NO	NO		YES	5	5	YES	NO		YES	Abnormal	NO	NO
No	FEMALE	Alive	-28875	3625	WHITE	TCGA-DM-A1D0	DM	A1D0	1b0b0533-7c4f-4edd-a75e-8b56f49d54ab	No	YES	C18.7	1940-03-01	C18.7	NO	YES	0	79	2001	Stage IIA	3	0	0	170		5	2011		Sigmoid Colon	YES	10	2					NO	NO		NO	4	0	YES	YES	12	YES	Normal	NO	NO
No	FEMALE	Alive	-26602	3530	WHITE	TCGA-DM-A28E	DM	A28E	85BDC1AC-A1A4-46C2-BC2D-E5FABF5C89E9	No	YES	C18.7	1940-03-01	C18.7	NO	YES	0	72	2001	Stage IIA	3	0	0	150	2	8	2011		Sigmoid Colon	YES	15	0					NO	NO					YES	YES	12	YES	Normal	NO	NO
No	FEMALE	Alive	-26217	3429	WHITE	TCGA-DM-A0X9	DM	A0X9	75ea63a9-357b-4566-bd78-eaa67809decd	No	YES	C18.2	1940-03-01	C18.2	NO	YES	0	71	2001	Stage IIA	3	0	0	170	10	3	2011			YES	16	0					NO	NO		NO	7	0	YES	YES	12	YES	Normal	NO	NO
No	MALE	Alive	-18325	3423	WHITE	TCGA-DM-A28H	DM	A28H	AEC0C661-AFAC-4F7A-8C31-154D743F2499	No	YES	C18.0	1940-03-01	C18.0	NO	YES	0	50	2002	Stage IIIC	3	2	0	178	27	7	2011		Cecum	YES	12	8					NO	NO		NO	6	1	YES	NO		YES	Normal	NO	NO
No	FEMALE	Alive	-18076	3203	WHITE	TCGA-G4-6293	G4	6293	27d9c162-11bb-48fb-a41a-aa05fcb4c1c2	No	YES	C18.4	1940-03-01	C18.4	NO	YES	0	49	2002	Stage III	3	1	0	150	27	6	2011	R0	Transverse Colon	YES	26	1			NO		NO	NO	NO	YES			NO			NO		NO	NO
No	FEMALE	Alive	-16736	3116	WHITE	TCGA-CK-4948	CK	4948	5d73b382-3da3-4220-890e-2095228bbe6c	No	YES	C18.7	1940-03-01	C18.7			0	45	2002	Stage III	3	1	0		30	3	2011	R0	Sigmoid Colon	YES	20	3	0	1.2	YES	1				NO	10	0	NO			NO		NO	NO
Yes	MALE	Dead	-25082	3042	WHITE	TCGA-AZ-6601	AZ	6601	7ad0617e-bc4a-4869-8419-744f04d9b7a3	No	YES	C18.7	1940-03-01	C18.7	NO	YES	0	68	2001	Stage II	3	0	0	162	15	9	2011		Sigmoid Colon	YES	11	0		1.8			YES	YES	YES
No	MALE	Alive	-27428	2835	WHITE	TCGA-DM-A28K	DM	A28K	3E1886A8-2ED2-41EE-8B58-10F5321ADE6F	No	YES	C18.3	1980-03-01	C18.3	NO	YES	0	75	2003	Stage IIA	3	0	0	174	27	7	2011		Hepatic Flexure	YES	17	0					NO	NO		NO	10	0	NO			NO		NO	NO
No	MALE	Dead	-29403	2821	WHITE	TCGA-DM-A1D4	DM	A1D4	849442d3-eb82-416e-9d36-2fc15dfac67a	No	YES	C18.0	1940-03-01	C18.0	NO	YES	0	80	1999	Stage IIA	3	0	0	171		4	2011		Cecum	YES	15	0					NO	NO		NO	5	0	NO			YES	Normal	NO
No	MALE	Alive	-23043	2775	WHITE	TCGA-DM-A28M	DM	A28M	C48E2CE0-3806-4675-92F3-D38FF67C5EFA	No	YES	C18.6	1940-03-01	C18.6	NO	YES	0	63	2003	Stage IIA	3	0	0	172	27	7	2011		Descending Colon	YES	13	0					NO	NO		NO	7	0	YES	YES	12	YES	Normal	NO	NO
Yes	FEMALE	Alive	-28163	2673	WHITE	TCGA-G4-6625	G4	6625	5eed7e8a-c219-4497-a99f-bfc48faca4d8	No	YES	C18.7	1940-03-01	C18.7	NO	YES	0	77	2004	Stage IIA	3	0	0	149	14	7	2011	R0	Sigmoid Colon	YES	18	0		5.5	NO		NO	NO	NO				NO			NO		NO	NO
No	MALE	Alive	-30272	2600	WHITE	TCGA-DM-A1HA	DM	A1HA	56c8b812-ca8e-4eb2-b0fe-f264316789bf	No	YES	C18.2	1940-03-01	C18.2	NO	YES	0	82	2000	Stage IIIC	3	2	0	163		5	2011		Ascending Colon	YES	17	4								NO	5	0	YES	YES	12	YES	Normal	NO	YES
No	MALE	Dead	-27073	2475	WHITE	TCGA-DM-A28C	DM	A28C	F83B909C-DA90-41ED-B532-A2EF9371CFF9	No	YES	C18.7	1940-03-01	C18.7	NO	YES	0	74	2001	Stage IIA	3	0	0	180	27	7	2011		Sigmoid Colon	YES	11	0									0	0	NO			NO		NO	NO
No	FEMALE	Alive	-20103	2289	WHITE	TCGA-G4-6297	G4	6297	622cc1c4-d721-4b5c-a88b-216d6368660b	No	YES	C18.0	1940-03-01	C18.0	NO	YES	0	55	2005	Stage IV	3	2	1		30	6	2011	R0	Cecum	YES	36	6			NO		YES	YES	YES				NO			NO		NO	YES
No	FEMALE	Alive	-28906	2180	WHITE	TCGA-AZ-4681	AZ	4681	6fbc2b46-6762-4778-aa7e-782162c5397c	No	YES	C18.2	1940-03-01	C18.2	NO	YES	0	79	2004	Stage IIA	3	0	0		22	3	2011	R0	Ascending Colon					15.1	YES													YES
No	MALE	Alive	-25318	2077	WHITE	TCGA-G4-6299	G4	6299	23252dca-e836-47a0-b294-758ad60aa259	No	YES	C18.6	1940-03-01	C18.6	NO	YES	0	69	2005	Stage IIIC	3	2	0	130	1	7	2011	R0	Descending Colon	YES	17	8			NO		YES	YES	NO				NO			NO		NO	NO
No	FEMALE	Alive		2038	BLACK OR AFRICAN AMERICAN	TCGA-WS-AB45	WS	AB45	7F6898E2-A840-4AD1-80F7-783F8B766FCC	No	YES	C18.0	1980-03-01	C18.0	NO	YES	0	52	2008	Stage IIA	3	0	X	152	16	7	2014	RX	Cecum	YES	13	0	0			0.05	NO	NO	NO									NO	YES
No	MALE	Dead	-15983	1910	WHITE	TCGA-AZ-5403	AZ	5403	85a57cfe-f1c9-44d9-8b50-022c0d3438d1	No	YES	C18.6	1940-03-01	C18.6	NO	YES	0	43	2000	Stage II	3	0	X		26	8	2011		Sigmoid Colon	YES	12	0		2.3	NO	65	NO	NO	YES
No	FEMALE	Alive	-19800	1882	WHITE	TCGA-G4-6303	G4	6303	264c0d45-078a-4207-a101-71f99bcd237e	No	YES	C18.7	1940-03-01	C18.7	NO	YES	0	54	2006	Stage IV	3	1	1		1	7	2011	R0	Sigmoid Colon	YES	25	1		3.8	YES		YES	YES	NO				YES	NO		NO		NO	NO
No	MALE	Dead	-20493	1881	BLACK OR AFRICAN AMERICAN	TCGA-A6-A567	A6	A567	857A5889-19E7-4208-8362-F1377C408037	No	YES	C18.7	1940-03-01	C18.7	NO	YES	0	56	2007	Stage IV	3	1	1	188	18	4	2013		Sigmoid Colon	YES	41	3		95.8	YES		NO	YES					YES					NO	NO
No	MALE	Dead	-27641	1849	WHITE	TCGA-DM-A28G	DM	A28G	FFA7E03A-4A3C-41F0-937A-4FB862FD2194	No	YES	C18.2	1940-03-01	C18.2	NO	YES	0	75	2001	Stage IIA	3	0	0	170	27	7	2011		Ascending Colon	YES	25	0					NO	NO		NO	6	0	YES	NO		YES	Normal	NO	NO
No	FEMALE	Alive	-16416	1829	BLACK OR AFRICAN AMERICAN	TCGA-SS-A7HO	SS	A7HO	8D0FA506-3F51-4108-8427-7DABF270BCD4	No	YES	C18.0	1940-03-01	C18.0	NO	YES	0	44	2010	Stage IIB	4a	0	0	167	31	3	2015	R0	Cecum	YES	25	0	0	0	NO	1	YES	YES	NO				NO			NO		NO	NO
No	MALE	Alive		1720	ASIAN	TCGA-AD-6889	AD	6889	955464c8-9c62-430c-87b8-107db5c980a8	No	YES	C18.2	1940-03-01	C18.2	NO	YES	0	76	2005	Stage IIA	3	0	0		12	7	2011	R0	Ascending Colon	YES	16	0		7.5			NO	NO					NO			NO
No	FEMALE	Alive	-17321	1715	WHITE	TCGA-AZ-4308	AZ	4308	3d8fd9b2-9aa2-4c81-8843-535ae66d6140	No	YES	C18.7	1940-03-01	C18.7	NO	YES	0	47	2006	Stage IIIB	3	1	0		11	2	2011	R0	Sigmoid Colon	YES	14	3		0.5		1	NO	YES	NO	NO	5	0
No	MALE	Alive	-18252	1705	WHITE	TCGA-AZ-4684	AZ	4684	cac80259-3a26-4a99-b0d3-13454068e6ed	No	YES	C19.9	1940-03-01	C19	NO	YES	0	49	2006	Stage IVA	3	2	1		23	3	2011			YES	12	10	10	8.9	YES	34		YES										YES
No	FEMALE	Alive	-24172	1631	WHITE	TCGA-G4-6304	G4	6304	567ddc8e-2b00-417d-a326-479cb02e08dd	No	YES	C18.4	1940-03-01	C18.4	NO	YES	0	66	2006	Stage IIB	4	0	0		2	8	2011	R0	Transverse Colon	NO	25	0		4.4	NO		NO	NO	NO				NO			NO		NO	NO
Yes	MALE	Alive	-28772	1606	WHITE	TCGA-G4-6628	G4	6628	2c0a725a-e829-4d84-89d9-d0d47f6cfa37	No	YES	C18.0	1940-03-01	C18.0	NO	YES	0	78	2006	Stage I	2	0	0	169	2	8	2011	R0	Cecum	YES	16	0		2.1	NO		NO	NO	NO				NO			NO		NO	NO
No	MALE	Alive	-20903	1595	BLACK OR AFRICAN AMERICAN	TCGA-A6-A56B	A6	A56B	74A0264D-1D31-430D-9A88-E7334C8AA96C	No	YES	C18.7	1940-03-01	C18.7	NO	YES	0	57	2008	Stage IIIB	3	1	0	180	10	4	2013	R0	Sigmoid Colon	YES	25	3		13.2	NO	15	NO	YES					YES			NO		NO	NO
No	FEMALE	Dead	-28182	1503	WHITE	TCGA-AZ-6598	AZ	6598	a8b4284d-cbbb-43e3-897b-d04af4bfba74	No	YES	C18.2	1940-03-01	C18.2	NO	YES	0	77	2000	Stage II	3	0	X		29	8	2011			YES	24	0		7.5			NO	NO	NO
No	FEMALE	Alive	-28982	1492	WHITE	TCGA-CK-4951	CK	4951	2db3c23d-c591-4ea0-b0a8-ed9c4343c80e	No	YES	C18.0	1980-03-01	C18.0			0	79	2007	Stage IIA	3	0	0		29	3	2011	R1	Ascending Colon	YES	30	0	0	6.2	NO	72	YES	NO	NO				NO			NO		NO	YES
No	FEMALE	Alive	-13648	1485	WHITE	TCGA-G4-6307	G4	6307	568dbda7-88b5-4330-881f-dc5d6c7ce4ae	No	YES	C18.7	1940-03-01	C18.7	NO	YES	0	37	2007	Stage IIIB	3	1	0	166	13	7	2011	R0	Sigmoid Colon	YES	17	2		10.2	NO		YES	YES	NO	NO			NO			NO		NO
Yes	MALE	Alive	-29938	1466	WHITE	TCGA-CK-5912	CK	5912	c085da47-d634-491a-80ea-514e5a231f70	No	YES	C18.2	1940-03-01	C18.2			0	81	2006	Stage I	2	0	X			6	2011	RX	Cecum					1.3	NO	140	NO	NO	NO				NO			NO		NO	NO
No	MALE	Alive	-30697	1434	WHITE	TCGA-G4-6627	G4	6627	19089ae0-b590-4649-9d94-a147fa506e32	No	YES	C18.2	1940-03-01	C18.2	NO	YES	0	84	2007	Stage IIA	3	0	0	176	14	7	2011	R0	Ascending Colon	YES	16	0		1.8	NO	6	NO	NO	NO				NO			NO		NO	NO
No	FEMALE	Alive	-18820	1395	WHITE	TCGA-AZ-5407	AZ	5407	b718134c-5231-4f29-a423-7bad17c93fc5	No	YES	C18.0	1940-03-01	C18.0	NO	YES	0	51	2007	Stage I	1	0	0		29	8	2011		Cecum	YES	16	0			NO		NO	NO		NO								YES
No	FEMALE	Alive	-14729	1386	BLACK OR AFRICAN AMERICAN	TCGA-G4-6309	G4	6309	e4be17c8-0855-432c-bb80-28bb24b62f32	No	YES	C18.7	1940-03-01	C18.7	NO	YES	0	40	2007	Stage IIIB	3	1	0	176	2	8	2011	R0	Sigmoid Colon	YES	24	2			NO		NO	NO	NO	YES			NO			NO		NO	NO
No	MALE	Alive	-26163	1359	WHITE	TCGA-G4-6306	G4	6306	303286c2-bc58-4bbb-9171-74cdb1d7f62f	No	YES	C18.2	1940-03-01	C18.2	NO	YES	0	71	2007	Stage X	2	0	0	170	12	7	2011	R0	Ascending Colon	YES	17	0		2.7	NO	15			NO				NO			NO		NO	YES
No	MALE	Dead	-24888	1348	WHITE	TCGA-DM-A1DB	DM	A1DB	d71ae66e-2c8a-4fd8-8b4b-a5a2d456a21d	No	YES	C18.7	1940-03-01	C18.7	NO	YES	0	68	2000	Stage IIA	3	0	0	167		5	2011		Sigmoid Colon	YES	7	0					NO	NO		NO	5	1	YES	NO		YES	Normal	NO
No	MALE	Alive	-22340	1334	WHITE	TCGA-AZ-4315	AZ	4315	de287a25-981d-49f8-81af-fe0300e4cd31	No	YES	C18.0	1940-03-01	C18.0	NO	YES	0	61	2006	Stage IIA	3	0	0		21	3	2011	R0	Cecum	YES	0			1.5	YES	5	NO	NO	NO
No	FEMALE	Alive	-24944	1227	BLACK OR AFRICAN AMERICAN	TCGA-CK-4950	CK	4950	c293a148-a88c-4fb3-b2f4-e64e918044f9	No	YES	C18.0	1980-03-01	C18.0			0	68	2008	Stage IIIB	3	1	0		1	4	2011	R1	Cecum	YES	18	1	0		NO	25	NO	NO	NO				NO			NO		NO	NO
Yes	MALE	Alive	-25243	1205	WHITE	TCGA-G4-6310	G4	6310	14c13b05-abfe-472e-83a9-b28f60e58ad8	No	YES	C18.9	1940-03-01	C18.9	NO	YES	0	69	2008	Stage IIIB	3	1	0	173	6	7	2011	R0	Cecum	YES	66	1			NO	8	NO	NO	NO	NO			NO			NO		YES	NO
No	MALE	Alive	-27870	1200	BLACK OR AFRICAN AMERICAN	TCGA-5M-AATE	5M	AATE	A54B322B-80D3-435C-8D14-25841B741F6C	No	YES	C18.2	1940-03-01	C18.2	NO	YES	0	76	2011	Stage IIA	3	0	0	177	27	1	2015	R0	Ascending Colon	YES	15	0	0	2.91	NO		NO	NO	NO				YES	YES		NO		NO	NO
No	FEMALE	Dead	-25032	1162	WHITE	TCGA-DM-A0XF	DM	A0XF	b823d6e5-54b0-43d3-95e2-9be33dc6f734	No	YES	C18.7	1940-03-01	C18.7	NO	YES	0	68	1999	Stage IIIC	3	2	0	170	15	3	2011			YES	22	4					NO	NO		NO	6	0	YES	YES	13	NO		NO	NO
No	MALE	Alive	-29297	1112	WHITE	TCGA-G4-6311	G4	6311	79d33c28-a7e2-4fca-8be1-a16fb6d68d49	No	YES	C18.2	1940-03-01	C18.2	NO	YES	0	80	2008	Stage III	3	1	X	173.5	12	7	2011	R0	Ascending Colon	YES	37	1		0.9	NO		YES	YES	YES	NO			NO			NO		NO	NO
No	MALE	Dead	-26856	1094	WHITE	TCGA-DM-A28F	DM	A28F	022F39E9-57EE-4B2B-8B3A-8929E3D69A37	No	YES	C18.7	1940-03-01	C18.7	NO	YES	0	73	2002	Stage IIIB	3	1	0	182	27	7	2011		Sigmoid Colon	YES	23	1								NO	7	0	YES	NO		YES	Normal	NO	YES
Yes	FEMALE	Alive	-27958	1031	WHITE	TCGA-G4-6314	G4	6314	abe658e0-33f9-4f57-849b-dec4d20964d6	No	YES	C18.0	1940-03-01	C18.0	NO	YES	0	76	2008	Stage IV	3	2	1	158.5	13	7	2011	R0	Cecum	YES	59	50			YES		YES	YES	NO				YES	NO		YES	Normal	NO	NO
Yes	FEMALE	Alive	-18765	957	WHITE	TCGA-AZ-4313	AZ	4313	1fd75c4d-e74c-410c-a150-814722c6c1cc	No	YES	C18.6	1940-03-01	C18.6	NO	YES	0	51	2007	Stage I	1	0	0		11	2	2011		Descending Colon	YES	13	0		5.9	NO	12	YES	YES	NO
No	MALE	Alive	-24174	937	WHITE	TCGA-G4-6315	G4	6315	ca5b878f-8bff-410a-8e6e-b1c133018c8d	No	YES	C18.6	1940-03-01	C18.6	NO	YES	0	66	2008	Stage IV	3	1	1	170	5	7	2011	R0	Descending Colon	YES	82	1		43.4	NO	1	NO	NO	YES				YES	NO		NO		NO	NO
No	MALE	Alive	-18975	921	BLACK OR AFRICAN AMERICAN	TCGA-RU-A8FL	RU	A8FL	5F6ED48B-3B5A-4D20-8FBF-C9AA3FEEA186	No	YES	C18.0	1940-03-01	C18.0	NO	YES	0	51	2011	Stage IIIB	3	2a	X	187.96	24	1	2014	R0	Cecum	YES	21	5		24.6	NO	65				NO			YES	NO		NO		NO	NO
No	FEMALE	Dead	-28424	899	WHITE	TCGA-AZ-6603	AZ	6603	56d5b0b9-9093-4286-a2c6-7faa9a1680f5	No	YES	C18.7	1940-03-01	C18.7	NO	YES	0	77	2002	Stage X	2	1	X		2	9	2011		Sigmoid Colon	YES	3	0					NO	NO	NO
No	FEMALE	Alive	-18822	894	WHITE	TCGA-G4-6317	G4	6317	cee553c8-460d-436b-b55d-8f41624816cc	No	YES	C18.7	1940-03-01	C18.7	NO	YES	0	51	2008	Stage IIIC	3	2	X	162	12	7	2011	R0	Sigmoid Colon	YES	109	6			NO				NO	NO			YES	NO		NO		NO	NO
Yes	MALE	Dead	-27755	858	WHITE	TCGA-G4-6294	G4	6294	41f8c9fd-ae52-4458-886b-faf37de77dd0	No	YES	C18.0	1940-03-01	C18.0	NO	YES	0	75	2004	Stage IV	3	1	1		27	6	2011	R0	Cecum	YES	10	2			NO		NO	NO	NO				NO			NO		NO	NO
No	FEMALE	Alive	-21399	853	WHITE	TCGA-CK-5913	CK	5913	3758f4f7-ac2f-4f9d-bee2-526196f8129a	No	YES	C18.2	1940-03-01	C18.2			0	58	2008	Stage IIA	3	0	X			6	2011	RX	Cecum					0.6	NO	2	NO	NO	NO	YES	10	9	NO			YES	Normal	NO	NO
No	FEMALE	Alive	-23499	821	BLACK OR AFRICAN AMERICAN	TCGA-QG-A5YV	QG	A5YV	C83D38FC-E011-4F75-A100-96513611F3E9	No	YES	C18.7	1940-03-01	C18.7	NO	YES	0	64	2011	Stage IIIC	4b	1a	X	173	20	6	2013	R0	Sigmoid Colon	YES	33	1		15.04	NO	4	NO	NO	NO				NO			NO		NO	NO
No	MALE	Dead	-28833	805	WHITE	TCGA-DM-A28A	DM	A28A	9B2C325C-1F03-43C7-AD5C-B49C6D205635	No	YES	C18.0	1940-03-01	C18.0	NO	YES	0	78	2001	Stage IIIC	3	2	0	172	27	7	2011		Cecum	YES	15	6					NO	NO		NO	6	1	YES	YES	12	YES	Normal	NO	NO
No	FEMALE	Dead	-20181	758	BLACK OR AFRICAN AMERICAN	TCGA-A6-A566	A6	A566	790266BC-C252-43F4-85D1-1B06EE529CF8	No	YES	C18.6	1980-03-01	C18.6	NO	YES	0	55	2007	Stage IIIB	4	1	0	160	15	4	2013	R0	Descending Colon	YES	13	2						YES					YES	NO				NO	NO
No	MALE	Dead	-23966	743	WHITE	TCGA-DM-A0XD	DM	A0XD	a56f6562-d2af-47b9-bf81-94b3b4893173	No	YES	C18.0	1940-03-01	C18.0	NO	YES	0	65	2000	Stage IIA	3	0	0	160	15	3	2011			YES	11	0					NO	NO		NO	5	0	YES	YES	13	YES	Normal	NO	NO
Yes	FEMALE	Alive	-27020	741	WHITE	TCGA-G4-6586	G4	6586	7570761b-c333-40df-ac8c-9b7f94c58ef9	No	YES	C18.2	1940-03-01	C18.2	NO	YES	0	73	2008	Stage IIA	3	0	0	152.1	14	7	2011	R0	Ascending Colon	YES	17	0			NO		YES	YES	NO				NO			NO		NO	NO
No	MALE	Alive	-22403	699	BLACK OR AFRICAN AMERICAN	TCGA-CM-4746	CM	4746	c0b8c55c-b993-481d-aeea-9ebfa64ee20e	No	YES	C18.7	1940-03-01	C18.7	NO	YES	0	61	2009	Stage I	2	0	0	175	10	1	2011	R0	Sigmoid Colon	YES	17	0		2.2	NO		NO	NO	NO				NO			NO		NO	YES
No	MALE	Dead	-22409	680	WHITE	TCGA-AZ-4682	AZ	4682	e588714a-7753-4c3c-abb6-eaf1aab53ab3	No	YES	C19.9	1940-03-01	C19	NO	YES	0	61	2006	Stage IVA	3	0	1		23	3	2011	R0	Sigmoid Colon	YES	3	0			YES		NO	NO										YES
No	MALE	Alive	-26840	678	WHITE	TCGA-G4-6320	G4	6320	da21e143-dbf6-4ac7-8872-f1d9ae39512d	No	YES	C18.3	1940-03-01	C18.3	NO	YES	0	73	2009	Stage III	3	1	X	193	11	7	2011	R0	Hepatic Flexure	YES	65	2		2.7	NO		YES	YES	NO				NO			NO		NO	NO
No	FEMALE	Dead	-30834	670		TCGA-AA-A02R	AA	A02R	764c97c9-01d3-45cb-86bd-f8a52b5468da	No	YES	C18.0	1940-03-01	C18.0	NO	YES	0	84	2006	Stage IIA	3	0	0		15	6	2011	R0	Cecum	YES	18	0		2.67			YES	YES					NO			NO		NO	NO
No	MALE	Alive	-29586	669	WHITE	TCGA-CK-5914	CK	5914	57b0f89f-1b75-453e-922c-01cd4d44ca49	No	YES	C18.7	1940-03-01	C18.7			0	81	2008	Stage IIIB	3	1	X			6	2011	RX	Sigmoid Colon						NO	25	NO	NO	NO				NO			NO		NO	NO
No	MALE	Alive	-31329	648	WHITE	TCGA-A6-2671	A6	2671	565e2726-4942-4726-89d3-c5e3797f7204	No	YES	C18.7	1940-03-01	C18.7	YES	NO	0	85	2009	Stage IV	3	2	1	182.8	28	1	2011	R0	Sigmoid Colon	YES	27	3		17.4	YES		YES	YES					NO			NO		NO	YES
Yes	FEMALE	Alive	-21532	644	WHITE	TCGA-G4-6588	G4	6588	93690a96-421c-4c59-85ba-fa6dd538c721	No	YES	C18.0	1940-03-01	C18.0	NO	YES	0	58	2009	Stage IIA	3	0	0	166	11	7	2011	R0	Cecum	NO	15	0		2.8	NO		NO	NO	NO	YES			NO			NO		NO	YES
No	FEMALE	Dead	-26024	643	WHITE	TCGA-CK-5916	CK	5916	38d65618-4857-490e-86b3-0a3f772a9f60	No	YES	C18.2	1940-03-01	C18.2			0	71	2003	Stage I	1	0	0			6	2011	RX	Cecum					3.2	NO		NO	YES	NO				NO			NO		NO	YES
No	MALE	Alive	-22891	607	WHITE	TCGA-CM-4751	CM	4751	e3ca9046-9634-4332-b19f-88b18110f941	No	YES	C18.0	1940-03-01	C18.0	NO	YES	0	62	2009	Stage IIIB	3	1b	0	183	8	8	2011	R0	Cecum	YES	48	3		4.2	NO		YES	YES	YES				NO			NO		NO	NO
No	FEMALE	Alive	-26820	595	WHITE	TCGA-A6-2679	A6	2679	0f74d992-00da-4728-9564-086ca1b95921	No	YES	C18.2	1940-03-01	C18.2	YES	NO	0	73	2009	Stage IIB	3	0		165.1	14	1	2011	R0	Ascending Colon	YES	16	0	0	15.7	NO		NO	NO					NO			NO		NO	YES
Yes	FEMALE	Alive	-21921	572	WHITE	TCGA-G4-6321	G4	6321	e7dbfca1-9657-4952-8e0d-dec6373dda5b	No	YES	C18.0	1940-03-01	C18.0	NO	YES	0	60	2009	Stage III	2	1	X	178.2	13	7	2011	R0	Cecum	YES	44	3		3.4	NO	110	NO	NO	NO	YES			NO			NO		NO	YES
No	MALE	Dead	-32302	570	WHITE	TCGA-DM-A1D6	DM	A1D6	eb191e71-4b6e-4c8d-8348-519be5a1e657	No	YES	C18.5	1980-03-01	C18.5	NO	YES	0	88	2000	Stage IIA	3	0	0	173		5	2011		Splenic Flexure	YES	6	0					NO	NO		NO	5	0	YES	YES	12	YES	Normal	NO	NO
Yes	FEMALE	Alive	-26929	552	WHITE	TCGA-A6-2681	A6	2681	7d8eab0a-e6c8-4449-9ebf-50c41db94a06	No	YES	C18.9	1940-03-01	C18.9	YES	NO	0	73	2009	Stage IIA	3	0	0	170.1	14	1	2011	R0	Cecum	YES	23	0	0	2.4	NO		NO	NO					NO			NO		NO	NO
No	MALE	Alive	-23825	547	WHITE	TCGA-G4-6322	G4	6322	b3fea9bb-53f9-4ddb-922d-b570562d7a7d	No	YES	C18.6	1980-03-01	C18.6	NO	YES	0	65	2009	Stage IIIB	3	1	X	182	13	7	2011	R0	Descending Colon	YES	26	2		4.2	NO		YES	YES	NO				NO			NO			NO
Yes	FEMALE	Alive	-25143	541	WHITE	TCGA-A6-2677	A6	2677	d976782c-90c1-421d-b83c-7fc2617e2709	No	YES	C18.2	1940-03-01	C18.2	YES	NO	0	68	2009	Stage IIIC	3	2	0	160	21	10	2010	R0	Cecum	YES	30	5		27.4	NO		NO	YES					NO			NO		NO	NO
No	FEMALE	Alive	-16980	534	WHITE	TCGA-CK-4947	CK	4947	73f9681a-f9ef-4880-bd16-93624fd117c6	No	YES	C18.7	1940-03-01	C18.7			0	46	2003	Stage IIIB	4	1	0		31	3	2011	RX	Sigmoid Colon	YES	12	3	0	2.5	NO								NO			NO		NO	NO
No	FEMALE	Alive	-22617	526	BLACK OR AFRICAN AMERICAN	TCGA-QG-A5YX	QG	A5YX	300FFF5A-0F61-402D-B845-3938BA7B1294	No	YES	C18.7	1940-03-01	C18.7	NO	YES	0	61	2011	Stage IIA	3	0	X	163	20	6	2013	R0	Sigmoid Colon	YES	13	0		2.04	NO	25	YES	NO	NO				NO			NO		NO	NO
No	MALE	Alive	-26292	523	WHITE	TCGA-A6-2674	A6	2674	57cdaa1c-4e94-4a28-ab3b-300c0457555f	No	YES	C18.7	1980-03-01	C18.7	YES	NO	0	71	2009	Stage IV	3	2	1	175.2	15	10	2010	R0	Sigmoid Colon	YES	20	7	0	32.8	YES		YES	NO					NO			NO		NO	NO
No	FEMALE	Alive	-26533	522	BLACK OR AFRICAN AMERICAN	TCGA-A6-2680	A6	2680	ff1407c6-9174-4bae-a19b-d34ca71b898c	No	YES	C18.3	1940-03-01	C18.3	YES	NO	0	72	2009	Stage II	3	0	0	151	19	1	2011	R0	Hepatic Flexure	YES	34	0		3.2	NO		NO	NO					NO			NO		NO
No	FEMALE	Alive	-32354	518	WHITE	TCGA-CK-6751	CK	6751	7a70f061-9a6f-408e-a416-7f5295ceba3b	No	YES	C18.2	1980-03-01	C18.2			0	88	2002	Stage I	2	0	X			8	2011	RX	Ascending Colon					1.3	NO		NO	NO	NO				NO			NO		NO	NO
No	MALE	Alive	-28813	515	WHITE	TCGA-A6-2675	A6	2675	07dc5a1d-64b7-42ba-928e-9753bd533c1e	No	YES	C18.7	1940-03-01	C18.7	YES	NO	0	78	2009	Stage IIA	3	0	X	160	30	6	2011	R0	Sigmoid Colon	YES	11	0			NO		NO	NO					NO			NO		NO	NO
No	MALE	Alive	-30908	506	WHITE	TCGA-AZ-4615	AZ	4615	bf69a4ce-ec7e-4752-a86d-dcc80e3c9a57	No	YES	C18.0	1940-03-01	C18.0	NO	YES	0	84	2009	Stage IIIB	3	1	0	170	22	3	2011	RX		YES	18	1		2.1		50	YES	YES	NO				YES	NO				YES
No	FEMALE	Alive	-30237	503	WHITE	TCGA-A6-2672	A6	2672	b612d491-7442-4119-a53c-5ebcc35c31f4	No	YES	C18.2	1940-03-01	C18.2	YES	NO	0	82	2009	Stage IIIB	3	1	0	157	4	10	2010	R0		YES	29	1		3.4	NO		YES	YES					NO			NO		NO	YES
No	FEMALE	Dead	-18621	496	BLACK OR AFRICAN AMERICAN	TCGA-AY-4070	AY	4070	6baf61b6-ae5b-42f0-adc9-0d26fda231f7	No	YES	C18.2	1940-03-01	C18.2	NO	YES	0	50	2007	Stage IIIC	3	2	0	160	18	11	2010	R1	Cecum	YES	15	5	0	67.5	NO		YES	YES	YES				YES	NO		NO		NO	NO
No	FEMALE	Dead	-12526	494	BLACK OR AFRICAN AMERICAN	TCGA-A6-A565	A6	A565	DD7A53EE-CB08-40C4-9935-51D1CA17E9E8	No	YES	C18.4	1980-03-01	C18.4	NO	YES	0	34	2008	Stage IIIC	3	2	X	150	12	4	2013	RX	Transverse Colon	YES	41	13		71.5	YES		YES	YES					YES					NO	NO
No	FEMALE	Alive	-29623	488	WHITE	TCGA-A6-2686	A6	2686	19d1a5fc-3ce9-4e43-a364-a4150bcf911b	No	YES	C18.9	1940-03-01	C18.9	YES	NO	0	81	2009	Stage IIA	3	0	0	155	19	1	2011	R0	Cecum	YES	33	0		2.2	NO		NO	NO					NO			NO		NO	NO
No	FEMALE	Alive	-16802	487	WHITE	TCGA-CM-6164	CM	6164	6a4031c6-ee88-48be-81a5-a522720edd02	No	YES	C18.7	1940-03-01	C18.7	NO	YES	0	46	2009	Stage IIA	3	0	0	150	19	7	2011	R0	Sigmoid Colon	YES	14	0		9.6	NO		YES	NO	YES				NO			NO		NO	NO
No	FEMALE	Alive	-17826	475	WHITE	TCGA-CK-4952	CK	4952	5342e2e8-1465-4f7b-9450-ef27280f80c7	No	YES	C18.2	1980-03-01	C18.2			0	48	2007	Stage IIIC	4	2	0		31	3	2011	RX	Ascending Colon	YES	31	5	0		NO	21	NO	NO	NO	NO	10	0	NO			NO		NO	NO
No	FEMALE	Alive	-20871	472	WHITE	TCGA-A6-2683	A6	2683	fafd4576-0709-49e1-926f-ad1ee09907ec	No	YES	C18.2	1940-03-01	C18.2	YES	NO	0	57	2009	Stage IV	4	0	1	166.3	18	10	2010	R0	Ascending Colon	YES	25	0	0	2614	NO		NO	NO		NO	4	0	YES	YES	12	NO		NO	YES
No	FEMALE	Alive	-17757	464	BLACK OR AFRICAN AMERICAN	TCGA-A6-2685	A6	2685	e5921d6b-51cf-44be-b295-610cf7c3a69a	No	YES	C18.9	1940-03-01	C18.9	YES	NO	0	48	2009	Stage IIA	3	0	0	171	2	2	2011	R0	Sigmoid Colon	YES	29	0		29.5	NO		NO	NO					NO			NO		NO
No	MALE	Alive	-27184	462	WHITE	TCGA-A6-5656	A6	5656	eb4e4e09-98b3-4e85-8dd2-75676ff2af14	No	YES	C18.7	1940-03-01	C18.7	YES	NO	0	74	2010	Stage I	2	0	0	179	15	8	2011		Sigmoid Colon	YES	16	0		5.1	NO		NO	NO					NO			NO		NO	YES
No	MALE	Alive	-30505	456	WHITE	TCGA-D5-5537	D5	5537	ae6b315f-3f78-4695-adfa-48b0bbab2c89	No	YES	C18.9	1940-03-01	C18.9	YES	NO	0	83	2010	Stage X	3	2	X	168	28	11	2011	RX	Ascending Colon	YES	10	7					NO	NO	NO				NO			NO		NO	NO
No	MALE	Alive	-22367	449	BLACK OR AFRICAN AMERICAN	TCGA-QG-A5Z2	QG	A5Z2	84959E50-17F5-4F2B-8E0C-5EBB139D2C3A	No	YES	C18.0	1940-03-01	C18.0	NO	YES	0	61	2012	Stage I	2	0	0	183	20	6	2013	R0	Cecum	YES	23	0		1.52			NO	NO	NO				NO			NO		NO	NO
No	FEMALE	Alive	-27403	447	WHITE	TCGA-A6-2676	A6	2676	89a6384e-1cea-440b-9f17-d57cb0805174	No	YES	C18.9	1940-03-01	C18.9	YES	NO	0	75	2009	Stage IIB	4	0	0	154.9	25	10	2010	R0	Cecum	YES	15	0		6.3	NO		NO	NO					NO			NO		NO	NO
Yes	MALE	Dead	-29097	442	WHITE	TCGA-A6-4105	A6	4105	95d4f0c4-5997-4ffb-b876-0ddfeee972bb	No	YES	C18.2	1940-03-01	C18.2	YES	NO	0	79	2010	Stage IIA	3	0	0	180.3	24	6	2011		Ascending Colon	YES	19	0			NO		NO	NO		NO	5	0	NO			NO		NO	NO
No	FEMALE	Alive	-29460	441	WHITE	TCGA-AU-3779	AU	3779	fb4cc403-694c-421f-b360-3108b6d57ad5	No	YES	C18.7	1940-03-01	C18.7	YES	NO	0	80	2010	Stage IIA	3	0	0	157	28	12	2010	R0	Rectosigmoid Junction	YES	21	0	0		NO	35	NO	NO	NO	NO	0		NO			NO		NO	YES
No	FEMALE	Alive	-16030	437	WHITE	TCGA-A6-2678	A6	2678	3a785e32-7960-4c72-84c4-fb42c4dd86f1	No	YES	C18.4	1940-03-01	C18.4	YES	NO	0	43	2009	Stage IIIB	3	1	0	171	25	10	2010	R0	Transverse Colon	YES	26	2		13.5	NO		NO	YES		NO	4	0	NO			NO		NO	NO
No	MALE	Dead	-25084	427	WHITE	TCGA-DM-A288	DM	A288	143F2DD6-A280-41C5-9242-442EF91B73EC	No	YES	C18.0	1980-03-01	C18.0	NO	YES	0	68	2001	Stage IIIC	3	2	0	170	27	7	2011		Cecum	YES	22	4					NO	NO		NO	6	0	YES	YES	13	NO		NO	NO
No	MALE	Alive	-16512	424	WHITE	TCGA-A6-2670	A6	2670	65bb7520-f055-43a8-b735-1152fa2c9e04	No	YES	C18.7	1940-03-01	C18.7	YES	NO	0	45	2009	Stage IIA	3	0	0	175.3	14	10	2010	R0	Sigmoid Colon	YES	22				NO		NO	NO					NO			NO		NO	YES
No	FEMALE	Alive	-17807	424	WHITE	TCGA-CM-6166	CM	6166	aedde4a5-6520-40b9-9721-c9b826490b7a	No	YES	C18.2	1940-03-01	C18.2	NO	YES	0	48	2010	Stage I	2	0	0	153	19	7	2011	R0	Ascending Colon	YES	33	0		1.3	NO		NO	NO	NO				NO			NO		NO	NO
Yes	MALE	Dead	-25683	424	WHITE	TCGA-A6-2682	A6	2682	77a44132-af22-4115-9fa2-78f2f74bf687	No	YES	C18.9	1940-03-01	C18.9	YES	NO	0	70	2009	Stage IV	4b	1	1	180	28	1	2011	R0		YES	13	2		2.8	YES		YES	YES					YES	YES	12	NO		NO	YES
No	FEMALE	Alive	-20391	399	BLACK OR AFRICAN AMERICAN	TCGA-QG-A5YW	QG	A5YW	9F45A227-1FD5-478C-A194-4A5C61B68CC3	No	YES	C18.0	1940-03-01	C18.0	NO	YES	0	55	2011	Stage IIIC	3	2b	X	170	20	6	2013	R0	Cecum	YES	15	11		11.37	YES	165	NO	NO	NO				NO			NO		NO	NO
No	MALE	Alive	-26543	393	WHITE	TCGA-CM-5348	CM	5348	b89267a4-0e6b-401e-85b0-e66775858aa6	No	YES	C18.0	1940-03-01	C18.0	NO	YES	0	72	2010	Stage IIIB	3	1a	0	163	3	5	2011	R0	Cecum	YES	19	1		3.6	NO		NO	YES	YES				NO			NO		NO	YES
No	FEMALE	Alive	-27708	387	WHITE	TCGA-A6-2684	A6	2684	49929108-023e-4d35-b26d-50ab4d3ae581	No	YES	C18.9	1940-03-01	C18.9	YES	NO	0	75	2009	Stage I	2	0	0	163	24	1	2011	R0	Cecum	YES	33	0			NO		NO	NO					NO			NO		NO	YES
No	FEMALE	Dead	-18311	383	WHITE	TCGA-DM-A1D8	DM	A1D8	92c043b6-8d53-4c1c-808a-c4be5e2926e6	No	YES	C18.2	1940-03-01	C18.2	NO	YES	0	50	2000	Stage X	3	1		158		5	2011		Ascending Colon	YES	15	1								NO	5	0	YES	YES	13	YES	Normal	NO	NO
No	MALE	Dead	-23581	368	BLACK OR AFRICAN AMERICAN	TCGA-AZ-6600	AZ	6600	aee20b98-df51-4ead-86cc-0d5f60a74b90	No	YES	C18.2	1940-03-01	C18.2	NO	YES	0	64	2001	Stage IV	4	1	1		30	8	2011		Hepatic Flexure	YES	10	1		20.1			YES	YES	YES
No	MALE	Alive	-23920	367	BLACK OR AFRICAN AMERICAN	TCGA-A6-5657	A6	5657	dbbee8f5-d83d-4195-85cf-f89d327da0a9	No	YES	C18.9	1940-03-01	C18.9	YES	NO	0	65	2010	Stage IIIB	3	1	0	172	31	5	2011	R0		YES	42	1		1.5	NO		NO	YES					NO			NO		NO	NO
No	MALE	Alive	-29426	362	BLACK OR AFRICAN AMERICAN	TCGA-A6-5664	A6	5664	f88c0259-58ff-4bcc-a777-7705cdbd8213	No	YES	C18.2	1940-03-01	C18.2	YES	NO	0	80	2010	Stage IIIC	4a	2a	X	180.3	31	8	2011		Cecum	YES	18	5		17.4	YES		YES	YES		NO	5	0	NO			NO		NO	YES
No	MALE	Dead	-29704	357	WHITE	TCGA-AZ-6606	AZ	6606	c8d6fe73-3504-42a5-9723-e1916fba8208	No	YES	C18.0	1940-03-01	C18.0	NO	YES	0	81	2009	Stage IV	4	2	1		2	9	2011		Cecum	YES	17	10		10.6			YES	YES	YES
No	MALE	Alive	-26803	342	BLACK OR AFRICAN AMERICAN	TCGA-A6-5660	A6	5660	0dc41cd5-0672-407c-9b4a-0f5f3970aa54	No	YES	C18.2	1940-03-01	C18.2	YES	NO	0	73	2010	Stage IIIC	3	2b	0	170	31	5	2011		Cecum	YES	23	11		0.8	YES		YES	YES					NO			NO		NO	NO
No	FEMALE	Alive	-24867	335	WHITE	TCGA-CM-5349	CM	5349	227f945f-76fd-4a63-9609-d4e730a3d22a	No	YES	C18.0	1940-03-01	C18.0	YES	NO	0	68	2010	Stage IIA	3	0	0	156	3	5	2011	R0	Cecum	YES	21	0		3	NO		NO	NO	NO				NO			NO		NO	NO
No	FEMALE	Alive	-23253	335	WHITE	TCGA-CM-5861	CM	5861	9743d31a-ea8f-4847-87d2-ebf77cc5983d	No	YES	C18.0	1940-03-01	C18.0	YES	NO	0	63	2010	Stage IIA	3	0	0	164	18	7	2011	R0	Cecum	YES	28	0		3.2	NO		NO	NO	YES				NO					NO	NO
No	MALE	Dead	-15450	334	BLACK OR AFRICAN AMERICAN	TCGA-NH-A50U	NH	A50U	9D68516E-7E5C-403E-8ACA-EA1ABE0D6014	No	YES	C18.0	1980-03-01	C18.0	YES	NO	0	42	2012	Stage IVA	4a	0	1a	172.7	8	1	2014	R0	Cecum	YES	17	0			NO	5	NO	NO	YES				YES	YES	12	NO		NO
No	FEMALE	Alive	-19624	333	WHITE	TCGA-A6-3807	A6	3807	5116e3b4-2bac-40f5-8046-b9c1783faaa5	No	YES	C18.7	1940-03-01	C18.7	YES	NO	0	53	2009	Stage IIIC	3	2	0	163	26	10	2010	R0	Sigmoid Colon	YES	24	5		45	NO		YES	YES		NO	5	0	NO			NO		NO	NO
No	FEMALE	Alive	-14756	320	WHITE	TCGA-A6-5667	A6	5667	28d03569-8717-40da-8989-70baf2b18f9f	No	YES	C18.7	1940-03-01	C18.7	YES	NO	0	40	2010	Stage IIIB	3	1a	X	175	27	6	2011	R0	Sigmoid Colon	YES	48	1		36.3	NO		NO	YES		NO	4	0	NO			NO		NO
No	FEMALE	Alive	-26274	314	WHITE	TCGA-A6-3809	A6	3809	8632579e-d318-4dab-9994-d3945afc42ab	No	YES	C18.9	1980-03-01	C18.9	YES	NO	0	71	2009	Stage IIB	4	0	0	160	29	10	2010	R0	Transverse Colon	YES	24	0			NO		NO	NO		YES	5	5	NO			NO		NO	NO
No	FEMALE	Alive	-29446	306	BLACK OR AFRICAN AMERICAN	TCGA-A6-5661	A6	5661	4beee9d4-ee52-4fed-bcc4-d300f5ddd4d0	No	YES	C18.2	1940-03-01	C18.2	YES	NO	0	80	2010	Stage IIA	3	0	0	170	27	5	2011	R0	Ascending Colon	YES	21	0		4.1	NO		NO	NO		YES	5	5	NO			NO		NO	YES
No	MALE	Alive	-16344	304	WHITE	TCGA-CM-5860	CM	5860	96e013d9-8e89-46a7-8d07-bae95af36708	No	YES	C18.2	1940-03-01	C18.2	YES	NO	0	44	2010	Stage IIA	3	0	0	182	11	7	2011	R0	Ascending Colon	YES	44	0		3	NO		YES	NO	YES				NO			NO		NO	NO
No	FEMALE	Alive	-22127	304	WHITE	TCGA-CM-5863	CM	5863	cc1d6ad3-b60d-482e-8fa4-0af26823007d	No	YES	C18.2	1980-03-01	C18.2	YES	NO	0	60	2010	Stage IIIB	3	1b	0	150	26	7	2011	R0	Ascending Colon	YES	12	3		4.7	YES		YES	NO	YES				NO			NO		NO	NO
No	FEMALE	Alive	-14426	304	WHITE	TCGA-CM-5344	CM	5344	b6202d8d-dd3c-4fa2-9242-6e55759846af	No	YES	C18.7	1940-03-01	C18.7	YES	NO	0	39	2010	Stage IIIB	3	1b	0	156	3	5	2011	R0	Sigmoid Colon	YES	108	3		1.9	NO		NO	YES	YES	NO	5	0	NO			NO		NO	YES
No	FEMALE	Alive	-21672	304	WHITE	TCGA-CM-5868	CM	5868	4aadf2a2-ce1e-4f94-b146-59292e83e7fd	No	YES	C18.7	1940-03-01	C18.7	YES	NO	0	59	2010	Stage IVA	4a	1a	1a	171	18	7	2011	R0	Sigmoid Colon	YES	17	1		93	YES		YES	YES	YES				YES	NO		YES	Normal	NO	NO
No	MALE	Alive	-16873	297	WHITE	TCGA-A6-5662	A6	5662	960d278c-c87d-42dc-ad28-42e010d8f0f1	No	YES	C18.5	1940-03-01	C18.5	YES	NO	0	46	2010	Stage IVA	3	2	1	180	2	6	2011		Splenic Flexure	YES	13	7			YES		YES	YES		NO	5	0	YES	YES	12	NO		NO	NO
No	FEMALE	Alive	-30914	295	BLACK OR AFRICAN AMERICAN	TCGA-QL-A97D	QL	A97D	D5A1F43E-25A7-47F5-B63E-43714F9F732A	No	YES	C18.2	1940-03-01	C18.2	NO	YES	0	84	2012	Stage I	2	0	X		20	3	2014		Cecum	YES	13	0
No	FEMALE	Dead	-14852	290	BLACK OR AFRICAN AMERICAN	TCGA-5M-AAT6	5M	AAT6	CE00896A-F7D2-4123-BB95-24CB6E53FC32	No	YES	C18.2	1940-03-01	C18.2	NO	YES	0	40	2009	Stage IV	4a	2b	1a	162	27	1	2015	R2	Transverse Colon	YES	11	10	0	2.61	NO		YES	YES	YES				NO					NO	NO
No	MALE	Alive	-26890	287	WHITE	TCGA-D5-6536	D5	6536	e83e5700-f968-4978-bb78-56a83936ce8c	No	YES	C18.9	1940-03-01	C18.9	YES	NO	0	73	2010	Stage IIA	3	0	0	165	9	6	2011	R0	Sigmoid Colon	YES	14	0			NO	11	NO	NO	YES				NO			NO		YES
No	FEMALE	Alive	-30915	286	WHITE	TCGA-A6-5665	A6	5665	4c6c8d3d-e4a3-490a-9211-cfbe7e6ee25b	No	YES	C18.2	1940-03-01	C18.2	YES	NO	0	84	2010	Stage IIA	3	0	0	157	20	5	2011	R0	Ascending Colon	YES	25	0		19	NO		NO	YES		YES	5	5	NO			YES	Abnormal	NO	NO
No	MALE	Alive	-30028	286	WHITE	TCGA-A6-5659	A6	5659	98d45099-feae-4dad-aa38-ec03fed6d999	No	YES	C18.2	1940-03-01	C18.2	YES	NO	0	82	2010	Stage I	2	0	0	180	26	5	2011	R0	Cecum	YES	26	0		2.9	NO		NO	NO					NO			NO		NO	NO
No	MALE	Alive	-26666	279	WHITE	TCGA-A6-3808	A6	3808	4f9775f2-b663-4daf-aa9e-50915cae9407	No	YES	C18.9	1940-03-01	C18.9	YES	NO	0	73	2009	Stage IIA	3	0	0	180.3	11	10	2010	R0	Cecum	YES	24	0			NO		NO	NO		NO	4	0	NO			NO		NO	YES
No	MALE	Alive	-19591	271	WHITE	TCGA-D5-6530	D5	6530	f89bbd17-c732-4847-b71c-a8627a702747	No	YES	C18.0	1940-03-01	C18.0	YES	NO	0	53	2010	Stage I	2	0	0	182	9	6	2011	R0		YES	15	0		3.5	NO	40	NO	NO	YES				NO			NO
No	MALE	Alive	-25394	260	WHITE	TCGA-D5-6529	D5	6529	9c34830b-4d7f-4b41-9659-fbfc36c145c9	No	YES	C18.9	1940-03-01	C18.9	YES	NO	0	69	2010	Stage IIA	3	0	0	176	9	6	2011	R0		YES	19	0		8.4	NO	50	NO	NO	YES				NO			NO
No	FEMALE	Alive	-25758	254	WHITE	TCGA-G4-6295	G4	6295	e17959bd-045d-4540-b43a-c3863e8ff3c0	No	YES	C18.0	1940-03-01	C18.0	NO	YES	0	70	2004	Stage II	3	0	0		28	6	2011		Cecum	YES	23	0			NO		NO	NO	NO	NO			NO			NO		NO	NO
No	MALE	Alive	-20641	253	WHITE	TCGA-A6-6648	A6	6648	65056295-8fcd-4f82-a3c9-a5acd79521fe	No	YES	C18.6	1940-03-01	C18.6	YES	NO	0	56	2010	Stage IVA	3	0	1a	182.8	16	6	2011			YES	21	0		2.5	NO		NO	NO		NO	5	0	YES	NO		NO		NO
No	FEMALE	Alive	-20110	249	WHITE	TCGA-A6-6651	A6	6651	0ec6ed47-db99-4273-9823-ffbde6a77091	No	YES	C18.9	1940-03-01	C18.9	YES	NO	0	55	2010	Stage IIIB	3	1b	X	162.6	7	9	2011		Transverse Colon	YES	33	2		0.4	NO		NO	YES					NO			NO		NO	YES
No	MALE	Alive	-22999	247	WHITE	TCGA-A6-3810	A6	3810	b728e6e8-a0e4-496b-904c-6f07c12e901f	No	YES	C18.9	1940-03-01	C18.9	YES	NO	0	62	2009	Stage IIA	3	0	0	175	19	10	2010	R0	Sigmoid Colon	YES	30	0	0	1.7	NO		NO	NO					NO			NO		NO	YES
No	FEMALE	Alive	-29194	246	WHITE	TCGA-D5-6538	D5	6538	a117ace8-ac5a-48d8-8aee-3024d6f0f873	No	YES	C18.3	1940-03-01	C18.3	YES	NO	0	79	2010	Stage IIIB	3	2	0	152	13	5	2011	R0	Hepatic Flexure	YES	14	10	0	23.5	NO		YES	NO	NO				NO					NO	NO
No	MALE	Alive	-28514	244	WHITE	TCGA-A6-5666	A6	5666	25c3201a-3dd5-4edf-ad09-104e5c10663e	No	YES	C18.9	1940-03-01	C18.9	YES	NO	0	78	2010	Stage IIC	4b	0	0	193	26	5	2011		Sigmoid Colon	YES	30	0		3.5	YES		NO	NO					NO			NO		NO	NO
No	FEMALE	Alive	-12478	244	WHITE	TCGA-CM-4750	CM	4750	c777a777-373a-4773-9566-6c373261f00a	No	YES	C19.9	1940-03-01	C19	NO	YES	0	34	2010	Stage IIIA	1	1b	0	173	24	1	2011	R0		YES	52	2		1	NO	4	NO	YES	NO				NO			NO		NO	YES
No	MALE	Alive	-17198	244	WHITE	TCGA-CM-4747	CM	4747	56eb96a4-d2c2-42fb-b26c-1a80012bcb8e	No	YES	C18.0	1940-03-01	C18.0	NO	YES	0	47	2010	Stage IVA	4a	1b	1a	188	23	12	2010	R0	Cecum	YES	29	2		2.6	YES		NO	YES	YES				NO			NO		NO	YES
No	MALE	Alive	-24564	243	BLACK OR AFRICAN AMERICAN	TCGA-CM-6169	CM	6169	8e87ddca-f43e-4c6f-9d5b-430b666a7f6c	No	YES	C18.0	1940-03-01	C18.0	YES	NO	0	67	2010	Stage IIA	3	0	0	176	19	7	2011	R0	Cecum	YES	19	0		4.6	NO		YES	YES	YES				NO			NO		NO	NO
No	FEMALE	Alive	-26663	242	WHITE	TCGA-CM-6170	CM	6170	9d8c4693-8e36-473b-bb34-a7cdc04dd223	No	YES	C18.6	1940-03-01	C18.6	YES	NO	0	73	2010	Stage I	2	0	0	145	19	7	2011	R0	Descending Colon	YES	12	0		0.8	NO		NO	NO	NO				NO			NO		NO	YES
No	FEMALE	Alive	-22778	241	WHITE	TCGA-D5-6534	D5	6534	d259eeb2-d15e-436d-9d37-2d0b7658bc91	No	YES	C18.9	1980-03-01	C18.9	YES	NO	0	62	2010	Stage IIA	3	0	0	170	9	6	2011	R0	Ascending Colon	YES	22	0		0.9	NO		NO	NO	YES				NO			NO			YES
No	FEMALE	Dead	-25649	236	WHITE	TCGA-DM-A280	DM	A280	6775CE57-B4CF-425C-A898-061BB9A8A1A8	No	YES	C18.2	1980-03-01	C18.2	NO	YES	0	70	1998	Stage IIA	3	0	0	159	27	7	2011		Ascending Colon	YES	10	0					NO	NO		NO	5	0	YES	YES	12	YES	Normal	NO	NO
No	FEMALE	Alive	-19904	235	BLACK OR AFRICAN AMERICAN	TCGA-AY-A71X	AY	A71X	D4DA3298-3A02-44A6-BDCD-D260F38E520B	No	YES	C18.0	1940-03-01	C18.0	YES	NO	0	54	2013	Stage I	2	0	0	164	9	12	2013	R0	Cecum	YES	28	0		4.8	NO		NO	NO	NO	NO			NO			NO		NO	NO
No	FEMALE	Alive	-21064	231	WHITE	TCGA-A6-4107	A6	4107	b079a153-62f9-4026-a2f8-a1390168bbb9	No	YES	C18.2	1940-03-01	C18.2	YES	NO	0	57	2010	Stage IIIB	3	1b	0	154	4	2	2011	R0	Ascending Colon	YES	28	2		1.6	NO		NO	YES		NO	5	0	NO			NO		NO	NO
No	FEMALE	Alive	-23870	230	BLACK OR AFRICAN AMERICAN	TCGA-AY-5543	AY	5543	14cc6f5b-5692-471e-98b4-ae200b3d8fed	No	YES	C18.2	1940-03-01	C18.2	YES	NO	0	65	2010	Stage IVA	3	1a	1		7	4	2011	R0	Ascending Colon	YES	24	1			YES		NO	NO	NO	NO			NO			NO		NO	NO
No	FEMALE	Dead	-26169	228	WHITE	TCGA-DM-A1DA	DM	A1DA	f4a804d3-b5c4-4da5-800f-6e5757ecfa1c	No	YES	C18.0	1940-03-01	C18.0	NO	YES	0	71	1999	Stage IIIC	3	2	0	163		5	2011		Cecum	YES	13	5								NO	5	1	YES	NO		YES	Normal	NO
No	MALE	Alive	-19509	214	WHITE	TCGA-CM-4748	CM	4748	cd845618-4cc4-49c2-9055-c171d4c24ee1	No	YES	C18.4	1980-03-01	C18.4	NO	YES	0	53	2010	Stage IIIB	4a	1a	0	176	10	1	2011	R0	Transverse Colon	YES	23	1		2	YES		YES	YES	NO				NO			NO		YES	YES
No	MALE	Alive	-25506	214	WHITE	TCGA-CM-4744	CM	4744	cc15469c-7bad-4e86-9da3-ae0c72e9d380	No	YES	C18.0	1940-03-01	C18.0	NO	YES	0	69	2010	Stage I	2	0	0	183	24	1	2011	R0	Cecum	YES	28	0		0.9	NO		YES	YES	NO				NO			NO		NO	YES
No	MALE	Alive	-27302	212	WHITE	TCGA-CM-6165	CM	6165	f4e047a5-bdb2-4bc2-aff0-e0f45bcc9062	No	YES	C18.7	1940-03-01	C18.7	YES	NO	0	74	2010	Stage IIA	3	0	0	189	19	7	2011	R0	Sigmoid Colon	YES	20	0		1.9	NO		NO	NO	NO				NO			NO		NO	NO
No	FEMALE	Alive	-25902	212	WHITE	TCGA-CM-6172	CM	6172	40c217ee-429f-41f4-adc6-db9186622b17	No	YES	C18.7	1940-03-01	C18.7	YES	NO	0	70	2010	Stage IIIB	3	1a	0	151	26	7	2011	R0	Sigmoid Colon	YES	17	1		2.8	NO		NO	NO	NO				NO			NO		NO	NO
No	FEMALE	Alive	-17624	212	WHITE	TCGA-CM-6162	CM	6162	ec3f3f11-75df-4fcc-ba03-f19aca907645	No	YES	C18.2	1980-03-01	C18.2	YES	NO	0	48	2010	Stage IIIB	3	1a	0	171	19	7	2011	R0	Ascending Colon	YES	46	1		1.1	NO		YES	YES	YES				NO			NO		NO	NO
No	FEMALE	Alive	-13363	212	WHITE	TCGA-CM-6161	CM	6161	3470b1af-689f-467a-9f9e-de74088f9b94	No	YES	C18.7	1940-03-01	C18.7	YES	NO	0	36	2010	Stage I	2	0	0	174	19	7	2011	R0	Sigmoid Colon	YES	31	0		0.4	NO		NO	NO	NO	NO	5	0	NO			NO		NO	NO
No	MALE	Alive	-16140	209	BLACK OR AFRICAN AMERICAN	TCGA-AY-A8YK	AY	A8YK	C6F6C032-5D4E-4028-AED0-24A587620354	No	YES	C18.7	1940-03-01	C18.7	YES	NO	0	44	2013	Stage IVA	3	2a	1	185	10	3	2014	R0	Sigmoid Colon	YES	24	6		5.9	NO		YES	YES	NO	NO			NO			NO		NO	NO
No	MALE	Dead	-26438	206	WHITE	TCGA-AZ-6599	AZ	6599	fbb69964-f962-4b89-b59b-dd05f8faf61a	No	YES	C18.0	1940-03-01	C18.0	NO	YES	0	72	2001	Stage I	2	0	X		29	8	2011		Cecum	YES	25	0					NO	NO	NO
No	FEMALE	Alive	-21974	204	WHITE	TCGA-D5-5538	D5	5538	0dacc5ce-498f-4c60-9f78-7a013ffaa9ce	No	YES	C18.0	1940-03-01	C18.0	YES	NO	0	60	2010	Stage IIIB	3	1b	0	165	16	2	2011	R0	Cecum	YES	6	3		4.11	NO	50	NO	NO	NO				NO			NO		NO	NO
No	FEMALE	Alive	-25259	203	WHITE	TCGA-AU-6004	AU	6004	32b77693-18e1-4692-8488-add1940c9e7c	No	YES	C18.0	1940-03-01	C18.0	YES	NO	0	69	2010	Stage I	2	0	0	160	3	6	2011	R0	Cecum	YES	16	0	0		NO	90	NO	NO	NO				NO			NO		NO	YES
No	MALE	Alive	-23109	202	WHITE	TCGA-D5-5541	D5	5541	94067eb7-98b7-4975-bab1-c09e1b454a25	No	YES	C18.7	1940-03-01	C18.7	YES	NO	0	63	2010	Stage IIIB	3	1a	0	170	25	2	2011	R0	Sigmoid Colon	YES	8	1	0	2.3	NO	36	NO	NO	NO				NO			NO		NO	NO
No	MALE	Alive	-26220	202	BLACK OR AFRICAN AMERICAN	TCGA-QG-A5Z1	QG	A5Z1	9C45EAEC-D854-4F51-80A3-2D80D6B4AEBC	No	YES	C19.9	1940-03-01	C19	NO	YES	0	71	2011	Stage IIIB	3	1b	X		20	6	2013	R0	Sigmoid Colon	YES	38	3		5.3		5	YES	YES	YES				NO			NO		NO	NO
No	MALE	Alive	-18334	201	BLACK OR AFRICAN AMERICAN	TCGA-G4-6323	G4	6323	0c463362-7925-4d9a-9d63-098b50af2fb9	No	YES	C18.0	1940-03-01	C18.0	NO	YES	0	50	2010	Stage IA	is	0	X	171.5	13	7	2011	R0	Cecum	YES	24	0		0.9	NO		NO	NO	NO				NO			NO		NO	NO
No	MALE	Alive	-26972	198	WHITE	TCGA-D5-5540	D5	5540	31d960d7-8f5b-4d22-bf5e-fae0849c4efd	No	YES	C18.0	1940-03-01	C18.0	YES	NO	0	73	2010	Stage IIA	3	0	0	175	25	2	2011	R0	Cecum	YES	12	0	0	1.7	NO	70	NO	NO	NO				NO			NO		NO	NO
No	MALE	Alive	-20095	195	WHITE	TCGA-A6-6137	A6	6137	326c1637-ea91-4006-b440-d38420af1ae5	No	YES	C18.2	1940-03-01	C18.2	YES	NO	0	55	2010	Stage IIIB	3	1c	0	180.3	14	6	2011		Hepatic Flexure	YES	21	0		2.2	YES		NO	NO					NO			NO		NO	YES
No	MALE	Alive	-24282	186	WHITE	TCGA-D5-6540	D5	6540	b08b5f49-9434-4653-9772-097ec29b2ca3	No	YES	C18.0	1980-03-01	C18.0	YES	NO	0	66	2010	Stage I	2	0	0	186	16	5	2011	R0	Cecum	YES	13	0	0	2	NO		NO	NO	NO				NO						NO
No	MALE	Alive	-25291	184	WHITE	TCGA-CM-4743	CM	4743	c8d7eb0f-2502-4277-a8ef-435b08f3c863	No	YES	C18.2	1940-03-01	C18.2	NO	YES	0	69	2010	Stage IIA	3	0	0	167	24	1	2011	R0	Hepatic Flexure	YES	27	0		4	NO		NO	YES	NO				NO			NO		NO	NO
No	FEMALE	Alive	-30163	183	WHITE	TCGA-CM-5341	CM	5341	2d3ce817-b269-4662-a92d-392bd3662399	No	YES	C18.7	1940-03-01	C18.7	YES	NO	0	82	2010	Stage IIIA	2	1a	0	145	10	1	2011	R0	Sigmoid Colon	YES	18	1		16.7	NO		NO	YES	NO				NO			NO		YES	YES
No	MALE	Alive	-21313	182	BLACK OR AFRICAN AMERICAN	TCGA-NH-A6GA	NH	A6GA	51DCBFAC-6F04-4364-877D-0BF1BD566335	No	YES	C18.2	1940-03-01	C18.2	YES	NO	0	58	2013	Stage IIIC	4a	2a	X	162.6	10	9	2013	R0	Ascending Colon	YES	33	4			YES	50	YES	YES	NO	NO			YES	YES	12	NO		NO
No	FEMALE	Alive	-28307	182	WHITE	TCGA-CM-6171	CM	6171	eed7405f-f8f3-41a4-a0e7-242f23087f59	No	YES	C18.2	1940-03-01	C18.2	YES	NO	0	77	2010	Stage I	2	0	0	162	19	7	2011	R0	Ascending Colon	YES	28	0		2	NO		NO	NO	NO				NO			NO		NO	NO
No	MALE	Alive	-22523	182	WHITE	TCGA-A6-6138	A6	6138	4ad9784e-1edc-4186-9b45-4dfe0003f74b	No	YES	C18.0	1940-03-01	C18.0	YES	NO	0	61	2010	Stage I	2	0	0	185.4	2	6	2011		Cecum	YES	24	0		2.8	NO		NO	NO					NO			NO		NO	NO
No	FEMALE	Alive	-30834	181	BLACK OR AFRICAN AMERICAN	TCGA-CM-6168	CM	6168	75c3004d-1ef4-49f9-86e0-1bb7b9553a3d	No	YES	C18.2	1940-03-01	C18.2	YES	NO	0	84	2010	Stage IIA	3	0	0	149	19	7	2011	R0	Ascending Colon	YES	31	0		7.8	NO		YES	NO	NO				NO			NO		NO	NO
Yes	FEMALE	Dead	-26021	179	WHITE	TCGA-DM-A285	DM	A285	99C532B0-6B42-4925-A344-FC7262C415EE	No	YES	C18.2	1980-03-01	C18.2	NO	YES	0	71	2001	Stage IV	3	2	1	175	27	7	2011		Ascending Colon	YES	18	11								NO		0	YES	NO		YES	Normal	NO	YES
No	FEMALE	Alive	-23953	178	WHITE	TCGA-A6-6654	A6	6654	81e7cca8-2d71-4446-9692-872c2fe68d0a	No	YES	C18.9	1940-03-01	C18.9	YES	NO	0	65	2011	Stage IIIB	3	1	0	173	16	8	2011		Descending Colon	YES	65	1		2.7	YES		NO	YES		NO	5	0	NO			NO		NO	YES
No	FEMALE	Alive	-25516	173	BLACK OR AFRICAN AMERICAN	TCGA-A6-6650	A6	6650	6cd8d2dd-5545-43b0-b796-ae0506d62eb8	No	YES	C18.2	1940-03-01	C18.2	YES	NO	0	69	2010	Stage IIA	3	0	0	162.6	20	6	2011			YES	19	0		2.9	NO		NO	NO					NO			NO		NO	NO
No	FEMALE	Dead	-26267	172	WHITE	TCGA-AZ-4614	AZ	4614	3334201d-a3c0-45ec-a9ed-cf48cc8c38e8	No	YES	C18.0	1940-03-01	C18.0	NO	YES	0	71	2008	Stage IVA	4a	1	1		21	3	2011	R0		YES	4	2		49.7	NO		YES	YES	NO
No	FEMALE	Alive	-26100	170	BLACK OR AFRICAN AMERICAN	TCGA-NH-A6GB	NH	A6GB	E3B0EE77-C419-4B2B-833F-90A221415489	No	YES	C18.4	1940-03-01	C18.4	YES	NO	0	71	2013	Stage IIIC	3	2b	X	167.6	3	9	2013	R0	Transverse Colon	YES	13	7			NO	25	NO	NO	NO				YES	NO		NO		NO
No	FEMALE	Alive	-24453	169	BLACK OR AFRICAN AMERICAN	TCGA-AY-6386	AY	6386	35c9264f-34ec-4d75-ab80-aaac86108fc8	No	YES	C18.0	1940-03-01	C18.0	YES	NO	0	66	2010	Stage IIIB	3	1a	0	153	1	6	2011	R0	Cecum	YES	19	1		1.3	NO		NO	NO	NO	NO			NO			NO		NO	NO
No	FEMALE	Alive	-20299	168	BLACK OR AFRICAN AMERICAN	TCGA-AY-A69D	AY	A69D	ACD51808-870C-4684-A2DE-AA0B058729E1	No	YES	C18.4	1940-03-01	C18.4	YES	NO	0	55	2012	Stage IIA	3	0	0	165	18	6	2013	R0	Transverse Colon	YES	25	0		1	NO		NO	NO	NO	NO			NO			NO		NO	NO
No	MALE	Alive	-29185	167	BLACK OR AFRICAN AMERICAN	TCGA-NH-A8F8	NH	A8F8	1E0789D6-7EFB-4807-8D36-CD9224675A0C	No	YES	C18.2	1940-03-01	C18.2	YES	NO	0	79	2013	Stage IV	4a	2b	1	172.7	15	4	2014	R0	Ascending Colon	YES	22	15		24.9	YES	80	YES	YES	NO	NO			YES	YES	12	NO		NO	YES
No	MALE	Alive	-30012	164	WHITE	TCGA-A6-6782	A6	6782	3eb37b12-b8b4-40a3-bd8b-f89fc39c05fa	No	YES	C18.2	1940-03-01	C18.2	YES	NO	0	82	2011	Stage IIB	4a	0	X	175	6	9	2011			YES	25	0		2.7	YES			NO	YES				NO			NO		NO	NO
No	FEMALE	Alive	-15494	160	BLACK OR AFRICAN AMERICAN	TCGA-4T-AA8H	4T	AA8H	A5E14ADD-1552-4606-9FFE-3A03BCF76640	No	YES	C18.6	1980-03-01	C18.6	NO	YES	0	42	2013	Stage IIA	3	0	X	167.6	5	6	2014	R0	Descending Colon	YES	24	0			NO	20	NO	NO	NO	NO			NO			NO		NO	NO
No	MALE	Dead	-28485	159	WHITE	TCGA-AZ-6605	AZ	6605	849031de-ac8a-4012-9362-d192512997f1	No	YES	C18.2	1940-03-01	C18.2	NO	YES	0	77	2008	Stage IIIB	4	1	0		2	9	2011		Ascending Colon	YES	22	1		2.5			YES	YES	NO
Yes, History of Synchronous/Bilateral Malignancy	FEMALE	Alive	-19535	158	BLACK OR AFRICAN AMERICAN	TCGA-NH-A8F7	NH	A8F7	6454FF0C-26F8-4CC2-B77C-7E5ABDC20ACD	No	YES	C18.7	1940-03-01	C18.7	YES	NO	0	53	2013	Stage IIA	3	0	X	80.3	19	2	2014	R0	Sigmoid Colon	YES	18	0	0	100.3	NO		NO	NO	NO	NO			YES	NO		NO		YES	NO
No	MALE	Alive	-15842	158	WHITE	TCGA-A6-6781	A6	6781	b54865b6-824e-4163-b759-21a6eacc98ce	No	YES	C18.9	1980-03-01	C18.9	YES	NO	0	43	2011	Stage IIIC	4b	1b	X	190.5	1	9	2011	R0		YES	30	2		6.5	NO		NO	YES					NO			NO		NO
No	FEMALE	Alive	-27074	158	BLACK OR AFRICAN AMERICAN	TCGA-AY-A54L	AY	A54L	D8E9EA52-FF28-4626-BAA3-71350FD53DDF	No	YES	C18.3	1940-03-01	C18.3	YES	NO	0	74	2012	Stage I	2	0	0	172	26	2	2013	R0	Transverse Colon	YES	24	0		2.5	NO		NO	NO	NO	NO								NO	NO
No	FEMALE	Dead	-30043	156	WHITE	TCGA-AZ-4616	AZ	4616	e703af88-c05f-4d7b-b225-d640e4d1a2a5	No	YES	C18.0	1940-03-01	C18.0	NO	YES	0	82	2009	Stage IV	3	2	1		30	8	2011		Cecum	YES	23	13					YES	YES	YES
Yes	MALE	Alive	-26816	155	WHITE	TCGA-AD-6888	AD	6888	13eff2e5-e33a-485f-9ba4-8a7ccb3c7528	No	YES	C18.2	1940-03-01	C18.2	NO	YES	0	73	2010	Stage IIIB	3	1b	0	183	22	7	2011	R0	Hepatic Flexure	YES	18	2	0		NO	90	YES	YES	NO				NO			NO		YES	YES
No	MALE	Alive	-25467	154	BLACK OR AFRICAN AMERICAN	TCGA-NH-A50V	NH	A50V	D3B7ADA6-5395-4212-A921-8E97C92B605D	No	YES	C18.0	1940-03-01	C18.0	YES	NO	0	69	2012	Stage IIIB	3	2a	0	167.6	8	3	2013	R0	Cecum	YES	35	4	0		NO	0.45	NO	NO	NO	NO			NO			NO		NO
No	FEMALE	Alive	-22379	154	BLACK OR AFRICAN AMERICAN	TCGA-3L-AA1B	3L	AA1B	A94E1279-A975-480A-93E9-7B1FF05CBCBF	No	YES	C18.0	1940-03-01	C18.0	YES	NO	0	61	2013	Stage I	2	0	0	173	22	4	2014	R0	Cecum	YES	28	0	0		NO		NO	NO	NO	NO			NO			NO		NO	YES
No	FEMALE	Alive	-27575	153	WHITE	TCGA-CM-6677	CM	6677	a85e8208-a6f5-4e91-8f35-ef574f4273fc	No	YES	C18.3	1940-03-01	C18.3	YES	NO	0	75	2011	Stage IIA	3	0	0	167		8	2011	R0	Hepatic Flexure	YES	20	0		3.7	NO		NO	NO	NO				NO			NO		NO	NO
No	MALE	Alive	-30223	153	WHITE	TCGA-CM-6676	CM	6676	4138aca8-e085-45fb-b353-74852efe61bf	No	YES	C18.7	1940-03-01	C18.7	YES	NO	0	82	2011	Stage I	2	0	0	165	26	8	2011	R0	Sigmoid Colon	YES	17	0	1	4.5	NO		NO	YES	NO				NO			NO		NO	NO
No	MALE	Dead	-29493	153	WHITE	TCGA-CM-5862	CM	5862	a19cd9f8-482b-4b70-b7d7-06d6bb1b0260	No	YES	C18.2	1940-03-01	C18.2	YES	NO	0	80	2010	Stage IVA	3	1a	1a	162.5	18	7	2011	R0	Ascending Colon	YES	24	1		10	YES		YES	NO	NO				YES	NO		YES	Normal	NO	NO
No	MALE	Alive	-12935	153	BLACK OR AFRICAN AMERICAN	TCGA-CM-6675	CM	6675	fce1fd5a-54d2-4260-b187-4eb7035e96e9	No	YES	C18.0	1940-03-01	C18.0	YES	NO	0	35	2011	Stage IVB	3	2b	1b	187		8	2011	R0	Cecum	YES	72	12		2	YES		YES	NO	YES				NO			NO		NO	NO
No	FEMALE	Dead	-25749	153		TCGA-AA-A02J	AA	A02J	73a142e1-8ac2-4cfe-b8cf-7e9dea64f488	No	YES	C18.7	1940-03-01	C18.7	NO	YES	0	70	2008	Stage IV	3	0	1		15	6	2011	R2	Sigmoid Colon	YES	13	0		96.57			YES	YES					NO			NO		NO	NO
No	MALE	Dead	-21519	153		TCGA-AA-3488	AA	3488	6e9e0c2f-2ddb-40f1-8e8c-618119e62ec1	No	YES	C19.9	1940-03-01	C19	NO	YES	0	58	2002	Stage IV	3	2	1		18	5	2010	R2	Sigmoid Colon	YES	26	15											NO			NO		NO	NO
No	MALE	Alive	-14368	150	WHITE	TCGA-CM-6674	CM	6674	55697871-b9aa-4acd-8dbe-dcd5391db8f0	No	YES	C18.3	1940-03-01	C18.3	YES	NO	0	39	2011	Stage IIA	3	0	0	167		8	2011	R0	Hepatic Flexure	YES	43	0		1.1	NO		NO	NO	NO				NO			NO		NO	NO
Yes	MALE	Alive	-24237	147	WHITE	TCGA-A6-6649	A6	6649	39b6ae01-c97b-4234-8a28-208fdf170432	No	YES	C18.2	1940-03-01	C18.2	YES	NO	0	66	2010	Stage IIIB	3	1b	0	190	9	6	2011			YES	23	2		10.9	YES		YES	YES	YES				NO			NO		NO	YES
No	FEMALE	Alive	-17919	146	WHITE	TCGA-D5-6929	D5	6929	64b0461f-038d-4712-948e-818dc2f10eef	No	YES	C18.9	1940-03-01	C18.9	YES	NO	0	49	2011	Stage IV	3	1	1	167	21	7	2011	R0	Sigmoid Colon	YES	12	1		4.5	YES		NO	YES	YES				NO			NO		NO	NO
No	FEMALE	Alive	-16703	145	WHITE	TCGA-D5-6539	D5	6539	ef4bb5bf-4535-4bd1-8a74-aba920123ee2	No	YES	C18.4	1940-03-01	C18.4	YES	NO	0	45	2010	Stage X	3	0	0	165	9	6	2011	R0	Transverse Colon	YES	12	0		1.1	NO		NO	NO	YES				NO			NO
No	MALE	Alive	-23381	137	WHITE	TCGA-D5-6537	D5	6537	ebc5a6f8-34fd-48c1-a2b9-7f60f45fbf27	No	YES	C18.4	1940-03-01	C18.4	YES	NO	0	64	2010	Stage IIIB	3	1a	X	176	9	6	2011	R0	Transverse Colon	YES	11	1		2.7	NO	18	NO	YES	YES				NO			NO
No	MALE	Alive	-21638	135	BLACK OR AFRICAN AMERICAN	TCGA-A6-6652	A6	6652	96ac1f4b-79b0-4517-8caf-fc05abcaaf4f	No	YES	C18.7	1940-03-01	C18.7	YES	NO	0	59	2011	Stage IVA	3	0	1	185	15	6	2011		Sigmoid Colon	YES	22	0		4.8			NO	NO		NO	5	0	NO			NO		NO
No	MALE	Alive	-27771	134	WHITE	TCGA-D5-6922	D5	6922	0a94eecf-4db2-4846-8383-c83ff02e4a9f	No	YES	C18.7	1940-03-01	C18.7	YES	NO	0	76	2011	Stage IIIA	3	1	0	175	18	7	2011	R0	Sigmoid Colon	YES	8	1		4.3	NO		NO	YES	NO				NO			NO		NO	NO
No	FEMALE	Alive	-20485	134	WHITE	TCGA-A6-6142	A6	6142	c7c5348f-5708-45bf-b40e-1bf7c9348f60	No	YES	C18.7	1940-03-01	C18.7	YES	NO	0	56	2011	Stage IVA	3	1a	1a	162.5	21	6	2011		Sigmoid Colon	YES	37	1		5.4	NO		YES	YES		NO	5	0	YES	NO		NO		NO
No	MALE	Alive	-11391	130	BLACK OR AFRICAN AMERICAN	TCGA-A6-6141	A6	6141	58facedb-fcb8-4ecf-8338-2bfa4947acef	No	YES	C18.9	1940-03-01	C18.9	YES	NO	0	31	2011	Stage IIA	3	0	0	177.8	17	6	2011		Cecum	YES	19	0		5	NO		NO	NO		NO	5	0	NO			NO		NO	YES
No	MALE	Alive	-22835	125	WHITE	TCGA-A6-6140	A6	6140	21ddbfaa-1b21-4a2b-be2c-237dd69b20ff	No	YES	C18.6	1940-03-01	C18.6	YES	NO	0	62	2011	Stage IIA	3	0	0	177.8	14	6	2011		Descending Colon	YES	46	0		1.3	NO		NO	NO					NO			NO		NO	NO
No	FEMALE	Alive	-25089	125	BLACK OR AFRICAN AMERICAN	TCGA-NH-A50T	NH	A50T	490EABCA-4575-4BD6-9604-6B6E23D069CE	No	YES	C18.5	1940-03-01	C18.5	YES	NO	0	68	2012	Stage IIA	3	0	X	160.02	8	3	2013	R0	Splenic Flexure	YES	10	0	0	1.4	YES		NO	NO	NO	NO			NO			NO			NO
No	MALE	Alive	-21519	123	BLACK OR AFRICAN AMERICAN	TCGA-CM-4752	CM	4752	7ea546ce-f48a-4d9c-96b4-a0124c692870	No	YES	C18.2	1940-03-01	C18.2	NO	YES	0	58	2010	Stage IIA	3	0	0	163	10	1	2011	R0	Ascending Colon	YES	23	0		2.2	NO		NO	NO	YES				NO			NO		NO	YES
No	MALE	Alive	-21519	122	WHITE	TCGA-CM-6679	CM	6679	76e96b5a-b565-42c7-a651-34d5132e6dde	No	YES	C18.7	1940-03-01	C18.7	YES	NO	0	58	2011	Stage IIA	3	0	0	178		8	2011	R0	Sigmoid Colon	YES	21	0		2.3	NO	40	NO	NO	NO				NO			NO		NO	NO
No	MALE	Dead	-27667	122		TCGA-AA-A00N	AA	A00N	e457344d-76fb-46bf-b362-61a6e811d131	No	YES	C18.0	1980-03-01	C18.0	NO	YES	0	75	2008	Stage IIB	4	0	0		15	6	2011	R0	Cecum	YES	21	0		9.01			NO	YES					NO			NO		NO	YES
No	FEMALE	Alive	-21031	122	BLACK OR AFRICAN AMERICAN	TCGA-CM-6167	CM	6167	d42bc7f0-cfb2-4ece-ae47-521308635633	No	YES	C18.0	1940-03-01	C18.0	YES	NO	0	57	2010	Stage IIIC	3	2b	0	174	19	7	2011	R0	Cecum	YES	40	11		5.5	YES		YES	YES	YES				NO			NO		NO	NO
No	FEMALE	Alive	-23070	122	WHITE	TCGA-CM-6678	CM	6678	d7048098-09b3-4763-ad54-9c5c6fe14bc0	No	YES	C18.7	1940-03-01	C18.7	YES	NO	0	63	2011	Stage IVA	4a	1c	1a	157		8	2011	R0	Sigmoid Colon	YES	19	0		286.6	YES		NO	NO	NO				YES	YES	12	YES	Normal	NO	NO
No	MALE	Alive	-24686	120		TCGA-AA-A029	AA	A029	93ca8937-97c0-4f6e-bdec-66d32f2a7b3d	No	YES	C18.0	1940-03-01	C18.0	NO	YES	0	67	2006	Stage II	3	0	0		15	6	2011	R0	Cecum	YES	27	0		1.97									NO			NO		NO	YES
No	MALE	Alive	-21554	117	BLACK OR AFRICAN AMERICAN	TCGA-A6-A5ZU	A6	A5ZU	4881A390-C4E4-48B4-AE66-140C64A87614	No	YES	C18.4	1940-03-01	C18.4	YES	NO	0	59	2013	Stage IIIB	3	1	0	170	15	5	2013	RX	Transverse Colon	YES	60	1		1.6	YES		NO	YES		NO			NO			NO		NO	NO
No	MALE	Alive	-21957	113	WHITE	TCGA-AY-6197	AY	6197	f6c674bf-396d-4bfe-8d08-e7266c314be3	No	YES	C18.2	1940-03-01	C18.2	YES	NO	0	60	2010	Stage IIA	3	0			14	4	2011	R0	Cecum	YES	16	0			NO		NO	NO	NO	YES	5	4	NO			NO		NO	NO
No	FEMALE	Alive	-28124	112	WHITE	TCGA-D5-6920	D5	6920	dc22eba5-6fb7-4875-b30a-99fa00758301	No	YES	C18.7	1940-03-01	C18.7	YES	NO	0	77	2011	Stage IIA	3	0	0	160	18	7	2011	R0	Sigmoid Colon	YES	5	0	0	1.7	NO		NO	NO	NO				NO			NO		NO	NO
No	MALE	Alive	-18029	108	WHITE	TCGA-D5-6541	D5	6541	39aec099-a33e-47a4-a602-cbf65ddd3830	No	YES	C18.5	1940-03-01	C18.5	YES	NO	0	49	2010	Stage IIA	3	0	0	174	16	5	2011	R0	Splenic Flexure	YES	13	0	0	2	NO	30	NO	NO	NO				NO			NO		NO
No	MALE	Alive	-22344	107	WHITE	TCGA-D5-6532	D5	6532	ac13d568-f79e-4ba7-b7bf-18e4354e0920	No	YES	C18.7	1940-03-01	C18.7	YES	NO	0	61	2010	Stage IIA	3	0	0	174	13	5	2011	R0	Sigmoid Colon	YES	10	0	0	1.7	NO	10	NO	NO	NO				NO						NO
No	MALE	Dead	-25448	97	WHITE	TCGA-AZ-6607	AZ	6607	64dcf1a5-c78c-4d3f-852c-15865b3b6189	No	YES	C18.7	1940-03-01	C18.7	NO	YES	0	69	2009	Stage IV	4	2	1		2	9	2011		Sigmoid Colon	NO	19	5		22.6			YES	YES	YES
No	MALE	Alive	-23768	95	WHITE	TCGA-D5-6926	D5	6926	3a8ca50f-bc9f-4250-8c8d-22893763ea46	No	YES	C18.7	1940-03-01	C18.7	YES	NO	0	65	2011	Stage IIIB	4a	1	0	175	18	7	2011	R0	Sigmoid Colon	YES	34	3		2.2	NO		NO	NO	NO	NO			NO			NO			NO
No	FEMALE	Alive	-28701	91	WHITE	TCGA-CM-6680	CM	6680	fb9e7684-a7f7-4f17-bc5d-1f359e1b0d42	No	YES	C18.0	1940-03-01	C18.0	YES	NO	0	78	2011	Stage IIIB	3	2a	0	150		8	2011	R0	Cecum	YES	17	4		1.4	NO		NO	NO	NO				NO			NO		NO	NO
No	MALE	Alive	-29996	91	WHITE	TCGA-A6-6653	A6	6653	68801d41-535f-4b38-989b-ef4fe5f00039	No	YES	C18.9	1940-03-01	C18.9	YES	NO	0	82	2011	Stage I	2	0	0	182.8	10	6	2011		Ascending Colon	YES	12	0		2.5	NO		NO	NO		YES	5	5	NO			YES	Abnormal	NO	YES
No	MALE	Alive	-27150	90	WHITE	TCGA-CM-6163	CM	6163	8c043ecd-2265-411f-bc3b-dc341cf56ac2	No	YES	C18.7	1940-03-01	C18.7	YES	NO	0	74	2010	Stage I	1	0	0	179	19	7	2011	R0	Sigmoid Colon	YES	23	0		8.8	NO		YES	NO	YES				NO			NO		NO	NO
No	FEMALE	Dead	-30256	90		TCGA-AA-A02E	AA	A02E	35620be9-3ba5-4be7-9e00-83103e6a92e6	No	YES	C18.0	1940-03-01	C18.0	NO	YES	0	82	2007	Stage IV	3	1	1		15	6	2011	R2	Cecum	YES	16	4		441.9			YES	YES					NO			NO		NO	NO
No	MALE	Alive	-24964	89	WHITE	TCGA-D5-6924	D5	6924	be85f845-b281-467c-8b97-bed7b7fdff64	No	YES	C18.7	1940-03-01	C18.7	YES	NO	0	68	2011	Stage IIA	3	0	0	165	21	7	2011	R0	Sigmoid Colon	YES	8	0		3.1	NO		NO	NO	NO	NO			NO			NO		NO	NO
No	FEMALE	Alive	-32052	89	WHITE	TCGA-CK-6747	CK	6747	755d3bde-76c3-45c1-8427-8e4d5d686dc1	No	YES	C18.0	1940-03-01	C18.0			0	87	2008	Stage IIA	3	0	X			8	2011	RX	Cecum					0.9	NO		NO	NO	NO				NO			NO		NO	NO
No	MALE	Alive	-27250	87	WHITE	TCGA-A6-6780	A6	6780	88832340-46ad-449c-8f81-6a8e5b495510	No	YES	C18.2	1980-03-01	C18.2	YES	NO	0	74	2011	Stage IIA	3	0	X	168	11	8	2011			YES	18	0			NO		NO	NO					NO			NO		NO	YES
No	MALE	Alive	-12737	67	WHITE	TCGA-D5-6927	D5	6927	a782f174-241d-42c6-9bc4-61cc39f8b397	No	YES	C18.7	1940-03-01	C18.7	YES	NO	0	34	2011	Stage IIA	3	0	0	177	18	7	2011	R0	Transverse Colon	YES	16	0		0.9	NO	13	NO	NO	NO	NO			NO			NO		NO	NO
No	FEMALE	Alive	-32537	61		TCGA-AA-3966	AA	3966	bc42fe2d-1a33-428d-a601-b1871f4c8d9b	No	YES	C18.9	1980-03-01	C18.9	NO	YES	0	89	2009	Stage IIA	3	0	0		18	5	2010		Hepatic Flexure	YES	14	0					YES	YES					NO			NO		NO	YES
Yes	MALE	Dead	-24868	61		TCGA-AA-3952	AA	3952	c1e141af-bdd1-4176-8c0e-cf1ab0c1d9d3	No	YES	C18.6	1940-03-01	C18.6	NO	YES	0	68	2008	Stage IIIC	3	2	0		18	5	2010	R0	Descending Colon	YES	14	6					YES	YES					NO			NO		NO	YES
No	MALE	Dead	-25020	61		TCGA-AA-3666	AA	3666	a512701f-88bb-4b05-8c94-fd285b9dd13e	No	YES	C18.9	1940-03-01	C18.9	NO	YES	0	68	2005	Stage III	3	1	0		18	5	2010	R0	Cecum	YES	41	2		41.6			NO	NO					NO			NO		NO	NO
Yes	MALE	Alive	-29708	61		TCGA-AA-A024	AA	A024	d4e1472a-7b5f-46f4-acb7-b961f634e28e	No	YES	C18.6	1940-03-01	C18.6	NO	YES	0	81	2005	Stage II	3	0	0		15	6	2011	R0	Descending Colon	YES	14	0		3.77									NO			NO		NO	NO
No	MALE	Alive	-22219	61	WHITE	TCGA-CM-5864	CM	5864	5b259d18-3976-4f44-967f-fe5fa8447c8b	No	YES	C18.0	1940-03-01	C18.0	YES	NO	0	60	2010	Stage I	2	0	0	180	18	7	2011	R0	Cecum	YES	33	0		2.8	NO		NO	NO	NO				NO			NO		NO	NO
No	FEMALE	Alive	-16529	61	WHITE	TCGA-CK-6748	CK	6748	8a84b03a-e37e-4827-98f0-4d480ec31037	No	YES	C18.7	1980-03-01	C18.7			0	45	2008	Stage IV	3	1	1			8	2011	RX	Sigmoid Colon					400.26	NO	26	NO	NO	NO	NO	10	0	YES	YES	12	NO		NO	NO
No	FEMALE	Dead	-27362	61		TCGA-AA-A02H	AA	A02H	69fb431f-0caf-4cdd-9085-eda5b18ed15d	No	YES	C18.7	1940-03-01	C18.7	NO	YES	0	74	2007	Stage IV	3	2	1		15	6	2011	R2	Sigmoid Colon	YES	12	6		1387			YES	YES					NO			NO		NO	NO
Yes	FEMALE	Dead	-20094	59	WHITE	TCGA-AZ-6608	AZ	6608	f1e6ce83-b4a0-4643-8e8e-a1ef8a158a27	No	YES	C18.7	1940-03-01	C18.7	NO	YES	0	55	2009	Stage IIIA	2	1	0		2	9	2011		Sigmoid Colon	YES	12	2		3.7			YES	YES	NO
No	MALE	Alive	-23644	56	WHITE	TCGA-F4-6703	F4	6703	0c53b010-4243-4da3-a059-7f54c9a850ec	No	YES	C18.2	1940-03-01	C18.2	YES	NO	0	64	2011	Stage IIA	3	0	0	172	23	8	2011	R0	Ascending Colon	YES	12	0			NO		NO	NO	NO									NO	NO
No	MALE	Dead	-27095	49	BLACK OR AFRICAN AMERICAN	TCGA-5M-AAT4	5M	AAT4	1136DD50-242A-4659-AAD4-C53F9E759BB3	No	YES	C18.2	1940-03-01	C18.2	NO	YES	0	74	2009	Stage IV	3	0	1b		27	1	2015	R0	Ascending Colon	YES	3	0	0	550	NO		YES						NO			NO		NO	NO
No	MALE	Alive	-30693	48	WHITE	TCGA-AD-6899	AD	6899	ea923671-3903-4a79-830d-e7e4b1eabab0	No	YES	C18.9	1980-03-01	C18.9	YES	NO	0	84	2011	Stage IIIC	4a	2b	X	175	25	7	2011		Cecum	YES	20	17		6.1	NO	1	YES	YES					NO						NO
No	MALE	Alive	-21949	47	AMERICAN INDIAN OR ALASKA NATIVE	TCGA-F4-6704	F4	6704	c6ed47f4-358b-4f06-b5cd-cdf1d5c47b43	No	YES	C18.7	1980-03-01	C18.7	YES	NO	0	60	2011	Stage IIIC	3	2b	X	183	25	8	2011	R0	Sigmoid Colon	YES	18	13		14.9			NO	NO		NO			NO			NO		NO	NO
No	MALE	Alive	-24764	46	WHITE	TCGA-D5-6930	D5	6930	286cbae3-8324-43b7-9b20-0f40dda1588e	No	YES	C18.0	1980-03-01	C18.0	YES	NO	0	67	2011	Stage IIA	3	0	0	184	21	7	2011	R0	Ascending Colon	YES	20	0	0	3	NO	40	NO	NO	YES				NO			NO		NO	NO
No	FEMALE	Alive	-18874	45	WHITE	TCGA-D5-6898	D5	6898	27e2438d-bd01-4c50-9102-563276ed9922	No	YES	C18.9	1940-03-01	C18.9	YES	NO	0	51	2011	Stage I	2	0	0	164	18	7	2011	R0	Sigmoid Colon	YES	8	0		8.1	NO	23	NO	NO	NO	NO			NO			NO		NO	NO
No	MALE	Alive	-28292	43	WHITE	TCGA-D5-6931	D5	6931	5d66191d-da49-4d7e-89a4-a382db338340	No	YES	C18.9	1940-03-01	C18.9	YES	NO	0	77	2011	Stage IIIC	4b	2	0	178	21	7	2011	R0	Transverse Colon	YES	14	4		6.9	NO		NO	YES	YES				NO			NO		NO	NO
No	MALE	Alive	-21118	43	WHITE	TCGA-D5-6923	D5	6923	b3c267aa-345d-40d8-a8da-f9f08c64f9c7	No	YES	C18.7	1940-03-01	C18.7	YES	NO	0	57	2011	Stage I	2	0	0	187	16	7	2011	R0	Sigmoid Colon	YES	11	0	0	1.8	NO	10	NO	NO	NO	NO			NO			NO		NO	NO
No	MALE	Dead	-13755	43	WHITE	TCGA-AZ-4323	AZ	4323	c59d90a6-9cda-426d-b8ea-41f0a87033d5	No	YES	C18.0	1940-03-01	C18.0	NO	YES	0	37	2002	Stage IV	4	2	1		31	8	2011		Cecum	YES	30	5					YES
No	FEMALE	Alive	-25890	42	WHITE	TCGA-F4-6855	F4	6855	1c111912-c664-42f5-9802-065b1994a2f4	No	YES	C18.7	1940-03-01	C18.7	YES	NO	0	70	2011	Stage IIA	3	0	0	167	7	10	2011	R0	Sigmoid Colon	YES	12	0			NO		NO	NO	NO									NO
No	MALE	Alive	-28343	41	ASIAN	TCGA-CA-6719	CA	6719	9cdca5d8-ea77-4df9-b2ba-0d5e8ec37bcd	No	YES	C18.6	1940-03-01	C18.6	YES	NO	0	77	2011	Stage IIA	3	0	0	172	8	8	2011	RX	Descending Colon	NO
No	FEMALE	Alive	-28913	41	WHITE	TCGA-D5-7000	D5	7000	d5a296ae-c165-413c-adcc-33c9e99ff873	No	YES	C18.0	1980-03-01	C18.0	YES	NO	0	79	2011	Stage I	2	0	0	154	18	7	2011	R0	Cecum	YES	14	0		2.4	NO	30	NO	NO	NO	NO			NO			NO		NO	NO
No	FEMALE	Alive	-24355	40	BLACK OR AFRICAN AMERICAN	TCGA-NH-A6GC	NH	A6GC	0687BEA4-911A-4EF2-9FA2-531EF6BA7910	No	YES	C18.6	1980-03-01	C18.6	YES	NO	0	66	2013	Stage IVB	4b	1b	1b	165.1	3	9	2013	R0	Descending Colon	YES	19	3			NO	1	NO	NO	NO	NO			YES	YES	12	NO		NO
No	FEMALE	Alive	-24971	40	WHITE	TCGA-D5-6533	D5	6533	fa83dfb5-7386-4a35-9861-aa866478d5f1	No	YES	C18.4	1940-03-01	C18.4	YES	NO	0	68	2010	Stage X	4b	0	0	156	15	9	2011	R0	Transverse Colon	YES	8	0		228.8	NO	0	NO	NO	YES				NO			NO			NO
No	FEMALE	Alive	-19039	39	WHITE	TCGA-F4-6809	F4	6809	e7af286b-3dec-4cf2-8fbd-fa64b3efdf7f	No	YES	C18.7	1940-03-01	C18.7	YES	NO	0	52	2011	Stage IVA	3	1	1	150	25	8	2011	R0	Sigmoid Colon	YES	12	3			NO		NO	NO	NO				NO			NO		NO
No	FEMALE	Alive	-29769	31		TCGA-AA-3518	AA	3518	c5c4a0a5-900d-483d-9282-475654d63265	No	YES	C18.0	1940-03-01	C18.0	NO	YES	0	81	2007	Stage IIA	3	0	0		18	5	2010	R0	Cecum	YES	27	0		1.48			NO	NO					NO			NO		NO	YES
No	MALE	Alive	-29189	31		TCGA-AA-A00K	AA	A00K	0cbe9848-8eac-4ea8-a36b-fb74b4a33de7	No	YES	C18.7	1940-03-01	C18.7	NO	YES	0	79	2009	Stage IIA	3	0	0		15	6	2011	R0	Sigmoid Colon	YES	55	0					NO	NO					NO			NO		NO	NO
No	FEMALE	Alive	-29465	31		TCGA-AA-3710	AA	3710	f5c3bc61-1018-4351-bb23-aacc1459365f	No	YES	C18.2	1940-03-01	C18.2	NO	YES	0	80	2008	Stage IIA	3	0	0		18	5	2010	R0	Hepatic Flexure	YES	20	0		5.12				YES					NO			NO		NO	YES
Yes	MALE	Alive	-30163	31		TCGA-AA-3862	AA	3862	05ff79c5-1127-4cac-8f4c-84089a3f2cde	No	YES	C18.2	1940-03-01	C18.2	NO	YES	0	82	2009	Stage IIA	3	0	0		18	5	2010	R0	Transverse Colon	YES	16	0						YES					NO			NO		NO	NO
Yes	FEMALE	Alive	-29130	31		TCGA-AA-3950	AA	3950	cc53bf9e-5e27-4305-a08b-552120c10aa5	No	YES	C18.2	1980-03-01	C18.2	NO	YES	0	79	2010	Stage IIA	3	0	0		18	5	2010	R0	Ascending Colon	YES	17	0					NO	NO					NO			NO		NO	NO
No	FEMALE	Alive	-27057	31		TCGA-AA-3846	AA	3846	f2ef5afa-6191-43a1-a023-d53c0d985139	No	YES	C18.7	1940-03-01	C18.7	NO	YES	0	74	2009	Stage IIA	3	0	0		18	5	2010	R0	Sigmoid Colon	YES	16	0						YES					NO			NO		NO	YES
No	MALE	Alive	-27943	31		TCGA-AA-A004	AA	A004	d2c99bed-3446-4d12-99e0-00611faa37dc	No	YES	C18.7	1940-03-01	C18.7	NO	YES	0	76	2009	Stage IIA	3	0	0		15	6	2011	R0	Sigmoid Colon	YES	32	0					NO	NO					NO			NO		NO	YES
Yes	MALE	Alive	-24319	31		TCGA-AA-A00L	AA	A00L	381cf7f3-cd7b-4660-8175-ff8062f7bf78	No	YES	C18.4	1940-03-01	C18.4	NO	YES	0	66	2009	Stage IIA	3	0	0		15	6	2011	R0	Transverse Colon	YES	32	0					NO	NO					NO			NO		NO	YES
No	MALE	Alive	-24655	31		TCGA-AA-3837	AA	3837	0f940ec0-eb0b-422a-a764-a26c8e5c216d	No	YES	C18.9	1980-03-01	C18.9	NO	YES	0	67	2008	Stage IIA	3	0	0		18	5	2010	R0	Hepatic Flexure	YES	36	0						YES					NO			NO		NO	YES
Yes	MALE	Alive	-25872	31		TCGA-AA-A00Z	AA	A00Z	af3a0634-4292-45bd-b948-6b6bd2d58090	No	YES	C18.7	1940-03-01	C18.7	NO	YES	0	70	2008	Stage IIA	3	0	0		15	6	2011	R0	Sigmoid Colon	YES	37	0		1.18			NO	YES					NO			NO		NO	YES
No	MALE	Alive	-23133	31		TCGA-AA-A01G	AA	A01G	6f2b5a14-569c-4084-8c67-b1a44d787897	No	YES	C18.0	1980-03-01	C18.0	NO	YES	0	63	2009	Stage IIA	3	0	0		15	6	2011	R0	Cecum	YES	22	0					NO	NO					NO			NO		NO	NO
No	FEMALE	Alive	-21032	31		TCGA-AA-A017	AA	A017	af06cde0-c69a-4bb1-a234-8023b95e4835	No	YES	C18.7	1940-03-01	C18.7	NO	YES	0	57	2009	Stage IIA	3	0	0		15	6	2011	R0	Sigmoid Colon	YES	18	0					NO	YES					NO			NO		NO	NO
No	MALE	Alive	-18842	31		TCGA-AA-3842	AA	3842	80311cf5-7e18-4545-92ad-c4b7dd5c9677	No	YES	C18.9	1940-03-01	C18.9	NO	YES	0	51	2009	Stage IIIA	2	1	0		18	5	2010	R0	Sigmoid Colon	YES	12	2					YES	YES					NO			NO		NO	YES
No	MALE	Alive	-18263	31		TCGA-AA-A00U	AA	A00U	091e3084-04ee-4497-893c-d46226dec78f	No	YES	C18.2	1940-03-01	C18.2	NO	YES	0	50	2009	Stage IIIB	3	1	0		15	6	2011	R0	Ascending Colon	YES							NO	NO					NO			NO		YES	YES
No	MALE	Alive	-26298	31		TCGA-AA-A01F	AA	A01F	132229e5-947d-43e9-a54c-a97d4be7d604	No	YES	C18.7	1940-03-01	C18.7	NO	YES	0	72	2009	Stage IIIB	3	1	0		15	6	2011	R0	Sigmoid Colon	YES	30	2					NO	YES					NO			NO		NO	YES
Yes	MALE	Alive	-30254	31		TCGA-AA-3562	AA	3562	127f738d-afa1-42f6-a9a0-f33806667b84	No	YES	C18.9	1940-03-01	C18.9	NO	YES	0	82	2008	Stage IIIC	3	2	0		18	5	2010	R0	Descending Colon	YES	28	7					NO	YES					NO			NO		NO	YES
No	FEMALE	Alive	-27029	31		TCGA-AA-A01K	AA	A01K	a72dd578-3a6f-4807-a843-4a942500944e	No	YES	C18.7	1940-03-01	C18.7	NO	YES	0	74	2009	Stage IIIC	3	2	0		15	6	2011	R0	Sigmoid Colon	YES	35	4					NO	YES					NO			NO		NO	NO
No	FEMALE	Alive	-17257	31		TCGA-AA-A01S	AA	A01S	84e34cf2-b3bb-4a1a-8fb7-6c2c604c4008	No	YES	C18.7	1940-03-01	C18.7	NO	YES	0	47	2004	Stage III	3	1	0		15	6	2011	R0	Sigmoid Colon	YES	19	1		0.82									NO			NO		NO	NO
No	FEMALE	Alive	-23192	31		TCGA-AA-A01T	AA	A01T	f87c6dcc-1a9e-4df5-962c-1f946e2611f8	No	YES	C18.7	1940-03-01	C18.7	NO	YES	0	63	2004	Stage III	3	1	0		15	6	2011	R0	Sigmoid Colon	YES	15	1		0.7				YES					NO			NO		NO	NO
No	MALE	Alive	-15675	31		TCGA-AA-3663	AA	3663	c21d2c68-920f-4526-b754-286579c049f3	No	YES	C18.0	1940-03-01	C18.0	NO	YES	0	42	2005	Stage II	3	0	0		18	5	2010	R0	Cecum	YES	40	0		18.77			NO	NO					NO			NO		NO	NO
No	MALE	Alive	-25506	31		TCGA-AA-3685	AA	3685	dca004bf-9c14-45a1-b186-ab3759f6c7fe	No	YES	C18.9	1940-03-01	C18.9	NO	YES	0	69	2007	Stage II	3	0	0		18	5	2010	R0	Sigmoid Colon	YES	24	0		8.76			NO	YES					NO			NO		NO	YES
No	FEMALE	Alive	-17715	31		TCGA-AA-A01Q	AA	A01Q	4be66108-e72a-406b-bb4b-f58ff2877336	No	YES	C18.2	1940-03-01	C18.2	NO	YES	0	48	2003	Stage II	3	0	0		15	6	2011	R0	Ascending Colon	YES	16	0		1.88				YES					NO			NO		NO	NO
No	MALE	Alive	-25902	31		TCGA-AA-3510	AA	3510	35c295c2-37d1-44b2-87a3-1039645e5bae	No	YES	C18.2	1940-03-01	C18.2	NO	YES	0	70	2005	Stage II	3	0	0		18	5	2010	R0	Transverse Colon	YES	44	0		3.59			NO	NO					NO			NO		NO	YES
No	FEMALE	Alive	-18932	31		TCGA-AA-3660	AA	3660	f9b5e6a5-c2da-4a0d-9251-bb6f557b7b58	No	YES	C18.9	1940-03-01	C18.9	NO	YES	0	51	2005	Stage II	3	0	0		18	5	2010	R0	Sigmoid Colon	YES	33	0		1.37			NO	NO					NO			NO		NO	NO
No	MALE	Alive	-27606	31		TCGA-AA-3489	AA	3489	b95720b1-aa00-4c6a-b202-3350d035829f	No	YES	C18.9	1940-03-01	C18.9	NO	YES	0	75	2002	Stage II	3	0	0		18	5	2010	R0	Sigmoid Colon	YES	28	0		1.7									NO			NO		NO	NO
No	MALE	Alive	-30801	31		TCGA-AA-3675	AA	3675	41658cf8-0de1-4a97-bb60-0f0107c84e00	No	YES	C18.2	1940-03-01	C18.2	NO	YES	0	84	2006	Stage II	3	0	0		18	5	2010	R0	Hepatic Flexure	YES	24	0		5.06			NO	NO					NO			NO		NO	YES
Yes	FEMALE	Alive	-30438	31		TCGA-AA-3496	AA	3496	639e1050-088a-48fe-a0ef-4a01a3468cac	No	YES	C18.2	1940-03-01	C18.2	NO	YES	0	83	2002	Stage II	3	0	0		18	5	2010	R0	Ascending Colon	YES	23	0		0.2									NO			NO		NO	NO
No	MALE	Alive	-28886	31		TCGA-AA-3495	AA	3495	15b987ba-77ab-477b-a54a-65ec5c7c399e	No	YES	C18.2	1940-03-01	C18.2	NO	YES	0	79	2002	Stage I	2	0	0		18	5	2010	R0	Hepatic Flexure	YES	18	0		1.9									NO			NO		NO	YES
No	FEMALE	Alive	-26693	31		TCGA-AA-A02W	AA	A02W	73448b56-a6c6-4c98-a153-ab704261e073	No	YES	C18.7	1940-03-01	C18.7	NO	YES	0	73	2006	Stage I	2	0	0		15	6	2011	R0	Sigmoid Colon	YES	12	0		2.96									NO			NO		NO	YES
No	MALE	Alive	-21792	31		TCGA-AA-A01V	AA	A01V	0cb0dac8-4ce2-444a-b1ae-1550e065b4d9	No	YES	C18.0	1940-03-01	C18.0	NO	YES	0	59	2004	Stage I	2	0	0		15	6	2011	R0	Cecum	YES	15	0		4.09									NO			NO		NO	NO
No	MALE	Alive	-26724	31		TCGA-AA-3502	AA	3502	8368d745-c74d-4236-ba75-16ca7aaeb3ca	No	YES	C18.9	1940-03-01	C18.9	NO	YES	0	73	2003	Stage I	2	0	0		18	5	2010	R0	Transverse Colon	YES	31	0		3.7									NO			NO		NO	YES
No	FEMALE	Alive	-26022	31		TCGA-AA-3854	AA	3854	7a6c54f1-f4e4-426b-b306-2ca3c4de12ca	No	YES	C18.9	1980-03-01	C18.9	NO	YES	0	71	2009	Stage I	2	0	0		18	5	2010	R0	Sigmoid Colon	YES	12	0					YES	YES					NO			NO		NO	YES
No	MALE	Alive	-25689	31		TCGA-AA-A00D	AA	A00D	081a3dc7-45e1-457d-add0-c4686140a8d0	No	YES	C18.2	1940-03-01	C18.2	NO	YES	0	70	2007	Stage I	2	0	0		15	6	2011	R0	Ascending Colon	YES	28	0		1.02			NO	NO					NO			NO		NO	YES
No	MALE	Alive	-27759	31		TCGA-AA-A01I	AA	A01I	86d18004-9478-4e46-83b4-4fbe445ccb70	No	YES	C18.7	1940-03-01	C18.7	NO	YES	0	76	2009	Stage I	2	0	0		15	6	2011	R0	Sigmoid Colon	YES	36	0					NO	NO					NO			NO		YES	YES
No	MALE	Alive	-26724	31		TCGA-AA-A02Y	AA	A02Y	a435fdf4-a89a-499e-9006-cbb5693eab26	No	YES	C18.0	1940-03-01	C18.0	NO	YES	0	73	2007	Stage I	2	0	0		15	6	2011	R0	Cecum	YES	18	0		0.98			YES	YES					NO			NO		NO	NO
No	FEMALE	Alive	-31015	31		TCGA-AA-3941	AA	3941	835c3e23-ac2b-4bc9-ac65-e3e81adecf77	No	YES	C18.9	1940-03-01	C18.9	NO	YES	0	84	2010	Stage IVA	4	1b	1a		18	5	2010	R0	Ascending Colon	YES	41	3					NO	YES					NO			NO		YES	NO
No	MALE	Alive	-20089	31		TCGA-AA-3494	AA	3494	67ba29e7-f294-4dcd-9630-ad768c22c588	No	YES	C18.9	1940-03-01	C18.9	NO	YES	0	55	2002	Stage IV	3	0	1		18	5	2010	R2	Sigmoid Colon	YES	39	0		261.3									NO			NO		NO	NO
No	FEMALE	Alive	-25051	31		TCGA-AA-A02F	AA	A02F	dd4be58e-da22-4bcd-bf4c-2b9e60ffda19	No	YES	C18.7	2025-03-10	C18.7	NO	YES	0	68	2007	Stage IV	3	1	1		15	6	2011	R2	Sigmoid Colon	YES	12	1		2.49			YES	YES					NO			NO		NO	NO
No	MALE	Alive	-23832	31		TCGA-AA-3977	AA	3977	33e989b9-fac4-47d8-b429-269044ac772a	No	YES	C18.7	1940-03-01	C18.7	NO	YES	0	65	2009	Stage X	2	0			18	5	2010		Sigmoid Colon	YES	15	0					NO	NO					NO			NO		NO	YES
No	MALE	Alive	-28579	31	WHITE	TCGA-AD-6901	AD	6901	b76d1de7-6447-474d-bf67-77e0bb2da73a	No	YES	C18.0	1940-03-01	C18.0	YES	NO	0	78	2011	Stage X	3	0	X	170	25	7	2011		Cecum	YES	19	0		5.9	NO	1	NO	NO					NO			NO		NO
Yes	MALE	Alive	-30439	30		TCGA-AA-3939	AA	3939	81555ac5-9cc2-49ae-9033-657f56243f20	No	YES	C18.9	1940-03-01	C18.9	NO	YES	0	83	2009	Stage IIA	3	0	0		18	5	2010	R0	Ascending Colon	YES	40	0					NO	NO					NO			NO		NO	YES
No	MALE	Alive	-21670	30		TCGA-AA-3856	AA	3856	0b8de222-119a-40f3-8beb-12b9d933225b	No	YES	C18.9	1940-03-01	C18.9	NO	YES	0	59	2009	Stage IIA	3	0	0		18	5	2010	R0	Sigmoid Colon	YES	13	0					YES	YES					NO			NO		NO	YES
No	FEMALE	Alive	-29617	30		TCGA-AA-3555	AA	3555	36eaf209-c332-4321-b6aa-51a3368ecd79	No	YES	C18.9	1940-03-01	C18.9	NO	YES	0	81	2008	Stage IIA	3	0	0		18	5	2010	R0	Hepatic Flexure	YES	26	0					NO	NO					NO			NO		NO	YES
No	FEMALE	Dead	-28763	30		TCGA-AA-3818	AA	3818	fdffda5f-72b2-4153-b7f1-d7043b7ca898	No	YES	C18.9	1940-03-01	C18.9	NO	YES	0	78	2007	Stage IIA	3	0	0		18	5	2010	R0	Hepatic Flexure	YES	18	0		3.79			NO	NO					NO			NO		NO	NO
No	FEMALE	Alive	-22035	30		TCGA-AA-3947	AA	3947	654c6f5c-3e5c-49f0-b53f-87cd9797d7c9	No	YES	C18.9	1980-03-01	C18.9	NO	YES	0	60	2009	Stage IIB	4	0	0		18	5	2010	R0	Ascending Colon	YES	22	0					NO	NO					NO			NO		NO	YES
No	MALE	Alive	-27729	30		TCGA-AA-A01C	AA	A01C	80809d79-92e1-4d6c-ba2e-0a9589997792	No	YES	C18.2	1940-03-01	C18.2	NO	YES	0	75	2009	Stage IIIA	2	1	0		15	6	2011	R0	Ascending Colon	YES	31	3					NO	YES					NO			NO		YES	YES
No	MALE	Alive	-22097	30	WHITE	TCGA-D5-5539	D5	5539	15d1b0fb-5c5f-4689-94f5-b33120a2bfae	No	YES	C18.2	1980-03-01	C18.2	YES	NO	0	60	2010	Stage IIIA	3	1	0	168	22	2	2011	R0	Ascending Colon	YES	4	1	0	5.1	NO			YES					NO			NO		NO
No	FEMALE	Alive	-32081	30		TCGA-AA-3949	AA	3949	cbdabbcd-d8f1-4d7c-9e18-ebd83d888c51	No	YES	C18.2	1980-03-01	C18.2	NO	YES	0	87	2009	Stage IIIB	3	1	0		18	5	2010	R0	Ascending Colon	YES	19	3					NO	NO					NO			NO		NO	NO
No	FEMALE	Alive	-17318	30		TCGA-AA-A01D	AA	A01D	e2edbf3f-25d8-49aa-b656-2a59c3b99aeb	No	YES	C19.9	1980-03-01	C19	NO	YES	0	47	2009	Stage IIIC	3	2	0		15	6	2011	R0	Sigmoid Colon	YES	12	12					NO	YES					NO			NO		NO	NO
No	FEMALE	Alive	-30194	30		TCGA-AA-3848	AA	3848	0a815133-0edd-4422-89f2-2f067b6f2156	No	YES	C18.7	1940-03-01	C18.7	NO	YES	0	82	2009	Stage IIIC	3	2	0		18	5	2010	R0	Sigmoid Colon	YES	12	6					YES	YES					NO			NO		NO	YES
No	FEMALE	Alive	-29281	30		TCGA-AA-A01X	AA	A01X	2e386e48-b99b-4806-a3e3-081d72a606e7	No	YES	C18.7	1940-03-01	C18.7	NO	YES	0	80	2004	Stage III	2	1	0		15	6	2011	RX	Sigmoid Colon	YES	14	2		11.08				YES					NO			NO		NO	YES
No	FEMALE	Alive	-30893	30		TCGA-AA-3811	AA	3811	d7ebd11a-1339-4b28-be90-a788d2cfa706	No	YES	C18.9	1974-03-01	C18.9	NO	YES	0	84	2007	Stage III	3	2	0		18	5	2010	R0	Hepatic Flexure	YES	15	5		3.4			YES	YES					NO			NO		NO	NO
No	MALE	Alive	-28367	30		TCGA-AA-3697	AA	3697	dde411b2-5d2b-4638-8149-89bc1eb3c7ad	No	YES	C18.9	1940-03-01	C18.9	NO	YES	0	77	2003	Stage II	3	0	0		18	5	2010	R0	Sigmoid Colon	YES	50	0		4.6									NO			NO		NO	NO
Yes	MALE	Alive	-28428	30		TCGA-AA-3715	AA	3715	e394e9ec-7288-4ede-9ef8-41b631d100dd	No	YES	C18.2	1960-03-01	C18.2	NO	YES	0	77	2006	Stage II	3	0	0		18	5	2010	R0	Ascending Colon	YES	12	0		7.05				YES					NO			NO		NO	YES
No	FEMALE	Alive	-30377	30		TCGA-AA-3877	AA	3877	043a4745-566b-4106-b159-99cb8b394b81	No	YES	C18.4	1980-03-01	C18.4	NO	YES	0	83	2007	Stage I	1	0	0		18	5	2010	R0	Transverse Colon	YES	18	0		5.6			NO	NO					NO			NO		NO	YES
No	MALE	Alive	-29311	30		TCGA-AA-A00W	AA	A00W	fa96d094-0165-401c-8fd5-6d1ee4ef3994	No	YES	C18.7	1940-03-01	C18.7	NO	YES	0	80	2008	Stage I	1	0	0		15	6	2011	R0	Sigmoid Colon	YES	17	0		1.22			NO	NO					NO			NO		NO	YES
Yes	MALE	Alive	-26967	30		TCGA-AA-3986	AA	3986	04d7a52f-a89b-4114-a608-a6254b4d604f	No	YES	C18.9	1940-03-01	C18.9	NO	YES	0	73	2007	Stage I	2	0	0		18	5	2010	R0	Transverse Colon	YES	27	0		1.89			NO	NO					NO			NO		NO	YES
No	FEMALE	Alive	-23528	30		TCGA-AA-A00R	AA	A00R	ca22edd4-eb7c-4677-84aa-6f0354459a19	No	YES	C18.0	1940-03-01	C18.0	NO	YES	0	64	2008	Stage I	2	0	0		15	6	2011	R0	Cecum	YES	27	0		0.34			NO	NO					NO			NO		NO	YES
No	MALE	Alive	-29310	30		TCGA-AA-3975	AA	3975	a9cb21d1-4c4a-4f30-ad4d-c54bed26f187	No	YES	C18.9	1940-03-01	C18.9	NO	YES	0	80	2009	Stage I	2	0	0		18	5	2010	R0	Sigmoid Colon	YES	14	0					NO	NO					NO			NO		NO	NO
No	MALE	Alive	-21123	30		TCGA-AA-3526	AA	3526	88e64f45-adc4-4223-9838-4d7d45b8f0c0	No	YES	C18.7	1940-03-01	C18.7	NO	YES	0	57	2007	Stage I	2	0	0		18	5	2010	R0	Sigmoid Colon	YES	17	0		2.06			NO	NO					NO			NO		NO	YES
Yes	MALE	Alive	-24927	30		TCGA-AA-3713	AA	3713	57a2044d-20cc-4d02-b268-ce570a0fabe3	No	YES	C18.9	1940-03-01	C18.9	NO	YES	0	68	2005	Stage IV	3	0	1		18	5	2010	R2	Ascending Colon	YES	15	0		83.68									NO					YES	YES
No	MALE	Alive	-21611	30		TCGA-AA-3679	AA	3679	d17a2ab0-faef-40de-a87d-1291868b200d	No	YES	C18.9	1940-03-01	C18.9	NO	YES	0	59	2006	Stage IV	3	2	1		18	5	2010	R2	Descending Colon	YES	12	5		25.78			NO	YES					NO			NO		NO	NO
[truncated: 11 more columns]
