# Supplementary material for: Colorectal Cancer Cell's Weapon: RNF32 Engages SPP1+ Macrophages to Foster Liver Metastasis, Targeted by Indole‐3‐Acetic Acid
Source: Adv Sci (Weinh). 2025 Dec 12;13(11):e19735. doi: 10.1002/advs.202519735 (PMC12931155; doi:10.1002/advs.202519735)
Supplement: Supplementary file 4 — Supporting Information [file ADVS-13-e19735-s005.xlsx]

## Sheet: Sheet1
4.85736796825113	GSM1197998	Liver Metastasis
5.13234117226527	GSM1197999	Liver Metastasis
4.32461189521008	GSM1198000	Liver Metastasis
2.17064552780847	GSM1198004	Liver Metastasis
4.04421311535374	GSM1198008	Liver Metastasis
3.37437181316828	GSM1198009	Liver Metastasis
4.95267043547211	GSM1198011	Liver Metastasis
0.447719888819866	GSM1198017	Liver Metastasis
3.46803715291403	GSM1198019	Liver Metastasis
3.3483542441952	GSM1198022	Liver Metastasis
4.20113510428931	GSM1198023	Liver Metastasis
3.59037566370076	GSM1198025	Liver Metastasis
2.46993727697301	GSM1198031	Liver Metastasis
5.1156200926423	GSM1198033	Liver Metastasis
3.55993593338838	GSM1198036	Liver Metastasis
0.810089327689756	GSM1198039	Liver Metastasis
4.05963042953295	GSM1198042	Liver Metastasis
2.96253588221563	GSM1198049	Liver Metastasis
3.41523675777039	GSM1198052	Liver Metastasis
1.24176514927094	GSM1197997	Normal Colon
0.545330873277266	GSM1198002	Normal Colon
-0.874061	GSM1198003	Normal Colon
4.20196862166631	GSM1198005	Normal Colon
0.723384684945715	GSM1198013	Normal Colon
1.35548937707307	GSM1198015	Normal Colon
3.52907629876377	GSM1198016	Normal Colon
2.84963904098014	GSM1198021	Normal Colon
0.350259607153573	GSM1198024	Normal Colon
1.20102089920962	GSM1198027	Normal Colon
4.40344975224263	GSM1198032	Normal Colon
3.45881899896374	GSM1198034	Normal Colon
-1.48029	GSM1198038	Normal Colon
0.89165559836029	GSM1198040	Normal Colon
0.579077784606625	GSM1198044	Normal Colon
1.6426761598473	GSM1198045	Normal Colon
0.82617870322291	GSM1198047	Normal Colon
3.39214841146026	GSM1198050	Normal Colon
4.38435448176382	GSM1197996	Primary Tumor
4.82392561101216	GSM1198001	Primary Tumor
3.67169758753698	GSM1198006	Primary Tumor
1.85231012193122	GSM1198007	Primary Tumor
2.30104353385154	GSM1198010	Primary Tumor
4.2972435170228	GSM1198012	Primary Tumor
4.55705651119568	GSM1198014	Primary Tumor
1.29609848774805	GSM1198018	Primary Tumor
3.40629992036085	GSM1198020	Primary Tumor
0.219723028461157	GSM1198026	Primary Tumor
2.70459468368822	GSM1198028	Primary Tumor
4.33753270634248	GSM1198029	Primary Tumor
3.65495	GSM1198030	Primary Tumor
2.91185856056507	GSM1198035	Primary Tumor
-0.129769	GSM1198037	Primary Tumor
2.82648828688326	GSM1198041	Primary Tumor
3.42928253257388	GSM1198043	Primary Tumor
4.15141155739203	GSM1198046	Primary Tumor
3.40984573770329	GSM1198048	Primary Tumor
2.59830517118978	GSM1198051	Primary Tumor

## Sheet: Sheet2
RNF32	ID	disease state:ch1
5.37332	GSM2157164	normal
5.68461	GSM2157165	normal
5.71035	GSM2157166	normal
5.76823	GSM2157167	normal
5.60627	GSM2157168	normal
6.27401	GSM2157169	normal
5.4228	GSM2157170	normal
5.40857	GSM2157171	normal
5.72682	GSM2157172	normal
7.59007	GSM2157173	Colorectal liver metastasis
6.60574	GSM2157174	Colorectal liver metastasis
5.98575	GSM2157175	Colorectal liver metastasis
7.17437	GSM2157176	Colorectal liver metastasis
6.45485	GSM2157177	Colorectal liver metastasis
5.85833	GSM2157178	Colorectal liver metastasis
5.70192	GSM2157179	Colorectal liver metastasis
7.7246	GSM2157180	Colorectal liver metastasis
5.60946	GSM2157181	Colorectal liver metastasis
8.1182	GSM2157182	Colorectal liver metastasis
8.54763	GSM2157183	Colorectal liver metastasis
5.67309	GSM2157184	Colorectal liver metastasis
5.3644	GSM2157185	Colorectal liver metastasis
5.85271	GSM2157186	Colorectal liver metastasis
6.9433	GSM2157187	Colorectal liver metastasis
6.26555	GSM2157188	Colorectal liver metastasis
6.0793	GSM2157189	Colorectal liver metastasis
7.38367	GSM2157190	Colorectal liver metastasis
6.44514	GSM2157191	Colorectal liver metastasis
6.47135	GSM2157192	Primary Colorectal Tumor
6.23514	GSM2157193	Primary Colorectal Tumor
7.66884	GSM2157194	Primary Colorectal Tumor
7.89427	GSM2157195	Primary Colorectal Tumor
7.16189	GSM2157196	Primary Colorectal Tumor
5.9351	GSM2157197	Primary Colorectal Tumor
5.61712	GSM2157198	Primary Colorectal Tumor
5.81458	GSM2157199	Primary Colorectal Tumor
7.03564	GSM2157200	Primary Colorectal Tumor
6.64576	GSM2157201	Primary Colorectal Tumor
6.55808	GSM2157202	Primary Colorectal Tumor
6.98165	GSM2157203	Primary Colorectal Tumor
8.7066	GSM2157204	Primary Colorectal Tumor
6.92401	GSM2157205	Primary Colorectal Tumor
6.24099	GSM2157206	Primary Colorectal Tumor
6.80429	GSM2157207	Primary Colorectal Tumor
5.27613	GSM2157208	Primary Colorectal Tumor
6.02436	GSM2157209	Primary Colorectal Tumor
5.62574	GSM2157210	Primary Colorectal Tumor
5.71835	GSM2157211	Primary Colorectal Tumor
7.58623	GSM2157212	Primary Colorectal Tumor
6.81254	GSM2157213	Primary Colorectal Tumor
6.02883	GSM2157214	Primary Colorectal Tumor
