# Supplementary material for: Colorectal Cancer Cell's Weapon: RNF32 Engages SPP1+ Macrophages to Foster Liver Metastasis, Targeted by Indole‐3‐Acetic Acid
Source: Adv Sci (Weinh). 2025 Dec 12;13(11):e19735. doi: 10.1002/advs.202519735 (PMC12931155; doi:10.1002/advs.202519735)
Supplement: Supplementary file 5 — Supporting Information [file ADVS-13-e19735-s001.xlsx]

## Sheet: Primer sequences
Primer sequences
human-RNF32	Forward primer	GAGGGACGGAAAGAAGGGTG
	Reverse primer	TATTCTTCTGCAGGACCCCG
human-GAPDH	Forward primer	GGACCTGACCTGCCGTCTAG
	Reverse primer	GTAGCCCAGGATGCCCTTGA

## Sheet: Cell transfection
RNF32 R221A	gCTAGCcaccATGTTAAAAAATAAGGGTCACTCATCTAAGAAAGATAACTTGGCAGTCAATGCAGTTGCTTTACAAGATCACATTTTACATGATCTTCAACTTCGAAATCTTTCAGTTGCAGATCATTCTAAGACACAAGTACAAAAGAAAGAGAACAAATCTCTAAAAAGAGATACAAAGGCAATAATAGATACTGGACTTAAAAAAACTACACAGTGCCCCAAACTAGAAGACTCAGAAAAAGAATATGTTCTTGATCCCAAACCGCCGCCGTTGACTTTGGCACAGAAGTTGGGCCTCATTGGGCCTCCACCACCTCCACTGTCATCAGATGAATGGGAGAAGGTGAAACAGCGCTCTCTCCTGCAAGGGGACTCCGTGCAACCATGCCCCATCTG…
GSK3B T376A&Q378A	GAATTCGCCACCatgtcagggcggcccagaaccacctcctttgcggagagctgcaagccggtgcagcagccttcagcttttggcagcatgaaagttagcagagacaaggacggcagcaaggtgacaacagtggtggcaactcctgggcagggtccagacaggccacaagaagtcagctatacagacactaaagtgattggaaatggatcatttggtgtggtatatcaagccaaactttgtgattcaggagaactggtcgccatcaagaaagtattgcaggacaagagatttaagaatcgagagctccagatcatgagaaagctagatcactgtaacatagtccgattgcgttatttcttctactccagtggtgagaagaaagatgaggtctatcttaat…
RNF32 (127-207del)	gCTAGCcaccATGTTAAAAAATAAGGGTCACTCATCTAAGAAAGATAACTTGGCAGTCAATGCAGTTGCTTTACAAGATCACATTTTACATGATCTTCAACTTCGAAATCTTTCAGTTGCAGATCATTCTAAGACACAAGTACAAAAGAAAGAGAACAAATCTCTAAAAAGAGATACAAAGGCAATAATAGATACTGGACTTAAAAAAACTACACAGTGCCCCAAACTAGAAGACTCAGAAAAAGAATATGTTCTTGATCCCAAACCGCCGCCGTTGACTTTGGCACAGAAGTTGGGCCTCATTGGGCCTCCACCACCTCCACTGTCATCAGATGAATGGGAGAAGGTGAAACAGCGCTCTCTCCTGCAAGGGGACTCCGTGCAACCAAACCTGAGGAA…
RNF32 (208-293del)	gCTAGCcaccATGTTAAAAAATAAGGGTCACTCATCTAAGAAAGATAACTTGGCAGTCAATGCAGTTGCTTTACAAGATCACATTTTACATGATCTTCAACTTCGAAATCTTTCAGTTGCAGATCATTCTAAGACACAAGTACAAAAGAAAGAGAACAAATCTCTAAAAAGAGATACAAAGGCAATAATAGATACTGGACTTAAAAAAACTACACAGTGCCCCAAACTAGAAGACTCAGAAAAAGAATATGTTCTTGATCCCAAACCGCCGCCGTTGACTTTGGCACAGAAGTTGGGCCTCATTGGGCCTCCACCACCTCCACTGTCATCAGATGAATGGGAGAAGGTGAAACAGCGCTCTCTCCTGCAAGGGGACTCCGTGCAACCATGCCCCATCTG…
RNF32 (294-351del)	gCTAGCcaccATGTTAAAAAATAAGGGTCACTCATCTAAGAAAGATAACTTGGCAGTCAATGCAGTTGCTTTACAAGATCACATTTTACATGATCTTCAACTTCGAAATCTTTCAGTTGCAGATCATTCTAAGACACAAGTACAAAAGAAAGAGAACAAATCTCTAAAAAGAGATACAAAGGCAATAATAGATACTGGACTTAAAAAAACTACACAGTGCCCCAAACTAGAAGACTCAGAAAAAGAATATGTTCTTGATCCCAAACCGCCGCCGTTGACTTTGGCACAGAAGTTGGGCCTCATTGGGCCTCCACCACCTCCACTGTCATCAGATGAATGGGAGAAGGTGAAACAGCGCTCTCTCCTGCAAGGGGACTCCGTGCAACCATGCCCCATCTG…
GSK3B WT	GAATTCGCCACCatgtcagggcggcccagaaccacctcctttgcggagagctgcaagccggtgcagcagccttcagcttttggcagcatgaaagttagcagagacaaggacggcagcaaggtgacaacagtggtggcaactcctgggcagggtccagacaggccacaagaagtcagctatacagacactaaagtgattggaaatggatcatttggtgtggtatatcaagccaaactttgtgattcaggagaactggtcgccatcaagaaagtattgcaggacaagagatttaagaatcgagagctccagatcatgagaaagctagatcactgtaacatagtccgattgcgttatttcttctactccagtggtgagaagaaagatgaggtctatcttaat…
GSK3B 1-140	GAATTCGCCACCatgtcagggcggcccagaaccacctcctttgcggagagctgcaagccggtgcagcagccttcagcttttggcagcatgaaagttagcagagacaaggacggcagcaaggtgacaacagtggtggcaactcctgggcagggtccagacaggccacaagaagtcagctatacagacactaaagtgattggaaatggatcatttggtgtggtatatcaagccaaactttgtgattcaggagaactggtcgccatcaagaaagtattgcaggacaagagatttaagaatcgagagctccagatcatgagaaagctagatcactgtaacatagtccgattgcgttatttcttctactccagtggtgagaagaaagatgaggtctatcttaat…
GSK3B 140-280	GAATTCGCCACCatgtacagagttgccagacactatagtcgagccaaacagacgctccctgtgatttatgtcaagttgtatatgtatcagctgttccgaagtttagcctatatccattcctttggaatctgccatcgggatattaaaccgcagaacctcttgttggatcctgatactgctgtattaaaactctgtgactttggaagtgcaaagcagctggtccgaggagaacccaatgtttcgtatatctgttctcggtactatagggcaccagagttgatctttggagccactgattatacctctagtatagatgtatggtctgctggctgtgtgttggctgagctgttactaggacaaccaatatttccaggggatagtggtgtggatcagttggta…
GSK3B 280-420	GAATTCGCCACCatgcaaatcagagaaatgaacccaaactacacagaatttaaattccctcaaattaaggcacatccttggactaaggattcgtcaggaacaggacatttcacctcaggagtgcgggtcttccgaccccgaactccaccggaggcaattgcactgtgtagccgtctgctggagtatacaccaactgcccgactaacaccactggaagcttgtgcacattcattttttgatgaattacgggacccaaatgtcaaactaccaaatgggcgagacacacctgcactcttcaacttcaccactcaagaactgtcaagtaatccacctctggctaccatccttattcctcctcatgctcggattcaagcagctgcttcaacccccacaaatgcc…
GSK3B 1-280	GAATTCGCCACCatgtcagggcggcccagaaccacctcctttgcggagagctgcaagccggtgcagcagccttcagcttttggcagcatgaaagttagcagagacaaggacggcagcaaggtgacaacagtggtggcaactcctgggcagggtccagacaggccacaagaagtcagctatacagacactaaagtgattggaaatggatcatttggtgtggtatatcaagccaaactttgtgattcaggagaactggtcgccatcaagaaagtattgcaggacaagagatttaagaatcgagagctccagatcatgagaaagctagatcactgtaacatagtccgattgcgttatttcttctactccagtggtgagaagaaagatgaggtctatcttaat…
GSK3B 140-420	GAATTCGCCACCatgtacagagttgccagacactatagtcgagccaaacagacgctccctgtgatttatgtcaagttgtatatgtatcagctgttccgaagtttagcctatatccattcctttggaatctgccatcgggatattaaaccgcagaacctcttgttggatcctgatactgctgtattaaaactctgtgactttggaagtgcaaagcagctggtccgaggagaacccaatgtttcgtatatctgttctcggtactatagggcaccagagttgatctttggagccactgattatacctctagtatagatgtatggtctgctggctgtgtgttggctgagctgttactaggacaaccaatatttccaggggatagtggtgtggatcagttggta…
GSK3B K15A	GAATTCGCCACCatgtcagggcggcccagaaccacctcctttgcggagagctgcGCCccggtgcagcagccttcagcttttggcagcatgaaagttagcagagacaaggacggcagcaaggtgacaacagtggtggcaactcctgggcagggtccagacaggccacaagaagtcagctatacagacactaaagtgattggaaatggatcatttggtgtggtatatcaagccaaactttgtgattcaggagaactggtcgccatcaagaaagtattgcaggacaagagatttaagaatcgagagctccagatcatgagaaagctagatcactgtaacatagtccgattgcgttatttcttctactccagtggtgagaagaaagatgaggtctatcttaat…
GSK3B K27A	GAATTCGCCACCatgtcagggcggcccagaaccacctcctttgcggagagctgcaagccggtgcagcagccttcagcttttggcagcatgGCCgttagcagagacaaggacggcagcaaggtgacaacagtggtggcaactcctgggcagggtccagacaggccacaagaagtcagctatacagacactaaagtgattggaaatggatcatttggtgtggtatatcaagccaaactttgtgattcaggagaactggtcgccatcaagaaagtattgcaggacaagagatttaagaatcgagagctccagatcatgagaaagctagatcactgtaacatagtccgattgcgttatttcttctactccagtggtgagaagaaagatgaggtctatcttaat…
GSK3B K60A	GAATTCGCCACCatgtcagggcggcccagaaccacctcctttgcggagagctgcaagccggtgcagcagccttcagcttttggcagcatgaaagttagcagagacaaggacggcagcaaggtgacaacagtggtggcaactcctgggcagggtccagacaggccacaagaagtcagctatacagacactGCCgtgattggaaatggatcatttggtgtggtatatcaagccaaactttgtgattcaggagaactggtcgccatcaagaaagtattgcaggacaagagatttaagaatcgagagctccagatcatgagaaagctagatcactgtaacatagtccgattgcgttatttcttctactccagtggtgagaagaaagatgaggtctatcttaat…
FABP1	GGATCCGCCACCATGAGTTTCTCCGGCAAGTACCAACTGCAGAGCCAGGAAAACTTTGAAGCCTTCATGAAGGCAATCGGTCTGCCGGAAGAGCTCATCCAGAAGGGGAAGGATATCAAGGGGGTGTCGGAAATCGTGCAGAATGGGAAGCACTTCAAGTTCACCATCACCGCTGGGTCCAAAGTGATCCAAAACGAATTCACGGTGGGGGAGGAATGTGAGCTGGAGACAATGACAGGGGAGAAAGTCAAGACAGTGGTTCAGTTGGAAGGTGACAATAAACTGGTGACAACTTTCAAAAACATCAAGTCTGTGACCGAACTCAACGGCGACATAATCACCAATACCATGACATTGGGTGACATTGTCTTCAAGAGAATCAGCAAGAGAATTCTCGAG
